# Supplementary material for: Predicting high‐performance decathlon career best
Source: Exp Physiol. 2025 Jan 9;110(11):1672–81. doi: 10.1113/EP091921 (PMC12576022; doi:10.1113/EP091921)
Supplement: Supplementary file 2 — Supporting Information [file EPH-110-1672-s001.csv]

Rank	Competitor	DOB	Nat	Pos	Venue	Date	World Athletics Event Ranking Score	Men 100	Men 100 Wind	Men 100 Score	Men LJ	Men LJ Wind	Men LJ Score	Men SP	Men SP Score	Men HJ	Men HJ Score	Men 400	Men 400 Score	Men 110h	Men 110h Wind	Men 110h Score	Men DT	Men DT Score	Men PV	Men PV Score	Men JT	Men JT Score	Men 1500	Men 1500 Score	Overall Score
1	Kevin MAYER	2/10/1992	FRA	1	Stade Pierre Paul Bernard, Talence (FRA)	9/16/2018	1302	10.55	0.3	963	7.80	1.2	1010	16.00	851	2.05	850	48.42	889	13.75	-1.1	1007	50.54	882	5.45	1051	71.90	918	04:36.1	705.49	9126
1	Ashton EATON	1/21/1988	USA	1	National Stadium, Beijing (CHN)	8/29/2015	1289	10.23	-0.4	1040	7.88	0	1030	14.52	760	2.01	813	45.00	1060	13.69	-0.2	1015	43.34	733	5.20	972	63.63	793	04:17.5	829.09	9045
1	Ashton EATON	1/21/1988	USA	1	Hayward Field, Eugene, OR (USA)	6/23/2012	1288	10.21	0.4	1044	8.23	0.8	1120	14.20	741	2.05	850	46.70	973	13.70	-0.8	1014	42.81	722	5.30	1004	58.87	721	04:14.5	850.17	9039
1	Roman ŠEBRLE	11/26/1974	CZE	1	Götzis (AUT)	5/27/2001	1286	10.64	0	942	8.11	1.9	1089	15.33	810	2.12	915	47.79	919	13.92	-0.2	985	47.92	827	4.80	849	70.16	892	04:22.0	798.60	9026
1	Damian WARNER	11/4/1989	CAN	1	National Stadium, Tokyo (JPN)	8/5/2021	1285	10.12	0.2	1066	8.24	0.2	1123	14.80	777	2.02	822	47.48	934	13.46	-1	1045	48.67	843	4.90	880	63.44	790	04:31.1	738.03	9018
2	Damian WARNER	11/4/1989	CAN	1	Mösle-Stadium, Götzis (AUT)	5/30/2021	1281	10.14	0.7	1062	8.28	1.2	1133	14.31	747	2.09	887	47.90	914	13.36	0.9	1059	48.43	838	4.80	849	59.46	730	04:25.2	776.98	8995
2	Tomáš DVOŘÁK	5/11/1972	CZE	1	Commonwealth Stadium, Edmonton (CAN)	8/7/2001	1267	10.62	1.5	947	8.07	0.9	1079	16.57	886	2.00	803	47.74	922	13.80	-0.4	1000	45.51	777	5.00	910	68.53	867	04:35.1	711.78	8902
1	Roman ŠEBRLE	11/26/1974	CZE	1	Olympic Stadium, Athina (GRE)	8/24/2004	1265	10.85	1.5	894	7.84	0.3	1020	16.36	873	2.12	915	48.36	892	14.05	1.5	968	48.72	844	5.00	910	70.52	897	04:40.0	680.73	8893
1	Ashton EATON	1/21/1988	USA	1	Estádio Olímpico, Rio de Janeiro (BRA)	8/18/2016	1265	10.46	-0.1	985	7.94	1.7	1045	14.73	773	2.01	813	46.07	1005	13.80	0.7	1000	45.49	777	5.20	972	59.77	734	04:23.3	789.48	8893
2	Ashton EATON	1/21/1988	USA	1	Olympic Stadium, London (GBR)	8/9/2012	1261	10.35	0.4	1011	8.03	0.8	1068	14.66	769	2.05	850	46.90	963	13.56	0.1	1032	42.53	716	5.20	972	61.96	767	04:33.6	721.71	8869
1	Garrett SCANTLING	5/19/1993	USA	1	John McDonnell Field, Fayetteville, AR (USA)	5/7/2022	1261	10.68	0.9	933	7.68	2	980	16.12	859	2.04	840	48.38	891	13.59	1	1028	51.04	892	5.15	957	67.16	846	04:46.4	641.22	8867
2	Roman ŠEBRLE	11/26/1974	CZE	1	Götzis (AUT)	5/30/2004	1257	10.92	0.5	878	7.86	3.3	1025	16.22	865	2.09	887	48.59	881	14.15	0.3	955	47.44	817	5.00	910	71.10	906	04:34.1	718.48	8842
2	Kevin MAYER	2/10/1992	FRA	2	Estádio Olímpico, Rio de Janeiro (BRA)	8/18/2016	1256	10.81	-0.4	903	7.60	0.1	960	15.76	836	2.04	840	48.28	896	14.02	0.7	972	46.78	804	5.40	1035	65.04	814	04:25.5	774.98	8834
1	Bryan CLAY	1/3/1980	USA	1	Eugene, OR (USA)	6/30/2008	1256	10.39	-0.4	1001	7.39	-1.6	908	15.17	800	2.08	878	48.41	889	13.75	1.9	1007	52.74	928	5.00	910	70.55	898	04:51.0	613.33	8832
3	Bryan CLAY	1/3/1980	USA	2	Olympic Stadium, Athina (GRE)	8/24/2004	1254	10.44	2.2	989	7.96	0.2	1050	15.23	804	2.06	859	49.19	852	14.13	1.5	958	50.11	873	4.90	880	69.71	885	04:41.7	670.44	8820
2	Kevin MAYER	2/10/1992	FRA	1	Hayward Field, Eugene, OR (USA)	7/24/2022	1253	10.62	0.8	947	7.54	1.1	945	14.98	788	2.05	850	49.40	842	13.92	1.1	985	49.44	859	5.40	1035	70.31	894	04:41.4	671.75	8816
3	Erki NOOL	6/25/1970	EST	2	Commonwealth Stadium, Edmonton (CAN)	8/7/2001	1253	10.6	1.5	952	7.63	2	967	14.90	784	2.03	831	46.23	997	14.40	0	924	43.4	734	5.40	1035	67.01	844	04:29.6	747.86	8815
1	Ashton EATON	1/21/1988	USA	1	Luzhniki Stadion, Moskva (RUS)	8/11/2013	1252	10.35	-0.5	1011	7.73	0.3	992	14.39	752	1.93	740	46.02	1007	13.72	0.4	1011	45	767	5.20	972	64.83	811	04:29.8	746.42	8809
1	Roman ŠEBRLE	11/26/1974	CZE	1	Götzis (AUT)	6/1/2003	1252	10.78	-0.2	910	7.86	1.2	1025	15.41	815	2.12	915	47.83	917	13.96	0	980	43.42	734	4.90	880	69.22	877	04:28.6	754.12	8807
1	Roman ŠEBRLE	11/26/1974	CZE	1	Götzis (AUT)	6/2/2002	1251	10.95	0.5	872	7.79	1.8	1007	15.50	820	2.12	915	48.35	892	13.89	1.6	989	48.02	829	5.00	910	68.97	874	04:38.2	692.43	8800
1	Roman ŠEBRLE	11/26/1974	CZE	1	Olympiastadion, München (GER)	8/8/2002	1251	10.83	1.3	899	7.92	0.8	1040	15.41	815	2.12	915	48.48	886	14.04	0	969	46.88	806	5.10	941	68.51	867	04:42.9	662.40	8800
3	Damian WARNER	11/4/1989	CAN	1	Mösle-Stadium, Götzis (AUT)	5/29/2022	1250	10.14	0.9	1062	7.93	-0.6	1043	14.92	785	2.03	831	47.92	913	13.48	1	1043	48.24	834	4.90	880	58.62	717	04:38.6	689.32	8797
2	Damian WARNER	11/4/1989	CAN	1	Mösle-Stadium, Götzis (AUT)	5/27/2018	1250	10.31	0.6	1020	7.81	0.5	1012	14.83	779	2.03	831	47.72	923	13.56	0	1032	47.32	815	4.80	849	61.94	767	04:26.6	767.64	8795
2	Bryan CLAY	1/3/1980	USA	1	National Stadium, Beijing (CHN)	8/22/2008	1249	10.44	0.3	989	7.78	0	1005	16.27	868	1.99	794	48.92	865	13.93	-0.5	984	53.79	950	5.00	910	70.97	904	05:06.6	522.88	8791
1	Trey HARDEE	2/7/1984	USA	1	Olympiastadion, Berlin (GER)	8/20/2009	1249	10.45	0.2	987	7.83	1.9	1017	15.33	810	1.99	794	48.13	903	13.86	0.3	993	48.08	830	5.20	972	68.00	859	04:48.9	625.75	8790
2	Tom PAPPAS	9/6/1976	USA	1	Palo Alto, CA (USA)	6/22/2003	1248	10.78	0.2	910	7.96	1.4	1050	16.28	869	2.17	963	48.22	899	14.13	1.7	958	45.84	784	5.20	972	60.77	749	04:48.1	630.54	8784
1	Kevin MAYER	2/10/1992	FRA	1	Olympic Stadium, London (GBR)	8/12/2017	1246	10.7	-0.8	929	7.52	0	940	15.72	834	2.08	878	48.26	897	13.75	-0.1	1007	47.14	811	5.10	941	66.10	830	04:36.7	701.53	8768
3	Tom PAPPAS	9/6/1976	USA	1	Stade de France, Paris-St-Denis (FRA)	8/27/2003	1243	10.8	-0.5	906	7.62	1.1	965	16.11	858	2.09	887	47.58	930	13.99	0	976	46.94	807	5.10	941	65.90	827	04:44.3	653.90	8750
3	Ashton EATON	1/21/1988	USA	1	Hayward Field, Eugene, OR (USA)	7/3/2016	1243	10.34	1.8	1013	7.84	1.4	1020	14.04	731	2.00	803	46.30	993	13.60	2.1	1027	41.39	693	5.25	988	57.84	705	04:25.1	777.25	8750
1	Bryan CLAY	1/3/1980	USA	1	Olympiastadion, Helsinki (FIN)	8/10/2005	1240	10.43	3.2	992	7.54	0.6	945	16.25	867	2.00	803	47.78	920	14.43	-2.6	920	53.68	947	4.90	880	72.00	920	05:03.8	538.71	8732
4	Tom PAPPAS	9/6/1976	USA	2	Götzis (AUT)	5/30/2004	1240	10.74	0.5	919	7.45	1.1	922	15.89	844	2.15	944	48.81	870	13.90	0.3	987	48.73	844	5.20	972	64.48	805	04:49.0	625.02	8732
1	Ashton EATON	1/21/1988	USA	1	Hayward Field, Eugene, OR (USA)	6/24/2011	1240	10.33	0.6	1016	7.80	3.1	1010	14.14	737	2.05	850	46.35	991	13.52	1.6	1037	41.58	697	5.05	926	56.19	681	04:24.1	784.29	8729
3	Kevin MAYER	2/10/1992	FRA	2	National Stadium, Tokyo (JPN)	8/5/2021	1239	10.68	0.1	933	7.50	0.9	935	15.07	794	2.08	878	50.31	800	13.90	0.1	987	48.08	830	5.20	972	73.09	937	04:43.2	660.97	8726
2	Trey HARDEE	2/7/1984	USA	1	Hayward Field, Eugene, OR (USA)	6/26/2015	1239	10.48	2	980	7.61	3.4	962	14.55	762	1.97	776	48.41	889	13.71	1.3	1012	52.05	913	5.35	1020	61.92	767	04:45.8	644.91	8725
5	Dmitriy KARPOV	7/23/1981	KAZ	3	Olympic Stadium, Athina (GRE)	8/24/2004	1239	10.5	2.2	975	7.81	-0.9	1012	15.93	847	2.09	887	46.81	968	13.97	1.5	978	51.65	905	4.60	790	55.54	671	04:38.1	692.74	8725
4	Kyle GARLAND	5/28/2000	USA	2	John McDonnell Field, Fayetteville, AR (USA)	5/7/2022	1238	10.63	0.9	945	7.86	1	1025	16.44	878	2.16	953	49.04	859	13.71	1	1012	46.16	791	4.85	865	59.63	732	04:43.2	660.72	8720
1	Damian WARNER	11/4/1989	CAN	1	Mösle-Stadium, Götzis (AUT)	5/26/2019	1237	10.12	0.9	1066	7.67	0.4	977	15.34	811	2.00	803	47.38	939	13.64	-0.1	1022	47.23	813	4.60	790	63.67	793	04:37.4	697.32	8711
3	Roman ŠEBRLE	11/26/1974	CZE	1	Stadionring, Ratingen (GER)	6/16/2002	1235	10.87		890	7.76		1000	15.55	824	2.10	896	48.26	897	14.04		969	46.52	798	5.00	910	62.17	771	04:29.8	746.68	8701
5	Pierce LEPAGE	1/22/1996	CAN	2	Hayward Field, Eugene, OR (USA)	7/24/2022	1235	10.39	0.8	1001	7.54	0.8	945	14.83	779	1.99	794	46.84	966	13.78	1.1	1003	53.26	939	5.00	910	57.52	701	04:42.8	663.45	8701
1	Roman ŠEBRLE	11/26/1974	CZE	1	Kladno (CZE)	6/20/2007	1235	10.94		874	7.84	1.4	1020	16.47	880	2.12	915	48.99	862	14.39		925	47.66	822	4.80	849	68.87	872	04:40.4	678.03	8697
3	Damian WARNER	11/4/1989	CAN	2	National Stadium, Beijing (CHN)	8/29/2015	1234	10.31	-0.4	1020	7.65	0.2	972	14.44	755	2.04	840	47.30	943	13.63	-0.2	1023	44.99	767	4.80	849	63.50	791	04:31.5	735.22	8695
2	Niklas KAUL	2/11/1998	GER	1	Khalifa International Stadium, Doha (QAT)	10/4/2019	1234	11.27	0.3	801	7.19	0.6	859	15.10	796	2.02	822	48.48	886	14.64	0.7	894	49.2	854	5.00	910	79.05	1028	04:15.7	841.68	8691
2	Trey HARDEE	2/7/1984	USA	1	Mösle-Stadium, Götzis (AUT)	5/29/2011	1233	10.44	-0.7	989	7.88	0.6	1030	15.63	828	2.00	803	48.12	903	13.73	0	1010	45.2	771	5.06	929	63.33	788	04:46.9	638.10	8689
1	Bryan CLAY	1/3/1980	USA	1	Mösle-Stadium, Götzis (AUT)	5/28/2006	1231	10.42	-0.4	994	7.67	-1	977	15.56	824	2.06	859	48.87	867	13.74	1.3	1008	52.21	917	5.00	910	66.47	836	05:13.5	485.15	8677
2	Roman ŠEBRLE	11/26/1974	CZE	1	Yanmar Stadium Nagai, Osaka (JPN)	9/1/2007	1231	11.04	-0.2	852	7.56	-0.1	950	15.92	846	2.12	915	48.80	871	14.33	-0.3	932	48.75	844	4.80	849	71.18	907	04:35.3	710.56	8676
6	Zachery ZIEMEK	2/23/1993	USA	3	Hayward Field, Eugene, OR (USA)	7/24/2022	1231	10.57	0.8	959	7.70	1.6	985	15.37	812	2.08	878	49.56	835	14.47	1.5	915	48.4	837	5.40	1035	62.18	771	04:45.0	649.83	8676
3	Trey HARDEE	2/7/1984	USA	2	Olympic Stadium, London (GBR)	8/9/2012	1230	10.42	0.4	994	7.53	1.1	942	15.28	807	1.99	794	48.11	904	13.54	0.1	1035	48.26	834	4.80	849	66.65	838	04:40.9	674.89	8671
2	Michael SCHRADER	7/1/1987	GER	2	Luzhniki Stadion, Moskva (RUS)	8/11/2013	1230	10.73	-0.5	922	7.85	0.2	1022	14.56	763	1.99	794	47.66	926	14.29	0.4	937	46.44	797	5.00	910	65.67	824	04:25.4	775.71	8670
4	Damian WARNER	11/4/1989	CAN	3	Estádio Olímpico, Rio de Janeiro (BRA)	8/18/2016	1230	10.3	-0.1	1023	7.67	0.5	977	13.66	708	2.04	840	47.35	941	13.58	0.7	1029	44.93	765	4.70	819	63.19	786	04:24.9	778.93	8666
2	Rico FREIMUTH	3/14/1988	GER	1	Stadionring, Ratingen (GER)	6/25/2017	1229	10.44	3.3	989	7.60	1.5	960	14.87	782	2.01	813	48.76	873	13.87	0.7	991	51.56	903	4.90	880	62.33	773	04:37.0	699.55	8663
6	Bryan CLAY	1/3/1980	USA	1	Sacramento, CA (USA)	7/17/2004	1229	10.48	-0.1	980	7.59	-0.4	957	15.28	807	2.01	813	47.90	914	14.23	-0.6	945	52.1	914	5.10	941	68.36	864	05:06.2	525.16	8660
4	Damian WARNER	11/4/1989	CAN	1	CIBC, Toronto (CAN)	7/23/2015	1229	10.28	1.4	1028	7.68	2.4	980	14.36	750	1.97	776	47.66	926	13.44	2	1048	47.56	820	4.60	790	61.53	761	04:24.7	780.06	8659
2	Leonel SUÁREZ	9/1/1987	CUB	1	La Habana (CUB)	7/4/2009	1228	11.07	0.7	845	7.42	0.8	915	14.39	752	2.09	887	47.65	926	14.15	-0.6	955	46.07	789	4.70	819	77.47	1004	04:27.3	762.99	8654
4	Ashley MOLONEY	3/13/2000	AUS	3	National Stadium, Tokyo (JPN)	8/5/2021	1227	10.34	0.2	1013	7.64	0.4	970	14.49	758	2.11	906	46.29	994	14.08	-1	964	44.38	754	5.00	910	57.12	695	04:39.2	685.90	8649
5	Garrett SCANTLING	5/19/1993	USA	1	Hayward Field, Eugene, OR (USA)	6/20/2021	1227	10.53	1.8	968	7.61	2.6	962	15.91	846	2.05	850	48.86	868	13.88	1.2	990	48.17	832	5.15	957	64.21	801	04:57.8	573.25	8647
3	Maurice SMITH	9/28/1980	JAM	2	Yanmar Stadium Nagai, Osaka (JPN)	9/1/2007	1226	10.62	0.7	947	7.50	0	935	17.32	933	1.97	776	47.48	934	13.91	-0.2	986	52.36	920	4.80	849	53.61	642	04:33.5	722.16	8644
3	Leonel SUÁREZ	9/1/1987	CUB	2	Olympiastadion, Berlin (GER)	8/20/2009	1226	11.13	0	832	7.24	-0.3	871	15.20	802	2.11	906	48.00	909	14.45	0.3	917	44.71	761	5.00	910	75.19	969	04:27.3	763.25	8640
4	Roman ŠEBRLE	11/26/1974	CZE	2	Stade de France, Paris-St-Denis (FRA)	8/27/2003	1225	11	-0.5	861	7.64	-0.9	970	15.47	819	2.06	859	47.90	914	14.25	0	942	47.47	818	4.80	849	69.79	886	04:34.5	716.16	8634
4	Andrei KRAUCHANKA	1/4/1986	BLR	1	Mösle-Stadium, Götzis (AUT)	5/27/2007	1222	10.86	0.2	892	7.90	0.9	1035	13.89	722	2.15	944	47.46	935	14.05	-0.1	968	39.63	657	5.00	910	64.35	803	04:29.1	751.02	8617
1	Andrei KRAUCHANKA	1/4/1986	BLR	1	Letzigrund, Zürich (SUI)	8/13/2014	1222	11.31	-1.1	793	7.63	-0.7	967	15.19	801	2.22	1012	50.53	790	14.20	0.1	949	47.46	818	5.10	941	68.11	861	04:39.4	684.64	8616
6	Garrett SCANTLING	5/19/1993	USA	4	National Stadium, Tokyo (JPN)	8/5/2021	1221	10.67	0.2	935	7.30	-0.1	886	15.59	826	1.99	794	48.25	897	14.03	-1	971	45.46	776	5.10	941	69.10	876	04:35.5	709.15	8611
3	Trey HARDEE	2/7/1984	USA	1	DS, Daegu (KOR)	8/28/2011	1221	10.55	-0.5	963	7.45	0.1	922	15.09	795	2.02	822	48.37	891	13.97	-0.8	978	49.89	868	4.80	849	68.99	874	04:45.7	645.46	8607
5	Roman ŠEBRLE	11/26/1974	CZE	1	Stadionring, Ratingen (GER)	7/13/2003	1220	10.93	1.6	876	7.60	0.5	960	15.41	815	2.09	887	48.59	881	14.30	-1.2	936	47.31	815	5.10	941	63.14	785	04:35.4	710.24	8606
5	Arthur ABELE	7/30/1986	GER	1	Stadionring, Ratingen (GER)	6/26/2016	1220	10.95	-0.6	872	7.48	0.4	930	15.79	838	1.98	785	49.43	841	14.07	-0.9	965	46.2	792	4.90	880	71.89	918	04:24.1	784.16	8605
4	Erki NOOL	6/25/1970	EST	2	Götzis (AUT)	5/27/2001	1220	10.73	0	922	7.80	1.8	1010	14.37	751	1.97	776	46.89	964	14.46	-0.6	916	43.32	732	5.30	1004	66.94	843	04:39.1	686.41	8604
3	Maicel UIBO	12/27/1992	EST	2	Khalifa International Stadium, Doha (QAT)	10/4/2019	1220	11.1	0.3	838	7.46	0.2	925	15.12	797	2.17	963	50.44	794	14.43	0.2	920	46.64	801	5.40	1035	63.83	796	04:31.5	735.22	8604
7	Pierce LEPAGE	1/22/1996	CAN	5	National Stadium, Tokyo (JPN)	8/5/2021	1220	10.43	0.2	992	7.65	0.9	972	15.31	809	1.99	794	46.92	962	14.39	-1	925	47.14	811	5.00	910	57.24	696	04:31.8	733.01	8604
5	Dean MACEY	12/12/1977	GBR	3	Commonwealth Stadium, Edmonton (CAN)	8/7/2001	1220	10.72	-0.7	924	7.59	0.4	957	15.41	815	2.15	944	46.21	998	14.34	0	931	46.96	807	4.70	819	54.61	657	04:29.0	751.35	8603
3	Ilya SHKURENYOV	1/11/1991	RUS	1	Smolensk (RUS)	6/10/2017	1220	10.89	0.7	885	7.58	0.9	955	14.15	738	2.12	915	49.00	861	13.95	1.4	981	44.91	765	5.30	1004	60.29	742	04:28.4	755.97	8601
4	Damian WARNER	11/4/1989	CAN	1	Mösle-Stadium, Götzis (AUT)	5/28/2017	1218	10.35	0.5	1011	7.85	1.4	1022	14.09	734	2.03	831	47.49	934	13.54	-0.2	1035	44.35	753	4.70	819	57.69	703	04:29.3	749.51	8591
5	Dmitriy KARPOV	7/23/1981	KAZ	3	Yanmar Stadium Nagai, Osaka (JPN)	9/1/2007	1217	10.7	-0.2	929	7.19	0	859	16.08	856	2.06	859	47.44	936	14.03	-0.2	971	48.95	849	5.00	910	59.84	735	04:39.7	682.81	8586
3	Andrei KRAUCHANKA	1/4/1986	BLR	1	Blankers-Koen Stadion, Hengelo (NED)	6/29/2008	1217	10.98	1.2	865	7.68	0.5	980	14.22	742	2.13	925	48.17	901	14.17	0.4	953	41.85	702	5.20	972	64.09	800	04:29.9	745.63	8585
6	Tom PAPPAS	9/6/1976	USA	2	Götzis (AUT)	6/1/2003	1217	10.65	-0.2	940	7.42	1.3	915	16.48	881	2.18	973	48.74	874	14.09	0	963	46.71	802	5.00	910	62.06	769	05:00.2	558.79	8585
4	Tom PAPPAS	9/6/1976	USA	2	Götzis (AUT)	6/2/2002	1217	10.85	0.7	894	7.62	1.3	965	15.32	809	2.18	973	49.47	839	13.93	1.6	984	45.75	782	5.20	972	63.42	789	04:57.2	576.63	8583
6	Kai KAZMIREK	1/28/1991	GER	4	Estádio Olímpico, Rio de Janeiro (BRA)	8/18/2016	1216	10.78	-0.1	910	7.69	-1	982	14.20	741	2.10	896	46.75	971	14.62	0.7	896	43.25	731	5.00	910	64.60	807	04:31.2	736.92	8580
7	Zachery ZIEMEK	2/23/1993	USA	3	John McDonnell Field, Fayetteville, AR (USA)	5/7/2022	1215	10.56	0.9	961	7.62	1.7	965	14.97	788	2.10	896	50.44	794	14.71	-0.2	885	51.64	905	5.15	957	60.10	739	04:39.6	683.32	8573
4	Niklas KAUL	2/11/1998	GER	1	Gävle (SWE)	7/14/2019	1215	11.17	1.9	823	7.26	0.4	876	15.19	801	2.03	831	48.67	877	14.83	0.2	870	47.35	815	4.80	849	77.36	1002	04:17.6	828.33	8572
4	Tom PAPPAS	9/6/1976	USA	1	Marburg (GER)	8/9/2009	1215	10.84	1.6	897	7.63	1.7	967	16.82	902	2.07	868	49.49	838	14.19	0.3	950	51.57	903	5.05	926	61.70	763	05:00.8	555.80	8569
5	Rico FREIMUTH	3/14/1988	GER	2	Olympic Stadium, London (GBR)	8/12/2017	1214	10.53	-0.7	968	7.48	-0.4	930	14.85	780	1.99	794	48.41	889	13.68	-0.1	1016	51.17	895	4.80	849	62.34	773	04:41.6	670.94	8564
5	Rico FREIMUTH	3/14/1988	GER	3	National Stadium, Beijing (CHN)	8/29/2015	1213	10.51	-0.4	973	7.51	0.5	937	15.50	820	1.95	758	47.82	918	13.91	-0.2	986	50.17	874	4.80	849	60.61	747	04:37.0	699.49	8561
4	Pascal BEHRENBRUCH	1/19/1985	GER	1	Olympiastadion, Helsinki (FIN)	6/28/2012	1213	10.93	0.8	876	7.15	-0.8	850	16.89	906	1.97	776	48.54	883	14.16	0.2	954	48.24	834	5.00	910	67.45	851	04:34.0	718.93	8558
6	Andrei KRAUCHANKA	1/4/1986	BLR	1	Stade Pierre Paul Bernard, Talence (FRA)	9/23/2007	1212	10.98	0.2	865	7.73	0.8	992	14.00	728	2.13	925	47.17	950	14.08	-1.1	964	44.08	748	5.15	957	64.08	799	04:49.0	625.27	8553
6	Dmitriy KARPOV	7/23/1981	KAZ	2	Kladno (CZE)	6/20/2007	1212	10.9		883	7.54	1.4	945	16.36	873	2.03	831	47.75	921	14.42		921	52.24	917	5.00	910	55.66	673	04:40.3	679.03	8553
1	Kevin MAYER	2/10/1992	FRA	1	Stade P-J. Bénard, St-Paul (FRA)	12/19/2020	1212	10.68	-0.5	933	7.40	0.6	910	16.20	864	1.97	776	48.87	867	13.54	1.8	1035	50.32	877	4.65	804	67.66	854	04:47.7	632.86	8552
4	Andrei KRAUCHANKA	1/4/1986	BLR	2	National Stadium, Beijing (CHN)	8/22/2008	1212	10.96	-0.2	870	7.61	-0.2	962	14.39	752	2.11	906	47.30	943	14.21	-0.5	948	44.58	758	5.00	910	60.23	741	04:27.5	761.80	8551
8	Lindon VICTOR	2/28/1993	GRN	1	Stade Pierre Paul Bernard, Talence (FRA)	9/18/2022	1212	10.61	3.1	949	7.49	1.1	932	15.75	836	2.02	822	48.20	899	14.70	-0.7	886	51	891	4.80	849	66.01	829	04:43.7	657.43	8550
9	Niklas KAUL	2/11/1998	GER	1	Olympiastadion, München (GER)	8/16/2022	1211	11.16	-0.2	825	7.10	-0.5	838	14.90	784	2.02	822	47.87	915	14.45	0	917	41.8	701	4.90	880	76.05	982	04:10.0	881.39	8545
6	Lindon VICTOR	2/28/1993	GRN	1	Columbia, SC (USA)	5/12/2017	1210	10.64	3.6	942	7.35	2.1	898	15.18	801	2.05	850	48.74	874	14.45	1.8	917	55.22	980	4.70	819	68.97	874	04:55.9	584.01	8539
6	Eelco SINTNICOLAAS	4/7/1987	NED	2	Mösle-Stadium, Götzis (AUT)	5/28/2017	1210	10.57	0.5	959	7.61	0.6	962	14.62	766	1.91	723	48.37	891	14.16	-1.2	954	43.52	736	5.40	1035	62.13	770	04:30.3	743.00	8539
6	Ilya SHKURENYOV	1/11/1991	RUS	4	National Stadium, Beijing (CHN)	8/29/2015	1210	11.01	-0.7	858	7.50	0.5	935	14.09	734	2.10	896	47.88	915	14.27	-0.2	940	44.53	757	5.20	972	60.99	753	04:25.0	778.39	8538
2	Roman ŠEBRLE	11/26/1974	CZE	1	Mösle-Stadium, Götzis (AUT)	5/29/2005	1209	11.06	0.4	847	7.85	0	1022	15.36	812	2.06	859	49.17	853	14.50	-1.2	911	47.77	824	4.80	849	66.57	837	04:33.7	720.74	8534
5	Trey HARDEE	2/7/1984	USA	2	Eugene, OR (USA)	6/30/2008	1209	10.43	-0.4	992	7.75	-1.1	997	14.07	733	2.02	822	47.99	910	13.71	1.9	1012	42.41	714	5.00	910	63.69	794	04:44.8	650.94	8534
8	Pierce LEPAGE	1/22/1996	CAN	2	Mösle-Stadium, Götzis (AUT)	5/30/2021	1209	10.3	0.7	1023	7.45	1	922	14.31	747	2.00	803	47.65	926	14.05	0.9	968	48.25	834	5.10	941	57.06	694	04:40.7	676.46	8534
10	Ayden OWENS-DELERME	5/28/2000	PUR	4	Hayward Field, Eugene, OR (USA)	7/24/2022	1209	10.52	0.8	970	7.64	0.9	970	14.97	788	2.02	822	45.07	1056	13.88	1.1	990	42.36	713	4.50	760	50.98	603	04:13.0	860.38	8532
5	Damian WARNER	11/4/1989	CAN	3	Khalifa International Stadium, Doha (QAT)	10/4/2019	1208	10.35	0.8	1011	7.67	-0.1	977	15.17	800	2.02	822	48.12	903	13.56	0.8	1032	42.19	709	4.70	819	62.87	781	04:40.8	675.95	8529
11	Ayden OWENS-DELERME	5/28/2000	PUR	1	Hilmer Lodge Stadium, Walnut, CA (USA)	4/14/2022	1208	10.27	1.2	1030	7.51	1.7	937	14.89	783	1.92	731	46.12	1002	13.80	-0.3	1000	43	726	4.70	819	53.50	641	04:13.2	859.32	8528
6	Leonel SUÁREZ	9/1/1987	CUB	3	National Stadium, Beijing (CHN)	8/22/2008	1208	10.9	-0.6	883	7.33	0.8	893	14.49	758	2.05	850	47.91	913	14.15	-0.5	955	44.45	756	4.70	819	73.98	950	04:29.2	750.56	8527
6	Tomáš DVOŘÁK	5/11/1972	CZE	3	Götzis (AUT)	5/27/2001	1208	10.84	0	897	7.69	0.4	982	15.83	841	1.97	776	48.76	873	13.99	-0.2	976	46.74	803	4.70	819	66.66	839	04:33.6	721.77	8527
2	Roman ŠEBRLE	11/26/1974	CZE	1	Ullevi Stadium, Göteborg (SWE)	8/11/2006	1208	10.98	-0.5	865	7.72	1	990	15.53	822	2.09	887	49.11	856	14.27	-0.1	940	45.47	777	5.00	910	66.90	842	04:46.9	637.92	8526
3	Kristjan RAHNU	8/29/1979	EST	1	Arles (FRA)	6/5/2005	1208	10.52	2.2	970	7.58	1.6	955	15.51	821	1.99	794	48.60	880	14.04	3.1	969	50.81	887	4.95	895	60.71	749	04:52.2	606.08	8526
5	Tom PAPPAS	9/6/1976	USA	1	Talence (FRA)	9/22/2002	1208	10.8	-0.6	906	7.45	1.2	922	15.68	832	2.12	915	48.36	892	14.08	0.4	964	46.1	790	5.05	926	62.76	779	04:53.3	599.65	8525
5	Leonel SUÁREZ	9/1/1987	CUB	3	Olympic Stadium, London (GBR)	8/9/2012	1207	11.27	0.7	801	7.52	0.5	940	14.50	759	2.11	906	49.04	859	14.45	1	917	45.75	782	4.70	819	76.94	996	04:30.1	744.58	8523
7	Damian WARNER	11/4/1989	CAN	1	Mösle-Stadium, Götzis (AUT)	5/29/2016	1207	10.15	1.1	1059	7.12	-0.2	842	14.64	768	2.00	803	47.13	952	13.72	-1.1	1011	47.79	824	4.70	819	58.72	719	04:32.8	726.63	8523
5	Michael SCHRADER	7/1/1987	GER	1	Mösle-Stadium, Götzis (AUT)	5/31/2009	1207	10.64	0.8	942	8.05	1.9	1073	14.33	749	1.94	749	49.71	828	14.21	1.6	948	43.09	728	5.00	910	64.04	799	04:22.3	796.70	8522
8	Larbi BOURRADA	5/10/1988	ALG	5	Estádio Olímpico, Rio de Janeiro (BRA)	8/18/2016	1207	10.75	-0.4	917	7.52	0.4	940	13.78	715	2.10	896	47.98	910	14.15	0.4	955	42.39	713	4.60	790	66.49	836	04:14.6	849.33	8521
2	Kevin MAYER	2/10/1992	FRA	2	Letzigrund, Zürich (SUI)	8/13/2014	1207	11.1	-0.9	838	7.65	0.2	972	15.14	798	2.01	813	49.23	850	14.28	0.5	939	44.53	757	5.20	972	64.03	799	04:24.2	783.89	8521
4	Roman ŠEBRLE	11/26/1974	CZE	2	Olympiastadion, Helsinki (FIN)	8/10/2005	1207	10.91	1.2	881	7.86	1.2	1025	16.29	869	2.06	859	48.62	879	14.71	-2.6	885	46.85	805	4.80	849	63.21	786	04:39.5	683.69	8521
6	Hans VAN ALPHEN	1/12/1982	BEL	1	Mösle-Stadium, Götzis (AUT)	5/27/2012	1207	10.96	1	870	7.62	1.1	965	15.23	804	2.06	859	49.54	836	14.55	0.4	905	45.45	776	4.96	898	64.15	800	04:20.9	806.14	8519
8	Roman ŠEBRLE	11/26/1974	CZE	2	Mösle-Stadium, Götzis (AUT)	5/27/2007	1207	11.1	-0.5	838	7.84	1.7	1020	15.58	825	2.09	887	49.27	849	14.52	-0.1	908	45.15	770	4.80	849	70.09	891	04:39.9	681.30	8518
3	Trey HARDEE	2/7/1984	USA	1	Mösle-Stadium, Götzis (AUT)	6/1/2014	1207	10.5	-0.2	975	7.49	2.2	932	15.15	799	1.97	776	48.63	879	13.69	0	1015	49.09	851	5.06	929	58.20	711	04:44.7	651.18	8518
7	Tom PAPPAS	9/6/1976	USA	2	Sacramento, CA (USA)	7/17/2004	1206	10.75	0.4	917	7.51	0.7	937	15.87	843	2.07	868	48.01	909	14.23	0	945	46.8	804	5.00	910	60.75	749	04:47.4	635.05	8517
6	Trey HARDEE	2/7/1984	USA	2	Mösle-Stadium, Götzis (AUT)	5/31/2009	1206	10.48	0.8	980	7.74	0.8	995	13.93	724	2.00	803	48.42	889	14.11	-0.8	960	45.11	769	5.10	941	63.98	798	04:43.8	657.12	8516
7	Tomáš DVOŘÁK	5/11/1972	CZE	1	Brisbane (AUS)	9/7/2001	1206	10.78	0.8	910	7.61	0.5	962	16.16	861	1.97	776	48.77	872	13.98	0.8	977	47.62	821	4.70	819	69.22	877	04:46.6	639.94	8514
3	Pascal BEHRENBRUCH	1/19/1985	GER	1	Stadionring, Ratingen (GER)	6/16/2013	1206	10.73	5.4	922	6.94	-0.5	799	15.89	844	1.97	776	48.60	880	14.17	0.9	953	48.25	834	5.00	910	67.59	853	04:30.3	743.40	8514
3	Maicel UIBO	12/27/1992	EST	2	Mösle-Stadium, Götzis (AUT)	5/27/2018	1206	11.04	-0.6	852	7.57	2	952	14.78	776	2.12	915	50.32	800	14.66	-2.4	891	46.58	799	5.30	1004	61.75	764	04:27.5	761.33	8514
6	Damian WARNER	11/4/1989	CAN	1	Lima (PER)	8/7/2019	1206	10.32	-0.5	1018	7.74	0.5	995	15.01	790	1.97	776	47.77	920	13.68	-0.6	1016	48.82	846	4.40	731	59.48	730	04:38.3	691.48	8513
4	Damian WARNER	11/4/1989	CAN	3	Luzhniki Stadion, Moskva (RUS)	8/11/2013	1206	10.43	-0.5	992	7.39	0.3	908	14.23	742	2.05	850	48.41	889	13.96	0.4	980	44.13	749	4.80	849	64.67	808	04:30.0	745.30	8512
8	Dmitriy KARPOV	7/23/1981	KAZ	3	Götzis (AUT)	5/30/2004	1206	10.76	1.6	915	7.78	1.9	1005	15.40	814	2.06	859	47.51	933	14.01	0.3	973	52.33	919	4.50	760	55.54	671	04:42.8	663.45	8512
7	Tom PAPPAS	9/6/1976	USA	3	Eugene, OR (USA)	6/30/2008	1206	10.9	-0.4	883	7.77	0.4	1002	17.26	929	1.96	767	49.80	824	14.17	1.9	953	49.44	859	5.20	972	59.34	728	04:54.1	594.79	8511
8	Kurt FELIX	7/4/1988	GRN	2	Stadionring, Ratingen (GER)	6/25/2017	1205	10.91	3.3	881	7.68	-0.8	980	15.31	809	2.07	868	48.67	877	14.92	0.7	859	50.59	883	4.50	760	72.80	932	04:43.2	660.72	8509
6	Oleksandr YURKOV	7/21/1975	UKR	3	Götzis (AUT)	6/2/2002	1205	10.89	0.7	885	7.81	0.1	1012	15.76	836	1.94	749	49.58	834	14.26	2.2	941	49.53	861	5.40	1035	56.14	680	04:40.6	676.77	8509
7	Eelco SINTNICOLAAS	4/7/1987	NED	2	Mösle-Stadium, Götzis (AUT)	5/27/2012	1205	10.77	-0.7	912	7.27	-1.6	878	14.20	741	2.00	803	48.02	908	14.10	0.8	962	42.81	722	5.36	1023	63.59	792	04:27.0	765.05	8506
5	Bryan CLAY	1/3/1980	USA	1	Carson, CA (USA)	6/24/2005	1205	10.7	-1.8	929	7.44	0.3	920	14.88	782	2.06	859	49.62	832	14.06	-1.4	967	55.87	993	5.00	910	60.02	738	04:57.1	576.98	8506
4	Ashton EATON	1/21/1988	USA	2	DS, Daegu (KOR)	8/28/2011	1205	10.46	-0.5	985	7.46	0	925	14.44	755	2.02	822	46.99	959	13.85	-0.8	994	46.17	791	4.60	790	55.17	665	04:18.9	819.32	8505
8	Dmitriy KARPOV	7/23/1981	KAZ	1	Mösle-Stadium, Götzis (AUT)	6/1/2008	1204	10.85	0.6	894	7.23	-0.7	869	16.49	882	2.06	859	48.64	878	14.14	1.1	957	49.98	870	5.30	1004	50.62	598	04:37.9	693.89	8504
5	Leonel SUÁREZ	9/1/1987	CUB	3	DS, Daegu (KOR)	8/28/2011	1204	11.07	-0.2	845	7.33		893	14.54	761	2.05	850	49.17	853	14.29	-0.7	937	46.25	793	5.00	910	69.12	876	04:24.2	783.89	8501
4	Ilya SHKURENYOV	1/11/1991	RUS	3	Letzigrund, Zürich (SUI)	8/13/2014	1204	11.05	-0.9	850	7.50	-0.7	935	14.20	741	2.10	896	49.00	861	14.14	0.6	957	46.04	788	5.20	972	63.58	792	04:35.9	706.90	8498
9	Aleksey SYSOYEV	3/8/1985	RUS	2	Mösle-Stadium, Götzis (AUT)	6/1/2008	1203	10.86	-0.7	892	7.01	0.5	816	15.49	820	2.03	831	49.10	857	14.64	1.3	894	54.08	956	5.10	941	64.22	802	04:38.8	688.24	8497
7	Yordani GARCÍA	11/21/1988	CUB	1	La Habana (CUB)	5/30/2009	1203	10.88	0.1	888	7.36	0.2	900	16.50	882	2.10	896	48.77	872	14.07	-0.5	965	43.97	746	4.80	849	68.10	860	04:46.8	638.59	8496
7	Ilya SHKURENYOV	1/11/1991	ANA	4	Khalifa International Stadium, Doha (QAT)	10/4/2019	1203	11.02	0.3	856	7.61	0.5	962	14.71	772	2.11	906	49.36	844	14.28	0.2	939	48.75	844	5.20	972	59.56	731	04:41.9	668.57	8494
9	Bryan CLAY	1/3/1980	USA	3	Mösle-Stadium, Götzis (AUT)	5/27/2007	1203	10.4	-0.5	999	7.80	3.7	1010	15.30	808	2.09	887	48.41	889	13.97	-0.1	978	36.14	587	4.80	849	69.09	875	04:51.3	611.23	8493
10	Andrei KRAUCHANKA	1/4/1986	BLR	1	Debrecen (HUN)	7/12/2007	1203	11.02	-0.2	856	7.71	3.5	987	13.44	694	2.14	934	47.61	928	14.22	-0.3	946	43.31	732	5.10	941	59.80	735	04:30.8	739.66	8492
2	Ashley MOLONEY	3/13/2000	AUS	1	QSAC, Nathan, Brisbane (AUS)	12/20/2020	1203	10.36	-0.3	1008	7.67	2.3	977	13.62	705	2.11	906	45.82	1017	14.17	1.6	953	43.93	745	4.80	849	57.77	704	04:48.5	628.36	8492
9	Kai KAZMIREK	1/28/1991	GER	3	Olympic Stadium, London (GBR)	8/12/2017	1202	10.91	-0.8	881	7.64	-0.4	970	13.78	715	2.11	906	47.19	949	14.66	1.2	891	45.06	768	5.10	941	62.45	775	04:38.1	693.00	8488
9	Steven BASTIEN	3/4/1994	USA	2	Hayward Field, Eugene, OR (USA)	6/20/2021	1201	10.52	1.8	970	7.20	-0.3	862	14.47	757	2.08	878	47.79	919	14.24	1.9	944	42.1	707	4.95	895	61.20	756	04:22.2	797.04	8485
1	Bryan CLAY	1/3/1980	USA	1	Mösle-Stadium, Götzis (AUT)	5/30/2010	1201	10.35	0.2	1011	7.51	0.4	937	15.38	813	2.06	859	49.66	830	14.08	0.1	964	49.85	867	4.60	790	66.19	831	04:56.4	581.31	8483
7	Bryan CLAY	1/3/1980	USA	2	Palo Alto, CA (USA)	6/22/2003	1201	10.43	1.7	992	7.71	-1.3	987	14.01	729	2.02	822	47.85	916	14.12	1.7	959	43.51	736	4.70	819	67.77	855	04:42.2	667.07	8482
4	Arthur ABELE	7/30/1986	GER	1	Stadionring, Ratingen (GER)	6/17/2018	1201	10.85	1	894	7.28	-0.1	881	15.93	847	1.89	705	48.40	890	14.01	0.9	973	44.77	762	4.90	880	67.61	853	04:22.2	796.97	8481
6	Attila ZSIVOCZKY-PANDEL	4/29/1977	HUN	2	Mösle-Stadium, Götzis (AUT)	5/29/2005	1201	10.9	0.9	883	7.15	0.9	850	15.96	849	2.15	944	49.46	840	14.63	-1.4	895	47.9	827	4.90	880	62.79	780	04:31.9	732.74	8480
8	Oleksiy KASYANOV	8/26/1985	UKR	3	Olympiastadion, Berlin (GER)	8/20/2009	1201	10.63	0.2	945	7.80	0.9	1010	15.72	834	2.05	850	47.85	916	14.44	-0.1	918	46.7	802	4.80	849	49.00	574	04:24.5	781.47	8479
10	Kai KAZMIREK	1/28/1991	GER	3	Stadionring, Ratingen (GER)	6/25/2017	1200	10.85	3.3	894	7.50	2.3	935	14.63	767	2.07	868	47.40	938	14.62	0.7	896	45.19	771	5.20	972	60.52	746	04:38.2	691.92	8478
5	Eelco SINTNICOLAAS	4/7/1987	NED	4	Letzigrund, Zürich (SUI)	8/13/2014	1200	10.9	-0.9	883	7.65	0	972	14.28	745	2.01	813	48.44	888	14.12	0.5	959	42.56	717	5.40	1035	59.37	728	04:30.9	738.88	8478
6	Arthur ABELE	7/30/1986	GER	5	Letzigrund, Zürich (SUI)	8/13/2014	1200	10.9	-1.9	883	7.55	-0.2	947	15.39	814	1.98	785	48.59	881	13.55	0.5	1033	43.25	731	4.70	819	62.45	775	04:20.4	809.54	8477
11	Aleksey DROZDOV	12/3/1983	RUS	4	Yanmar Stadium Nagai, Osaka (JPN)	9/1/2007	1200	10.97	0.2	867	7.25	-0.3	874	16.49	882	2.12	915	50.00	815	14.76	1.4	879	48.62	842	5.00	910	63.51	791	04:36.9	700.25	8475
12	Lindon VICTOR	2/28/1993	GRN	5	Hayward Field, Eugene, OR (USA)	7/24/2022	1200	10.78	0.8	910	7.26	0.1	876	16.29	869	2.02	822	49.27	849	14.76	1.5	879	53.92	952	4.80	849	66.20	832	04:47.2	636.03	8474
8	Lindon VICTOR	2/28/1993	GRN	2	Mösle-Stadium, Götzis (AUT)	5/26/2019	1200	10.56	1.1	961	7.43	-0.3	918	16.02	852	2.00	803	49.22	851	14.86	0.4	867	54.03	955	4.80	849	66.48	836	04:56.4	581.31	8473
11	Lindon VICTOR	2/28/1993	GRN	1	Austin, TX (USA)	3/30/2017	1199	10.63	1.3	945	7.37	1.8	903	16.52	883	2.09	887	48.24	898	14.94	0.8	857	53	933	4.30	702	66.69	839	04:48.9	625.87	8472
7	Kai KAZMIREK	1/28/1991	GER	2	Mösle-Stadium, Götzis (AUT)	6/1/2014	1199	10.76	0	915	7.45	0.1	922	14.20	741	2.15	944	47.04	956	14.15	1.7	955	43.59	738	4.96	898	56.31	682	04:33.8	720.48	8471
12	Zachery ZIEMEK	2/23/1993	USA	3	Hayward Field, Eugene, OR (USA)	6/20/2021	1199	10.7	0.8	929	7.74	2.3	995	14.79	777	2.14	934	50.89	774	15.04	0.9	845	45.83	784	5.55	1083	55.72	674	04:40.7	676.46	8471
7	Kevin MAYER	2/10/1992	FRA	1	Arona (ESP)	6/7/2015	1199	11.12	1.1	834	7.42	0.7	915	15.33	810	1.98	785	48.91	866	14.44	-2	918	45.83	784	5.35	1020	63.46	790	04:29.6	747.80	8469
13	Simon EHAMMER	2/7/2000	SUI	2	Olympiastadion, München (GER)	8/16/2022	1199	10.56	0.7	961	8.31	-1	1141	14.24	743	2.08	878	47.40	938	13.75	0	1007	34.92	562	5.20	972	53.46	640	04:48.7	626.90	8468
3	Trey HARDEE	2/7/1984	USA	1	Austin, TX (USA)	4/6/2006	1198	10.35	2.5	1011	7.70	3	985	14.45	756	1.99	794	49.11	856	13.83	3.1	997	48.24	834	5.20	972	60.00	738	05:06.7	522.09	8465
8	Lev LOBODIN	4/1/1969	RUS	4	Götzis (AUT)	5/27/2001	1198	10.66	0	938	7.32	0.9	891	15.93	847	2.00	803	48.91	866	14.22	-0.2	946	48.53	840	5.20	972	54.56	656	04:36.0	706.39	8465
8	Kai KAZMIREK	1/28/1991	GER	1	Mösle-Stadium, Götzis (AUT)	5/31/2015	1198	10.78	0.8	910	7.56	-1.3	950	13.85	719	2.09	887	47.30	943	14.52	-0.7	908	40.96	684	5.10	941	64.45	805	04:34.6	715.13	8462
9	Larbi BOURRADA	5/10/1988	ALG	5	National Stadium, Beijing (CHN)	8/29/2015	1198	10.83	-0.2	899	7.51	0.6	937	13.73	712	2.07	868	47.60	929	14.26	-1	941	41.53	696	4.80	849	63.82	795	04:16.6	835.37	8461
9	Leonel SUÁREZ	9/1/1987	CUB	6	Estádio Olímpico, Rio de Janeiro (BRA)	8/18/2016	1198	11.21	0.5	814	7.14	0.1	847	14.27	745	2.07	868	48.15	902	14.48	0.1	913	47.07	810	4.90	880	72.32	925	04:28.3	756.17	8460
8	Kai KAZMIREK	1/28/1991	GER	6	Letzigrund, Zürich (SUI)	8/13/2014	1197	10.75	-1.9	917	7.68	0	980	14.01	729	2.13	925	47.34	941	14.05	0.5	968	43.37	733	4.60	790	63.17	786	04:38.7	689.19	8458
14	Ayden OWENS-DELERME	5/28/2000	PUR	1	Hayward Field, Eugene, OR (USA)	6/9/2022	1197	10.41	-0.4	996	7.29	1.2	883	15.09	795	2.01	813	46.10	1003	13.93	-0.4	984	46.25	793	4.51	763	56.07	679	04:29.5	748.13	8457
2	Ashton EATON	1/21/1988	USA	1	Eugene, OR (USA)	6/11/2010	1197	10.37	0.5	1006	7.90	1.1	1035	12.60	643	2.02	822	46.28	994	13.68	1.6	1016	41.71	699	4.70	819	52.41	624	04:21.9	799.48	8457
9	Aleksey SYSOYEV	3/8/1985	RUS	4	Olympiastadion, Berlin (GER)	8/20/2009	1197	10.85	0.3	894	6.87	1	783	16.17	862	2.02	822	49.32	846	14.97	0	853	53.03	934	5.10	941	64.55	807	04:35.0	712.81	8454
3	Romain BARRAS	8/1/1980	FRA	1	Estadio Olímpico, Barcelona (ESP)	7/29/2010	1197	11.09	-0.6	841	7.24	1.5	871	15.15	799	2.04	840	48.33	893	14.22	-0.6	946	44.51	757	5.05	926	65.77	825	04:28.4	755.44	8453
9	Pierce LEPAGE	1/22/1996	CAN	1	Stade Pierre Paul Bernard, Talence (FRA)	6/23/2019	1197	10.31	0.7	1020	7.87	2.5	1027	14.21	741	2.07	868	48.14	902	14.40	-1.3	924	44.46	756	5.25	988	55.22	666	04:59.8	561.61	8453
10	Leonel SUÁREZ	9/1/1987	CUB	1	Stadionring, Ratingen (GER)	6/22/2008	1196	11.14	0.3	830	7.23	1.6	869	13.78	715	2.14	934	48.30	895	14.12	2	959	42.25	710	4.80	849	69.96	889	04:21.5	801.58	8451
10	Kai KAZMIREK	1/28/1991	GER	6	National Stadium, Beijing (CHN)	8/29/2015	1196	10.9	-0.2	883	7.40	0.2	910	14.27	745	2.10	896	46.83	967	14.39	0	925	40.08	666	5.20	972	62.55	776	04:35.6	708.70	8448
15	Lindon VICTOR	2/28/1993	GRN	2	Mösle-Stadium, Götzis (AUT)	5/29/2022	1196	10.72	0.9	924	7.42	0	915	16.28	869	2.00	803	48.85	868	14.66	0.3	891	54.85	972	4.70	819	63.93	797	04:55.0	589.36	8447
8	Hans VAN ALPHEN	1/12/1982	BEL	4	Olympic Stadium, London (GBR)	8/9/2012	1196	11.05	-0.7	850	7.64	1.5	970	15.48	819	2.05	850	49.18	853	14.89	1	863	48.28	835	4.80	849	61.69	763	04:22.5	795.08	8447
10	Lindon VICTOR	2/28/1993	GRN	1	Tuscaloosa, AL (USA)	5/13/2016	1195	10.72	0.6	924	7.09	1.4	835	15.73	835	2.02	822	48.33	893	14.70	0.7	886	54.56	966	4.55	775	68.96	874	04:47.1	636.64	8446
5	Kevin MAYER	2/10/1992	FRA	4	Luzhniki Stadion, Moskva (RUS)	8/11/2013	1195	11.23	-0.1	810	7.50	0.1	935	13.76	714	2.05	850	49.53	836	14.21	-0.2	948	45.37	774	5.20	972	66.09	830	04:25.0	777.99	8446
10	Kevin MAYER	2/10/1992	FRA	2	Mösle-Stadium, Götzis (AUT)	5/29/2016	1195	10.92	0.3	878	7.32	-0.2	891	15.22	803	2.00	803	50.07	811	14.06	-0.6	967	48.99	849	5.00	910	65.77	825	04:35.5	709.72	8446
10	Johannes ERM	3/26/1998	EST	2	Gävle (SWE)	7/14/2019	1195	10.73	1.9	922	7.97	-0.7	1053	14.66	769	2.03	831	47.41	938	14.33	0.2	932	43.24	731	4.70	819	59.60	732	04:34.0	718.80	8445
10	Pierce LEPAGE	1/22/1996	CAN	5	Khalifa International Stadium, Doha (QAT)	10/4/2019	1195	10.36	0.8	1008	7.79	0.2	1007	13.21	680	2.05	850	47.35	941	14.19	0.8	950	41.19	689	5.20	972	57.42	699	04:45.1	649.09	8445
12	Kai KAZMIREK	1/28/1991	GER	1	Stadionring, Ratingen (GER)	6/30/2019	1195	10.85	1.3	894	7.74	-0.2	995	14.72	772	1.99	794	46.81	968	14.14	2.2	957	44.71	761	5.10	941	56.95	692	04:41.7	670.00	8444
9	Damian WARNER	11/4/1989	CAN	5	Olympic Stadium, London (GBR)	8/9/2012	1195	10.48	0.4	980	7.54	0.9	945	13.73	712	2.05	850	48.20	899	14.38	0.1	926	45.9	785	4.70	819	62.77	780	04:29.8	746.09	8442
6	Leonel SUÁREZ	9/1/1987	CUB	2	Mösle-Stadium, Götzis (AUT)	5/29/2011	1194	11.06	0.6	847	7.21	-0.4	864	13.48	697	2.06	859	48.85	868	14.35	-0.9	930	44.57	758	4.86	868	75.49	973	04:25.3	776.05	8440
10	Pascal BEHRENBRUCH	1/19/1985	GER	5	Olympiastadion, Berlin (GER)	8/20/2009	1194	10.92	0	878	7.09	1.6	835	15.77	837	2.02	822	48.72	875	14.24	0.3	944	48.06	830	4.80	849	69.72	885	04:39.4	684.26	8439
13	Harrison WILLIAMS	3/7/1996	USA	1	CVEATC, Chula Vista, CA (USA)	4/25/2021	1194	10.64	1.8	942	7.70	1.3	985	14.34	749	1.93	740	47.46	935	14.45	3.5	917	48.86	847	5.12	947	54.69	658	04:34.0	719.06	8439
7	Erki NOOL	6/25/1970	EST	2	Olympiastadion, München (GER)	8/8/2002	1194	10.75	1.3	917	7.49	0.6	932	14.76	775	2.00	803	47.26	945	14.63	0	895	45.05	768	5.30	1004	59.52	731	04:41.9	668.57	8438
4	Dmitriy KARPOV	7/23/1981	KAZ	1	Stade Pierre Paul Bernard, Talence (FRA)	9/17/2006	1194	10.79	1.1	908	7.72	1.4	990	15.99	851	2.04	840	48.50	885	14.19	-0.3	950	47.72	823	4.90	880	54.44	655	04:44.0	656.13	8438
4	Eelco SINTNICOLAAS	4/7/1987	NED	2	Estadio Olímpico, Barcelona (ESP)	7/29/2010	1194	10.71	-0.6	926	7.54	0.5	945	13.12	675	1.95	758	47.88	915	14.33	-0.6	932	42.43	714	5.45	1051	62.57	777	04:30.3	743.07	8436
14	Zachery ZIEMEK	2/23/1993	USA	6	National Stadium, Tokyo (JPN)	8/5/2021	1194	10.55	0.2	963	7.20	-0.2	862	14.99	789	2.05	850	49.06	858	14.51	0.1	910	44.87	764	5.30	1004	60.44	744	04:38.4	691.03	8435
16	Niklas KAUL	2/11/1998	GER	6	Hayward Field, Eugene, OR (USA)	7/24/2022	1194	11.22	-0.2	812	7.09	1.2	835	14.52	760	2.05	850	48.39	890	14.27	0.4	940	44.62	759	4.80	849	69.74	885	04:13.8	854.84	8434
11	Maurice SMITH	9/28/1980	JAM	1	Kladno (CZE)	6/19/2008	1194	10.81	0.6	903	7.31	0.1	888	17.78	961	1.98	785	48.76	873	13.91	-2.2	986	52.81	929	4.75	834	50.83	601	04:41.0	674.76	8434
10	Pascal BEHRENBRUCH	1/19/1985	GER	3	Mösle-Stadium, Götzis (AUT)	5/27/2012	1193	11.11	-0.6	836	7.09	-0.2	835	16.26	867	2.03	831	48.64	878	14.19	0.7	950	47.99	829	4.86	868	66.72	839	04:36.9	700.57	8433
8	Lev LOBODIN	4/1/1969	RUS	2	Stadionring, Ratingen (GER)	6/16/2002	1193	10.75	0.9	917	7.35	0.5	898	16.30	870	2.04	840	49.07	858	14.08	0.6	964	47.96	828	5.00	910	54.65	658	04:38.4	690.84	8433
5	Arthur ABELE	7/30/1986	GER	1	Olympiastadion, Berlin (GER)	8/8/2018	1193	10.86	0.3	892	7.42	0.1	915	15.64	829	1.93	740	48.01	909	13.94	0.3	982	45.42	775	4.60	790	68.10	860	04:30.8	739.60	8431
9	Tom PAPPAS	9/6/1976	USA	1	Walnut, CA (USA)	7/28/2002	1193	10.73	0.8	922	7.30	0.6	886	15.32	809	2.15	944	49.09	857	14.23	0.7	945	48.12	831	5.01	913	60.38	744	04:56.6	580.02	8431
15	Thomas VAN DER PLAETSEN	12/24/1990	BEL	3	Mösle-Stadium, Götzis (AUT)	5/30/2021	1193	11.21	0.5	814	7.90	1.1	1035	13.81	717	2.09	887	50.29	801	14.36	-0.3	929	46.64	801	5.40	1035	60.05	739	04:41.4	672.07	8430
16	Ilya SHKURENYOV	1/11/1991	ANA	1	Yunost Stadium, Adler, Sochi (RUS)	9/7/2021	1193	11	-0.1	861	7.48	0.1	930	14.59	765	2.09	887	48.78	872	14.15	0	955	48.2	833	5.00	910	58.54	716	04:36.8	700.96	8429
7	Aleksandr POGORELOV	1/10/1980	RUS	3	Mösle-Stadium, Götzis (AUT)	5/29/2005	1193	10.91	0.9	881	7.64	0.6	970	16.03	853	2.09	887	50.16	807	14.14	-1.2	957	48.44	838	5.10	941	58.23	711	04:55.9	584.06	8429
6	Michael SCHRADER	7/1/1987	GER	1	Ulm (GER)	5/23/2013	1192	10.52	1.7	970	7.82	0.7	1015	14.74	774	1.90	714	49.84	822	14.02	1.6	972	45.62	780	4.80	849	62.99	783	04:29.5	748.39	8427
17	Maicel UIBO	12/27/1992	EST	7	Hayward Field, Eugene, OR (USA)	7/24/2022	1192	11.14	-0.2	830	7.32	0.9	891	15.17	800	2.11	906	50.38	797	14.49	1.5	912	46.52	798	5.30	1004	63.54	791	04:37.6	696.11	8425
12	Jeremy TAIWO	1/15/1990	USA	2	Hayward Field, Eugene, OR (USA)	7/3/2016	1192	10.94	1.6	874	7.55	1.1	947	14.88	782	2.21	1002	48.76	873	14.22	1	946	42.1	707	4.75	834	52.82	630	04:17.4	830.26	8425
9	Erki NOOL	6/25/1970	EST	2	Brisbane (AUS)	9/7/2001	1191	10.73	0.8	922	7.35	0.2	898	14.46	757	1.94	749	47.44	936	14.82	0.8	871	42.56	717	5.40	1035	68.83	872	04:42.8	663.21	8420
11	Michael SCHRADER	7/1/1987	GER	1	Stadionring, Ratingen (GER)	6/28/2015	1191	10.78	-0.4	910	7.81	0.6	1012	14.80	777	1.92	731	48.19	900	14.08	1.1	964	44.97	766	5.00	910	56.57	686	04:27.3	763.06	8419
12	Michael SCHRADER	7/1/1987	GER	7	National Stadium, Beijing (CHN)	8/29/2015	1191	10.78	-0.4	910	7.71	0.1	987	14.32	748	1.95	758	47.12	952	14.19	-0.2	950	44.58	758	4.60	790	62.09	769	04:22.3	796.43	8418
10	Roman ŠEBRLE	11/26/1974	CZE	2	Talence (FRA)	9/22/2002	1191	10.98	-0.8	865	7.63	1.4	967	15.05	793	2.09	887	48.68	876	14.26	0.4	941	46.53	798	4.65	804	63.83	796	04:38.5	690.52	8417
11	Leonel SUÁREZ	9/1/1987	CUB	1	La Habana (CUB)	3/7/2009	1191	10.93	-0.2	876	7.29	1.4	883	13.98	727	2.11	906	48.97	863	14.38	-0.8	926	42.36	713	4.70	819	72.93	934	04:26.5	768.17	8415
13	Michael SCHRADER	7/1/1987	GER	2	Mösle-Stadium, Götzis (AUT)	5/31/2015	1191	10.68	0.8	933	7.66	0	975	14.31	747	1.94	749	48.21	899	14.25	1.5	942	42.11	708	5.00	910	61.44	760	04:22.9	792.58	8415
17	Lindon VICTOR	2/28/1993	GRN	7	National Stadium, Tokyo (JPN)	8/5/2021	1190	10.67	0.1	935	7.24	0.4	871	15.39	814	2.02	822	49.21	851	14.83	0.1	870	49.75	865	4.90	880	71.56	913	04:54.3	593.37	8414
5	Dmitriy KARPOV	7/23/1981	KAZ	1	Stadionring, Ratingen (GER)	6/25/2006	1190	10.69	0.8	931	7.33	-0.6	893	15.98	850	1.97	776	47.58	930	14.12	-0.1	959	45.12	769	4.75	834	60.31	743	04:32.3	729.82	8414
9	Dean MACEY	12/12/1977	GBR	4	Olympic Stadium, Athina (GRE)	8/24/2004	1190	10.89	2.5	885	7.47	-1.3	927	15.73	835	2.15	944	48.97	863	14.56	1.6	903	48.34	836	4.40	731	58.46	715	04:25.4	775.44	8414
18	Ilya SHKURENYOV	1/11/1991	ANA	8	National Stadium, Tokyo (JPN)	8/5/2021	1190	10.93	0.8	876	7.59	0.2	957	14.95	787	1.99	794	48.98	862	14.43	0	920	47.02	809	5.10	941	60.95	752	04:34.6	715.06	8413
13	Zachery ZIEMEK	2/23/1993	USA	3	Hayward Field, Eugene, OR (USA)	7/3/2016	1190	10.6	1.8	952	7.72	0.7	990	14.11	735	2.09	887	49.30	847	14.94	1	857	48.17	832	5.25	988	57.24	696	04:48.2	630.00	8413
10	Oleksandr YURKOV	7/21/1975	UKR	1	Arles (FRA)	6/10/2001	1190	10.91	-0.6	881	7.68	1.1	980	14.70	771	2.02	822	49.27	849	14.65	1.3	892	47.23	813	5.25	988	60.06	739	04:41.1	673.95	8408
6	Maicel UIBO	12/27/1992	EST	1	Athens, GA (USA)	4/7/2018	1189	11.12	1	834	7.42	-0.2	915	14.71	772	2.13	925	50.29	801	14.97	0.3	853	47.83	825	5.17	963	64.42	805	04:34.6	715.00	8407
12	Nicklas WIBERG	4/16/1985	SWE	6	Olympiastadion, Berlin (GER)	8/20/2009	1189	10.96	-0.4	870	7.25	-0.4	874	14.99	789	2.05	850	48.73	874	14.75	0.3	880	42.28	711	4.50	760	75.02	966	04:17.0	832.33	8406
18	Janek ÕIGLANE	4/25/1994	EST	1	Tom Black Track at LaPorte Stadium, Knoxville, TN (USA)	4/8/2022	1189	10.89	1.2	885	7.42	2.1	915	15.02	791	2.00	803	49.28	848	14.33	1.6	932	43.05	727	4.95	895	72.29	924	04:39.3	685.27	8405
7	Mikk PAHAPILL	7/18/1983	EST	3	Mösle-Stadium, Götzis (AUT)	5/29/2011	1188	11.08	0.9	843	7.39	-1.3	908	15.48	819	2.03	831	50.95	771	14.70	-0.9	886	48.79	845	5.06	929	69.53	882	04:39.4	684.52	8398
14	Willem COERTZEN	12/30/1982	RSA	3	Mösle-Stadium, Götzis (AUT)	5/31/2015	1188	10.99	0.3	863	7.46	-1	925	14.14	737	2.03	831	48.73	874	14.17	1.5	953	44.84	764	4.60	790	68.43	865	04:22.2	796.97	8398
11	Tom PAPPAS	9/6/1976	USA	1	Berkeley, CA (USA)	6/20/2002	1188	10.81	-0.9	903	7.49	1.1	932	15.09	795	2.13	925	49.35	845	13.97	2.1	978	45.24	772	5.00	910	60.30	742	04:53.9	596.03	8398
8	Yordani GARCÍA	11/21/1988	CUB	1	La Habana (CUB)	5/6/2011	1188	10.86	0	892	7.00	0	814	15.90	845	2.07	868	49.15	854	14.47	1.6	915	45.22	771	4.80	849	67.70	854	04:31.4	735.94	8397
7	Carlos Eduardo BEZERRA CHININ	5/3/1985	BRA	1	São Paulo (BRA)	6/8/2013	1187	10.85	0.5	894	7.55	0.9	947	15.28	807	2.04	840	48.18	900	14.08	1	964	42.46	715	4.90	880	59.58	732	04:34.8	714.10	8393
19	Cedric DUBLER	1/13/1995	AUS	1	SOPAC, Sydney (AUS)	4/2/2022	1187	10.81	-0.4	903	7.92	3.2	1040	13.17	678	2.11	906	47.14	951	14.18	0.9	951	40.21	669	5.00	910	56.75	689	04:37.5	696.75	8393
14	Zachery ZIEMEK	2/23/1993	USA	7	Estádio Olímpico, Rio de Janeiro (BRA)	8/18/2016	1187	10.71	-0.1	926	7.49	0.2	932	13.44	694	2.10	896	49.83	822	14.77	0.4	878	49.42	858	5.20	972	60.92	752	04:43.0	662.21	8392
8	Eelco SINTNICOLAAS	4/7/1987	NED	5	Luzhniki Stadion, Moskva (RUS)	8/11/2013	1187	10.85	-0.5	894	7.65	0.8	972	14.08	733	2.02	822	48.25	897	14.18	0.4	951	39.21	649	5.30	1004	56.75	689	04:24.6	780.67	8391
12	Lindon VICTOR	2/28/1993	GRN	1	Eugene, OR (USA)	6/8/2017	1187	10.72	-0.1	924	7.34	2.9	896	16.31	870	2.01	813	49.33	846	14.78	1.3	876	53.31	940	4.61	793	67.24	847	04:55.7	585.18	8390
6	Attila ZSIVOCZKY-PANDEL	4/29/1977	HUN	2	Arles (FRA)	7/2/2006	1187	10.98	4.4	865	7.01	0.9	816	15.39	814	2.12	915	48.84	869	14.61	0.7	897	47.65	822	4.80	849	65.85	826	04:34.2	717.64	8390
12	Jón Arnar MAGNÚSSON	7/28/1969	ISL	3	Stadionring, Ratingen (GER)	6/16/2002	1187	10.8		906	7.54	1.7	945	16.52	883	2.04	840	49.60	833	14.29		937	47.21	812	4.80	849	63.05	784	04:53.0	601.08	8390
9	Andrei KRAUCHANKA	1/4/1986	BLR	1	Stadio Luigi Ridolfi, Firenze (ITA)	5/3/2013	1187	11.16	0	825	7.39	0.9	908	14.76	775	2.07	868	49.27	849	14.11	0.6	960	46.04	788	5.05	926	60.59	747	04:30.1	744.38	8390
9	Kevin MAYER	2/10/1992	FRA	1	Kadrioru staadion, Tallinn (EST)	6/30/2013	1187	11.04	1.4	852	7.63	1.2	967	14.95	787	2.04	840	49.50	838	14.39	2.7	925	44.89	765	4.90	880	60.04	738	04:21.9	798.80	8390
12	Lev LOBODIN	4/1/1969	RUS	3	Olympiastadion, München (GER)	8/8/2002	1187	10.88	1.3	888	7.17	1.4	854	16.12	859	2.03	831	49.50	838	14.25	0	942	48.93	848	5.20	972	56.34	683	04:40.8	675.77	8390
11	Carlos Eduardo BEZERRA CHININ	5/3/1985	BRA	6	Luzhniki Stadion, Moskva (RUS)	8/11/2013	1186	10.78	-0.1	910	7.54	1	945	14.49	758	1.96	767	48.80	871	14.05	0.4	968	45.84	784	5.10	941	59.98	738	04:36.0	706.13	8388
13	Yordani GARCÍA	11/21/1988	CUB	7	Olympiastadion, Berlin (GER)	8/20/2009	1186	10.6	0.2	952	7.05	1	826	15.15	799	2.08	878	48.34	893	14.08	0.3	964	44.4	754	4.70	819	69.37	880	04:49.5	622.48	8387
8	Attila ZSIVOCZKY-PANDEL	4/29/1977	HUN	3	Olympiastadion, Helsinki (FIN)	8/10/2005	1186	10.9	3.2	883	7.03	1.6	821	15.72	834	2.15	944	49.29	848	15.15	-1.9	831	49.58	862	4.80	849	63.02	783	04:32.2	730.92	8385
11	Trey HARDEE	2/7/1984	USA	2	Hayward Field, Eugene, OR (USA)	6/23/2012	1186	10.5	0.4	975	7.55	1	947	15.72	834	1.99	794	49.11	856	13.71	-0.8	1012	49.05	851	5.00	910	57.00	693	05:08.7	511.33	8383
12	Rico FREIMUTH	3/14/1988	GER	7	Luzhniki Stadion, Moskva (RUS)	8/11/2013	1185	10.6	-0.5	952	7.22	1.3	866	14.80	777	1.99	794	48.05	907	13.90	0.4	987	48.74	844	4.90	880	56.21	681	04:37.8	694.52	8382
12	Aleksandr POGORELOV	1/10/1980	RUS	3	Mösle-Stadium, Götzis (AUT)	6/1/2008	1185	11.06	-0.8	847	7.53	-0.2	942	16.54	885	2.09	887	51.57	744	14.30	0	936	50.17	874	4.80	849	65.57	822	04:53.9	595.62	8381
5	Yordani GARCÍA	11/21/1988	CUB	1	La Habana (CUB)	3/20/2010	1185	10.5	-0.8	975	7.22	1.6	866	15.78	838	2.04	840	49.10	857	14.20	0.7	949	46.79	804	4.90	880	64.68	808	04:43.5	658.92	8381
5	Oleksiy KASYANOV	8/26/1985	UKR	1	Kladno (CZE)	6/16/2010	1185	10.69	0.6	931	7.79	0.5	1007	15.24	804	2.00	803	48.07	906	14.24	0.5	944	47.03	809	4.70	819	50.78	600	04:27.9	758.75	8381
13	Andrei KRAUCHANKA	1/4/1986	BLR	1	Kladno (CZE)	6/9/2013	1185	11.23	-0.7	810	7.64	0.9	970	14.96	787	2.09	887	49.17	853	14.14	1.1	957	47.11	810	4.82	856	62.52	776	04:41.1	674.01	8380
15	Rico FREIMUTH	3/14/1988	GER	4	Mösle-Stadium, Götzis (AUT)	5/31/2015	1185	10.53	-0.1	968	7.54	0.6	945	15.47	819	1.91	723	48.70	876	13.99	-0.7	976	48.07	830	4.80	849	60.96	752	04:46.2	642.51	8380
11	Oleksandr YURKOV	7/21/1975	UKR	1	Arles (FRA)	7/1/2001	1185	10.97	0.9	867	7.62	-2.3	965	14.60	765	2.01	813	49.77	825	14.48	6.1	913	46.08	789	5.30	1004	58.76	719	04:37.9	693.95	8380
15	Lindon VICTOR	2/28/1993	GRN	1	Eugene, OR (USA)	6/9/2016	1185	10.6	0.9	952	7.34	1.6	896	15.62	828	1.95	758	48.73	874	14.68	0.4	889	53.46	943	4.50	760	65.63	823	04:43.8	657.00	8379
16	Ilya SHKURENYOV	1/11/1991	RUS	1	Aubagne (FRA)	7/5/2015	1185	11.05	-0.1	850	7.55	0	947	14.24	743	2.10	896	49.40	842	14.32	-0.8	934	45.99	787	5.30	1004	56.93	692	04:39.5	683.88	8378
20	Simon EHAMMER	2/7/2000	SUI	3	Mösle-Stadium, Götzis (AUT)	5/29/2022	1185	10.46	0.9	985	8.45	0.2	1178	14.42	754	2.03	831	48.44	888	13.75	1	1007	36.98	603	5.10	941	55.98	678	05:08.5	512.22	8377
14	Pascal BEHRENBRUCH	1/19/1985	GER	3	Mösle-Stadium, Götzis (AUT)	5/31/2009	1184	10.88	0.2	888	7.07	-0.3	830	16.37	874	1.88	696	48.93	865	14.02	-0.8	972	48.86	847	4.70	819	70.24	893	04:38.4	690.97	8374
8	Dmitriy KARPOV	7/23/1981	KAZ	3	Stade de France, Paris-St-Denis (FRA)	8/27/2003	1184	10.72	-0.6	924	7.75	0.1	997	15.51	821	2.12	915	47.33	942	13.95	-0.6	981	47.38	816	4.40	731	47.53	552	04:37.7	695.35	8374
9	Leonel SUÁREZ	9/1/1987	CUB	1	Guadalajara (MEX)	10/25/2011	1184	11.01	1.6	858	7.39	0.1	908	14.64	768	2.08	878	49.76	826	14.26	1.4	941	45.54	778	4.80	849	72.19	923	04:45.8	644.84	8373
12	Aleksey DROZDOV	12/3/1983	RUS	4	Mösle-Stadium, Götzis (AUT)	5/27/2007	1184	11.1	0	838	7.20	1.2	862	15.97	849	2.12	915	50.63	786	15.02	0	847	47.04	809	5.00	910	68.97	874	04:39.6	683.19	8373
13	Arthur ABELE	7/30/1986	GER	2	Stadionring, Ratingen (GER)	6/22/2008	1184	10.85	1.2	894	7.35	1.7	898	12.90	661	2.02	822	47.98	910	13.90	1.2	987	41.75	700	4.80	849	64.56	807	04:15.4	844.11	8372
13	Janek ÕIGLANE	4/25/1994	EST	4	Olympic Stadium, London (GBR)	8/12/2017	1184	11.08	-0.2	843	7.33	-0.1	893	15.13	798	2.05	850	49.58	834	14.56	-0.5	903	42.11	708	5.10	941	71.73	916	04:39.2	685.59	8371
13	André NIKLAUS	8/30/1981	GER	5	Yanmar Stadium Nagai, Osaka (JPN)	9/1/2007	1184	11.12	0.2	834	7.42	0.4	915	14.12	736	2.06	859	49.40	842	14.51	-0.2	910	44.48	756	5.30	1004	63.28	787	04:32.5	728.78	8371
12	Attila ZSIVOCZKY-PANDEL	4/29/1977	HUN	4	Commonwealth Stadium, Edmonton (CAN)	8/7/2001	1184	10.97	0.3	867	6.99	-0.2	811	14.65	768	2.18	973	48.86	868	15.19	0.6	827	47.23	813	4.90	880	62.43	774	04:23.2	790.15	8371
14	Trey HARDEE	2/7/1984	USA	1	Austin, TX (USA)	4/3/2008	1184	10.4	1.8	999	7.23	1.2	869	13.26	683	1.93	740	47.76	921	13.99	3.3	976	52.68	926	5.25	988	58.96	722	05:02.2	547.74	8371
14	Ilya SHKURENYOV	1/11/1991	RUS	8	Luzhniki Stadion, Moskva (RUS)	8/11/2013	1184	10.97	-0.1	867	7.35	0.1	898	13.88	721	2.05	850	48.39	890	14.34	-0.1	931	44.06	748	5.40	1035	59.46	730	04:37.0	700.13	8370
7	Andrei KRAUCHANKA	1/4/1986	BLR	3	Estadio Olímpico, Barcelona (ESP)	7/29/2010	1184	11.26	0.8	804	7.76	-0.9	1000	14.32	748	2.10	896	49.01	861	14.21	-0.6	948	45.48	777	5.05	926	58.05	709	04:36.7	701.98	8370
3	Cedric DUBLER	1/13/1995	AUS	2	QSAC, Nathan, Brisbane (AUS)	12/20/2020	1183	10.79	-0.3	908	7.62	0	965	13.24	682	2.11	906	47.84	917	14.34	1.6	931	41.7	699	5.00	910	62.48	775	04:41.0	674.20	8367
15	Leonel SUÁREZ	9/1/1987	CUB	4	Mösle-Stadium, Götzis (AUT)	6/1/2008	1183	11.23	0.6	810	7.16	-1	852	13.89	722	2.09	887	48.37	891	14.42	1.3	921	44.67	760	4.60	790	70.64	899	04:16.7	834.75	8366
15	Kai KAZMIREK	1/28/1991	GER	1	Tampere (FIN)	7/12/2013	1183	10.81	0.8	903	7.58	-1.3	955	13.09	673	2.07	868	46.98	959	14.35	-0.3	930	44.77	762	5.20	972	52.69	628	04:34.5	716.09	8366
12	Sergey SVIRIDOV	10/20/1990	RUS	1	Adler, Sochi (RUS)	5/8/2012	1183	10.88	1.2	888	7.52	1.2	940	15.03	792	1.94	749	48.28	896	14.83	0.5	870	49.01	850	4.40	731	68.89	872	04:25.1	777.25	8365
15	Yordani GARCÍA	11/21/1988	CUB	2	La Habana (CUB)	3/7/2009	1183	10.7	-0.2	929	7.33	-0.3	893	16.20	864	2.02	822	48.57	882	14.31	-0.8	935	42.01	706	4.70	819	68.38	865	04:44.9	650.01	8365
14	Rico FREIMUTH	3/14/1988	GER	3	Mösle-Stadium, Götzis (AUT)	5/28/2017	1183	10.53	0.5	968	7.47	2.1	927	15.21	803	1.94	749	49.40	842	13.80	-0.2	1000	49.45	859	4.80	849	57.77	704	04:42.7	664.08	8365
4	Felipe DOS SANTOS	7/30/1994	BRA	1	COTP Stadium, São Paulo (BRA)	12/12/2020	1183	10.4	0.8	999	7.64	-1.4	970	14.04	731	2.07	868	48.01	909	14.01	1.4	973	42.46	715	4.90	880	59.82	735	04:55.8	584.47	8364
21	Leo NEUGEBAUER	6/19/2000	GER	2	Hayward Field, Eugene, OR (USA)	6/9/2022	1182	10.87	0	890	7.60	0.8	960	16.00	851	2.07	868	48.91	866	14.67	0.7	890	50.77	886	4.81	852	53.12	635	04:42.7	664.01	8362
16	Yunior DIAZ	4/28/1987	CUB	8	Olympiastadion, Berlin (GER)	8/20/2009	1182	10.66	0.2	938	7.72	-0.3	990	14.54	761	2.02	822	46.15	1001	14.56	0.3	903	43.52	736	4.60	790	60.09	739	04:40.6	677.15	8357
14	Aleksey SYSOYEV	3/8/1985	RUS	6	Yanmar Stadium Nagai, Osaka (JPN)	9/1/2007	1182	10.8	-0.2	906	7.01	-0.3	816	16.16	861	2.03	831	48.42	889	14.59	-0.3	900	49.76	865	4.90	880	57.75	704	04:36.2	705.17	8357
8	Attila ZSIVOCZKY-PANDEL	4/29/1977	HUN	2	Ullevi Stadium, Göteborg (SWE)	8/11/2006	1181	11.17	-0.5	823	7.06	1.8	828	15.74	835	2.09	887	50.06	812	14.66	-0.3	891	46.87	805	4.90	880	66.79	841	04:28.5	754.85	8356
17	Maicel UIBO	12/27/1992	EST	1	Eugene, OR (USA)	6/11/2015	1181	11.1	3.2	838	7.54	1.4	945	14.38	752	2.14	934	51.65	740	14.99	1	851	46.45	797	5.20	972	62.25	772	04:28.5	755.11	8356
9	Rico FREIMUTH	3/14/1988	GER	1	Stadionring, Ratingen (GER)	6/29/2014	1181	10.4	1.1	999	7.34	1.4	896	14.54	761	1.92	731	48.23	898	13.78	0	1003	49.61	862	4.70	819	60.08	739	04:45.1	648.90	8356
14	Lev LOBODIN	4/1/1969	RUS	3	Talence (FRA)	9/22/2002	1181	10.96	-0.8	870	7.17	0.6	854	15.63	828	2.03	831	49.34	845	14.21	0.4	948	49.44	859	5.15	957	56.37	683	04:39.8	681.80	8356
22	Ilya SHKURENYOV	1/11/1991	RUS	1	Yelena Yelesina Stadium, Chelyabinsk (RUS)	8/26/2022	1181	10.85	0.6	894	7.64	0.1	970	14.62	766	1.99	794	49.98	816	14.19	1	950	46.17	791	5.20	972	60.32	743	04:43.6	658.05	8354
16	Ilya SHKURENYOV	1/11/1991	RUS	1	Cheboksary (RUS)	6/6/2013	1181	10.91	1.2	881	7.54	2	945	13.77	714	2.05	850	49.35	845	14.13	1.6	958	45.28	773	5.30	1004	55.91	676	04:35.7	708.06	8354
22	Simon EHAMMER	2/7/2000	SUI	1	Stadionring, Ratingen (GER)	5/8/2022	1181	10.65	-0.5	940	8.30	1.5	1138	14.68	770	2.04	840	48.30	895	13.75	-1.1	1007	39.13	647	5.00	910	53.01	633	04:57.5	574.42	8354
13	Maicel UIBO	12/27/1992	EST	3	Mösle-Stadium, Götzis (AUT)	5/26/2019	1181	11.22	0.7	812	7.28	0.5	881	14.95	787	2.15	944	50.93	772	14.68	0.7	889	46.38	795	5.30	1004	62.50	776	04:37.9	693.76	8353
15	Tom PAPPAS	9/6/1976	USA	1	Indianapolis, IN (USA)	6/23/2007	1181	11	-0.5	861	7.50	0.3	935	16.43	878	2.05	850	48.81	870	14.12	1.9	959	46.34	794	5.00	910	59.70	733	04:59.7	562.01	8352
14	Johannes ERM	3/26/1998	EST	1	Austin, TX (USA)	6/6/2019	1181	10.88	1	888	7.72	1.7	990	14.69	771	1.95	758	47.40	938	14.32	-1.3	934	44.42	755	5.01	913	56.27	682	04:33.4	723.07	8352
13	Lev LOBODIN	4/1/1969	RUS	5	Commonwealth Stadium, Edmonton (CAN)	8/7/2001	1181	10.74	1.5	919	7.15	1.1	850	16.16	861	2.03	831	48.78	872	14.42	-0.4	921	44.95	766	5.10	941	54.68	658	04:31.8	733.53	8352
9	Aleksey DROZDOV	12/3/1983	RUS	3	Ullevi Stadium, Göteborg (SWE)	8/11/2006	1180	11.05	-0.8	850	7.26	0.3	876	16.61	889	2.03	831	50.27	802	14.74	-0.8	881	48.06	830	5.00	910	61.22	756	04:32.9	725.99	8350
10	Maurice SMITH	9/28/1980	JAM	2	Stadionring, Ratingen (GER)	6/25/2006	1180	10.69	0.8	931	7.51	1.8	937	16.07	856	1.91	723	48.36	892	14.00	-0.1	975	48.9	848	4.55	775	55.54	671	04:30.6	741.04	8349
17	Yordani GARCÍA	11/21/1988	CUB	1	Stadionring, Ratingen (GER)	6/21/2009	1180	10.68	1.7	933	7.23	1.1	869	15.02	791	2.08	878	48.92	865	13.89	0.5	989	41.79	701	4.80	849	69.13	876	04:53.6	597.46	8348
17	Roman ŠEBRLE	11/26/1974	CZE	4	Mösle-Stadium, Götzis (AUT)	5/31/2009	1180	11.14	0.2	830	7.86	-0.1	1025	15.41	815	1.94	749	49.50	838	14.33	-0.8	932	46.71	802	4.90	880	67.54	852	04:48.9	625.93	8348
16	Leonel SUÁREZ	9/1/1987	CUB	1	La Habana (CUB)	3/18/2016	1180	11.3	0	795	7.40	-1.4	910	13.74	712	2.06	859	49.72	828	14.65	0.5	892	43.48	736	4.80	849	78.29	1016	04:29.2	750.36	8347
24	Janek ÕIGLANE	4/25/1994	EST	3	Olympiastadion, München (GER)	8/16/2022	1180	11.01	-0.8	858	7.27	-0.4	878	14.82	779	2.02	822	48.80	871	14.39	0	925	41.97	705	5.10	941	70.94	904	04:42.8	663.39	8346
15	Devon WILLIAMS	1/17/1994	USA	1	Athens, GA (USA)	4/9/2017	1180	10.72	0.3	924	7.75	0	997	14.20	741	1.96	767	48.14	902	13.83	0.1	997	46.29	793	4.57	781	60.26	742	04:36.8	701.15	8345
15	Zachery ZIEMEK	2/23/1993	USA	2	Stade Pierre Paul Bernard, Talence (FRA)	6/23/2019	1180	10.89	0.7	885	7.62	1.2	965	14.04	731	2.13	925	50.34	799	14.96	-1.3	854	49.36	857	5.25	988	57.49	700	04:46.5	640.12	8344
17	Willem COERTZEN	12/30/1982	RSA	9	Luzhniki Stadion, Moskva (RUS)	8/11/2013	1179	10.95	0.1	872	7.44	1.8	920	13.88	721	2.05	850	48.32	894	14.30	-0.1	936	43.25	731	4.50	760	69.35	879	04:24.6	780.94	8343
18	Ilya SHKURENYOV	1/11/1991	RUS	5	Mösle-Stadium, Götzis (AUT)	5/31/2015	1179	11.07	0.3	845	7.47	0.8	927	13.76	714	2.00	803	49.00	861	14.02	1.5	972	44.97	766	5.20	972	59.49	730	04:28.7	753.73	8343
10	Chiel WARNERS	4/2/1978	NED	5	Olympic Stadium, Athina (GRE)	8/24/2004	1179	10.62	2.2	947	7.74	-0.6	995	14.48	758	1.97	776	47.97	911	14.01	1.9	973	43.73	741	4.90	880	55.39	669	04:38.0	693.13	8343
7	Pieter BRAUN	1/21/1993	NED	3	Mösle-Stadium, Götzis (AUT)	5/27/2018	1179	11.12	0.4	834	7.62	0.5	965	15.28	807	2.00	803	49.25	849	14.40	0.2	924	45.52	778	4.90	880	58.77	719	04:24.3	783.02	8342
19	Willem COERTZEN	12/30/1982	RSA	2	Stadionring, Ratingen (GER)	6/28/2015	1179	11.08	-0.4	843	7.48	3.1	930	14.50	759	2.01	813	48.50	885	14.06	1.1	967	43.94	745	4.50	760	68.79	871	04:26.5	768.11	8341
16	André NIKLAUS	8/30/1981	GER	5	Mösle-Stadium, Götzis (AUT)	5/27/2007	1179	11.07	0.2	845	7.49	0.4	932	13.83	718	2.06	859	49.38	843	14.34	-0.1	931	45.73	782	5.00	910	62.87	781	04:30.9	739.08	8340
10	Yordani GARCÍA	11/21/1988	CUB	1	La Habana (CUB)	2/22/2014	1178	10.8	0	906	7.22	2.6	866	15.75	836	2.07	868	49.07	858	14.07	0	965	42.54	716	4.60	790	64.69	809	04:33.4	723.20	8337
16	Niklas KAUL	2/11/1998	GER	4	Mösle-Stadium, Götzis (AUT)	5/26/2019	1178	11.25	-0.5	806	7.10	1.5	838	15.10	796	1.97	776	49.05	859	14.70	-0.6	886	46.9	806	4.80	849	71.49	912	04:20.5	808.52	8336
19	Andrei KRAUCHANKA	1/4/1986	BLR	1	Szczecin (POL)	6/28/2009	1178	11.18	-0.6	821	7.54	1.7	945	13.69	709	2.10	896	48.82	870	14.28	0.9	939	43.01	726	5.10	941	61.56	761	04:32.6	728.13	8336
8	Timothy DUCKWORTH	6/18/1996	GBR	1	Eugene, OR (USA)	6/7/2018	1178	10.57	0.5	959	8.01	0.8	1063	13.15	676	2.13	925	48.78	872	14.37	-0.7	927	42.76	721	5.11	944	57.27	697	05:01.3	552.94	8336
19	Daniel GOLUBOVIC	11/29/1993	AUS	1	QSAC, Nathan, Brisbane (AUS)	12/19/2021	1178	11.03	-1.3	854	7.22	1.3	866	14.86	781	2.00	803	48.58	881	14.09	0.7	963	47.66	822	4.90	880	56.95	692	04:22.5	794.94	8336
16	Adam Sebastian HELCELET	10/27/1991	CZE	4	Mösle-Stadium, Götzis (AUT)	5/28/2017	1178	10.87	1.4	890	7.32	2.8	891	14.89	783	2.00	803	49.50	838	14.19	-0.2	950	44.35	753	5.00	910	68.04	860	04:43.7	657.74	8335
10	Aleksey DROZDOV	12/3/1983	RUS	1	Cheboksary (RUS)	6/10/2011	1178	11.28	-0.8	799	7.27	0	878	16.31	870	2.12	915	51.67	739	14.98	0	852	51.24	896	5.10	941	63.82	795	04:45.0	649.64	8334
17	Pieter BRAUN	1/21/1993	NED	5	Mösle-Stadium, Götzis (AUT)	5/28/2017	1178	10.9	2.8	883	7.71	0.5	987	14.82	779	2.00	803	49.09	857	14.40	-0.2	924	42.66	719	5.00	910	58.49	715	04:28.1	757.36	8334
20	Paweł WIESIOŁEK	8/13/1991	POL	1	Stadion AWF Warszawa, Warszawa (POL)	6/27/2021	1178	10.74	1.5	919	7.68	0.7	980	14.87	782	1.96	767	48.40	890	14.60	1.8	899	41.7	699	5.00	910	59.40	729	04:27.9	758.81	8333
25	Kyle GARLAND	5/28/2000	USA	3	Hayward Field, Eugene, OR (USA)	6/9/2022	1178	10.63	-0.4	945	7.51	1.3	937	15.35	811	2.07	868	48.60	880	13.87	-0.4	991	42	705	4.81	852	55.88	676	04:42.0	668.50	8333
17	Thomas VAN DER PLAETSEN	12/24/1990	BEL	8	Estádio Olímpico, Rio de Janeiro (BRA)	8/18/2016	1178	11.24	0.5	808	7.66	0.7	975	12.84	657	2.16	953	49.63	832	15.01	0.7	848	43.58	738	5.40	1035	62.09	769	04:34.2	717.70	8332
14	Jiří RYBA	6/15/1976	CZE	6	Commonwealth Stadium, Edmonton (CAN)	8/7/2001	1178	11.14	0.3	830	7.17	-0.2	854	13.76	714	2.09	887	48.76	873	14.33	0.6	932	47.4	816	5.10	941	56.04	678	04:20.7	807.57	8332
16	Maurice SMITH	9/28/1980	JAM	5	Mösle-Stadium, Götzis (AUT)	6/1/2008	1178	10.86	-0.7	892	7.30	0	886	16.50	882	1.94	749	48.82	870	14.05	1.1	968	52.77	928	4.70	819	53.54	641	04:37.4	697.39	8332
21	Vitaliy ZHUK	9/10/1996	BLR	4	Mösle-Stadium, Götzis (AUT)	5/30/2021	1178	10.96	-0.2	870	7.29	1	883	16.86	904	1.97	776	49.33	846	14.77	-0.3	878	44.98	766	4.90	880	65.16	816	04:35.0	712.29	8331
9	Kai KAZMIREK	1/28/1991	GER	4	Mösle-Stadium, Götzis (AUT)	5/27/2018	1177	10.99	0.5	863	7.56	1.4	950	14.03	730	2.06	859	47.27	945	14.42	0.2	921	43.76	741	4.70	819	61.53	761	04:30.7	740.19	8329
26	Marcus NILSSON	5/3/1991	SWE	4	Olympiastadion, München (GER)	8/16/2022	1177	11.39	-0.2	776	7.00	2	814	15.69	832	1.99	794	49.77	825	14.88	0	864	46.06	789	5.20	972	66.69	839	04:18.5	822.27	8327
9	Roman ŠEBRLE	11/26/1974	CZE	1	Stade Pierre Paul Bernard, Talence (FRA)	9/18/2005	1177	11.09	1.2	841	7.60	0	960	15.65	830	2.04	840	49.03	860	14.47	0.8	915	45.15	770	4.80	849	66.05	829	04:47.8	632.73	8326
20	Maicel UIBO	12/27/1992	EST	1	Starkville, MS (USA)	5/15/2015	1177	11.19	1	819	7.44	2.1	920	14.16	738	2.18	973	50.89	774	15.01	1.4	848	48.33	836	5.20	972	56.92	692	04:28.6	754.52	8326
18	Kurt FELIX	7/4/1988	GRN	9	Estádio Olímpico, Rio de Janeiro (BRA)	8/18/2016	1176	10.93	0.5	876	7.42	-0.6	915	14.77	776	2.07	868	49.14	855	14.79	0.4	875	45.1	769	4.50	760	69.92	888	04:30.5	741.63	8323
11	Kevin MAYER	2/10/1992	FRA	2	Stadionring, Ratingen (GER)	6/29/2014	1176	11.08	1.1	843	7.33	0	893	14.67	769	2.07	868	49.63	832	14.28	0	939	38.41	632	5.20	972	64.01	798	04:25.2	777.05	8323
16	Tom PAPPAS	9/6/1976	USA	3	Brisbane (AUS)	9/7/2001	1176	10.84	0.8	897	7.24	0.4	871	15.30	808	2.18	973	50.27	802	14.05	0.8	968	45.43	776	4.90	880	62.19	771	04:57.1	577.04	8323
18	Kai KAZMIREK	1/28/1991	GER	2	Stadionring, Ratingen (GER)	6/26/2016	1176	10.79	-0.6	908	7.57	0.6	952	14.78	776	2.07	868	48.46	887	14.40	-0.9	924	40.59	677	5.00	910	59.54	731	04:38.5	690.14	8323
13	Rico FREIMUTH	3/14/1988	GER	4	Mösle-Stadium, Götzis (AUT)	5/27/2012	1176	10.62	-0.7	947	7.16	-0.7	852	15.14	798	1.91	723	47.51	933	13.79	0.7	1002	47.26	813	4.86	868	58.05	709	04:40.6	677.34	8322
18	Eelco SINTNICOLAAS	4/7/1987	NED	1	Nottwil (SUI)	6/30/2013	1176	10.94	-0.7	874	7.16	0	852	13.53	700	1.98	785	48.16	901	13.92	0.9	985	43.17	729	5.40	1035	56.62	687	04:25.5	774.84	8322
22	Jorge UREÑA	10/8/1993	ESP	9	National Stadium, Tokyo (JPN)	8/5/2021	1176	10.66	0.8	938	7.30	0.1	886	13.97	727	2.05	850	48.00	909	14.13	-1	958	43.7	740	4.90	880	55.82	675	04:27.8	759.48	8322
10	Ilya SHKURENYOV	1/11/1991	ANA	2	Olympiastadion, Berlin (GER)	8/8/2018	1176	11.12	-0.2	834	7.55	1.7	947	13.43	693	2.02	822	48.95	864	14.44	0.1	918	45.53	778	5.30	1004	59.13	725	04:31.4	736.07	8321
14	Oleksiy KASYANOV	8/26/1985	UKR	2	Olympiastadion, Helsinki (FIN)	6/28/2012	1176	10.57	0.8	959	7.49	1.9	932	14.38	752	2.00	803	48.07	906	14.23	0.2	945	47.75	824	4.80	849	52.37	624	04:32.7	727.74	8321
10	Attila ZSIVOCZKY-PANDEL	4/29/1977	HUN	2	Arles (FRA)	6/5/2005	1176	11.02	2.2	856	7.06	1.4	828	15.21	803	2.11	906	48.98	862	14.52	3.1	908	47.83	825	4.85	865	59.17	725	04:30.3	742.94	8320
15	Rico FREIMUTH	3/14/1988	GER	6	Olympic Stadium, London (GBR)	8/9/2012	1176	10.65	0.4	940	7.21	-0.1	864	14.87	782	1.90	714	48.06	906	13.89	0.1	989	49.11	852	4.90	880	57.37	698	04:37.6	695.86	8320
11	Tom PAPPAS	9/6/1976	USA	1	Indianapolis, IN (USA)	6/24/2006	1176	10.88	0.5	888	7.47	0.3	927	16.53	884	1.96	767	48.68	876	14.32	-1	934	49.78	866	5.10	941	55.68	673	04:59.5	563.11	8319
20	Kai KAZMIREK	1/28/1991	GER	3	Mösle-Stadium, Götzis (AUT)	5/29/2016	1176	10.62	1.1	947	7.45	-0.6	922	14.05	731	2.06	859	47.01	958	14.25	-1.1	942	39.56	656	5.00	910	57.63	702	04:38.3	691.41	8318
19	Leonel SUÁREZ	9/1/1987	CUB	10	Luzhniki Stadion, Moskva (RUS)	8/11/2013	1175	11.07	-0.5	845	7.33	0.3	893	14.20	741	1.90	714	48.21	899	14.62	-0.2	896	46.41	796	4.90	880	68.61	868	04:23.9	785.84	8317
11	Erki NOOL	6/25/1970	EST	4	Götzis (AUT)	5/30/2004	1175	10.71	0.5	926	7.44	-0.2	920	14.52	760	1.94	749	47.84	917	14.98	0	852	41.95	704	5.40	1035	61.94	767	04:39.0	687.11	8317
12	Rico FREIMUTH	3/14/1988	GER	3	Mösle-Stadium, Götzis (AUT)	6/1/2014	1175	10.52	-0.2	970	7.19	0.6	859	14.54	761	1.94	749	48.42	889	13.95	0	981	49.41	858	4.86	868	59.87	736	04:45.6	646.20	8317
20	Pascal BEHRENBRUCH	1/19/1985	GER	11	Luzhniki Stadion, Moskva (RUS)	8/11/2013	1175	10.95	0.1	872	7.19	0.6	859	15.86	843	1.99	794	48.40	890	14.46	-0.1	916	45.66	780	4.70	819	67.07	845	04:37.2	698.47	8316
11	André NIKLAUS	8/30/1981	GER	4	Olympiastadion, Helsinki (FIN)	8/10/2005	1175	11.04	1.2	852	7.20	2.6	862	14.24	743	2.03	831	49.42	842	14.78	-1.9	876	46.13	790	5.30	1004	61.74	764	04:28.9	752.14	8316
21	Maicel UIBO	12/27/1992	EST	2	Tuscaloosa, AL (USA)	5/13/2016	1175	11.13	0.6	832	7.36	2.3	900	14.98	788	2.11	906	50.97	770	14.84	-0.8	869	44.92	765	5.05	926	64.20	801	04:27.9	758.88	8315
21	Luiz Alberto DE ARAUJO	6/27/1987	BRA	10	Estádio Olímpico, Rio de Janeiro (BRA)	8/18/2016	1175	10.77	-0.4	912	7.48	-0.2	930	15.26	806	1.92	731	48.14	902	14.17	0.1	953	45.1	769	4.90	880	57.28	697	04:31.5	735.55	8315
21	Andrei KRAUCHANKA	1/4/1986	BLR	12	Luzhniki Stadion, Moskva (RUS)	8/11/2013	1175	11.19	0.1	819	7.39	-0.2	908	14.84	780	2.11	906	49.65	831	14.44	0.4	918	46.12	790	5.10	941	59.98	738	04:39.6	683.13	8314
11	Aleksey DROZDOV	12/3/1983	RUS	4	DS, Daegu (KOR)	8/28/2011	1175	11.34	0	786	7.45	0.3	922	16.17	862	2.14	934	51.35	753	15.49	-0.1	791	50.29	876	5.00	910	64.80	810	04:41.7	669.94	8313
8	Romain BARRAS	8/1/1980	FRA	1	Tallinn (EST)	6/27/2010	1175	11.2	-0.1	817	7.13	0.3	845	15.20	802	1.98	785	49.29	848	14.13	2.1	958	45.43	776	5.00	910	63.71	794	04:25.0	778.05	8313
17	Andrei KRAUCHANKA	1/4/1986	BLR	1	Stade Pierre Paul Bernard, Talence (FRA)	9/14/2008	1175	11.16	1	825	7.72	1.6	990	14.18	739	2.09	887	48.89	866	14.05	2.3	968	41.54	696	4.95	895	61.45	760	04:39.1	686.28	8312
22	Gunnar NIXON	1/13/1993	USA	13	Luzhniki Stadion, Moskva (RUS)	8/11/2013	1175	10.84	-0.5	897	7.80	0.4	1010	14.68	770	2.14	934	48.56	882	14.57	-0.1	902	42.38	713	4.60	790	57.97	707	04:35.8	707.35	8312
12	Paul TEREK	10/20/1979	USA	3	Sacramento, CA (USA)	7/17/2004	1175	10.98	-1	865	7.27	0.6	878	15.37	812	2.01	813	48.74	874	15.40	-1.1	802	49.24	855	5.20	972	54.69	658	04:24.3	783.08	8312
13	Larbi BOURRADA	5/10/1988	ALG	1	Le Grande Stade, Marrakesh (MAR)	8/11/2014	1174	10.9	1	883	7.45	1.1	922	13.20	679	2.04	840	48.33	893	14.33	0.2	932	39.99	664	4.90	880	64.60	807	04:20.0	811.73	8311
11	Arthur ABELE	7/30/1986	GER	2	Stade Pierre Paul Bernard, Talence (FRA)	9/16/2018	1174	10.84	0.3	897	7.19	1.1	859	15.20	802	1.93	740	48.48	886	13.86	-1.1	993	44.67	760	4.75	834	65.35	819	04:33.8	720.48	8310
27	Ondřej KOPECKÝ	5/16/1998	CZE	1	Eden, Praha (CZE)	6/5/2022	1174	10.86	3.5	892	7.63	1.4	967	13.63	706	1.95	758	48.54	883	14.23	-0.7	945	44.92	765	5.00	910	61.90	766	04:34.1	718.29	8310
12	Dennis LEYCKES	4/20/1982	GER	3	Stadionring, Ratingen (GER)	6/25/2006	1174	10.95	1	872	7.07	0	830	14.10	734	2.00	803	48.48	886	14.37	-0.1	927	45.36	774	5.45	1051	60.54	746	04:38.9	687.55	8310
18	Damian WARNER	11/4/1989	CAN	5	Olympic Stadium, London (GBR)	8/12/2017	1174	10.5	-0.7	975	7.44	-0.6	920	13.45	695	2.02	822	47.47	935	13.63	-0.1	1023	40.67	678	4.70	819	56.63	687	04:28.4	755.71	8309
14	Keisuke USHIRO	7/24/1986	JPN	1	Nagano (JPN)	6/1/2014	1174	11.24	-0.6	808	7.15	-0.5	850	15.19	801	2.03	831	49.66	830	14.90	0.1	862	50.17	874	4.80	849	69.11	876	04:32.6	728.00	8308
14	Rico FREIMUTH	3/14/1988	GER	7	Letzigrund, Zürich (SUI)	8/13/2014	1174	10.71	-1.9	926	7.36	0.5	900	14.39	752	1.98	785	48.53	884	13.63	0.5	1023	48.81	846	4.80	849	62.74	779	04:59.3	564.44	8308
17	Stefan SCHMID	5/6/1970	GER	7	Commonwealth Stadium, Edmonton (CAN)	8/7/2001	1174	10.87	-0.7	890	7.43	2.9	918	13.55	701	1.97	776	47.86	916	14.57	0	902	43.16	729	5.10	941	65.13	815	04:34.0	719.19	8307
23	Damian WARNER	11/4/1989	CAN	1	Mösle-Stadium, Götzis (AUT)	5/26/2013	1174	10.36	1.1	1008	7.40	-0.9	910	13.55	701	2.09	887	49.58	834	13.92	-0.4	985	42.99	726	4.56	778	62.84	781	04:37.4	697.45	8307
28	Markus ROOTH	12/22/2001	NOR	1	Stadio Zecchini, Grosseto (ITA)	5/1/2022	1174	10.9	0.3	883	7.70	2.1	985	14.25	744	1.95	758	49.52	837	14.46	0.1	916	45.8	783	5.05	926	60.83	750	04:33.1	725.01	8307
17	Pieter BRAUN	1/21/1993	NED	5	Mösle-Stadium, Götzis (AUT)	5/26/2019	1174	11.1	1.2	838	7.57	0.6	952	15.09	795	1.97	776	49.26	849	14.42	0.4	921	44.31	753	4.90	880	64.19	801	04:30.6	741.17	8306
23	Harrison WILLIAMS	3/7/1996	USA	4	Hayward Field, Eugene, OR (USA)	6/20/2021	1174	10.79	0.8	908	7.55	1.4	947	14.24	743	1.99	794	48.21	899	14.37	0.9	927	43.9	744	5.25	988	52.69	628	04:32.5	728.84	8306
13	Eelco SINTNICOLAAS	4/7/1987	NED	4	Mösle-Stadium, Götzis (AUT)	5/29/2011	1173	10.84	0.4	897	7.40	-0.9	910	14.31	747	1.91	723	48.69	876	14.57	-0.9	902	41.74	700	5.36	1023	59.48	730	04:22.3	796.50	8304
12	Mathias BRUGGER	8/6/1992	GER	5	Mösle-Stadium, Götzis (AUT)	5/27/2018	1173	10.98	0.4	865	7.32	2.3	891	15.11	796	2.00	803	48.02	908	14.24	0	944	46.04	788	5.00	910	51.72	614	04:23.9	785.44	8304
13	Lindon VICTOR	2/28/1993	GRN	1	Gold Coast (AUS)	4/10/2018	1173	10.7	-0.1	929	7.24	0.2	871	15.79	838	2.01	813	49.48	839	14.87	0.3	865	52.32	919	4.60	790	71.10	906	05:04.7	533.19	8303
29	Niklas KAUL	2/11/1998	GER	4	Mösle-Stadium, Götzis (AUT)	5/29/2022	1173	11.18	0.9	821	7.28	0.9	881	14.59	765	1.91	723	48.62	879	14.59	0.5	900	45.09	769	4.80	849	69.29	879	04:16.3	837.45	8303
21	Jeremy TAIWO	1/15/1990	USA	6	Mösle-Stadium, Götzis (AUT)	5/31/2015	1173	10.95	0.8	872	7.57	1.6	952	13.95	725	2.15	944	48.29	895	14.47	1.5	915	43.16	729	4.90	880	49.22	577	04:19.6	814.53	8303
22	Kurt FELIX	7/4/1988	GRN	8	National Stadium, Beijing (CHN)	8/29/2015	1173	11.02	-0.7	856	7.66	1.4	975	15.02	791	2.10	896	49.89	820	14.58	-0.2	901	45.95	786	4.50	760	63.41	789	04:32.6	728.32	8302
14	Larbi BOURRADA	5/10/1988	ALG	1	Stadionring, Ratingen (GER)	7/17/2011	1173	10.61	3.4	949	7.94	2.7	1045	12.82	656	2.06	859	48.19	900	14.65	-0.3	892	40.34	671	4.70	819	58.05	709	04:21.4	802.40	8302
13	Chiel WARNERS	4/2/1978	NED	5	Götzis (AUT)	5/30/2004	1173	10.66	1.6	938	7.85	1.1	1022	14.40	753	1.97	776	48.07	906	14.15	-0.2	955	43.38	734	4.80	849	55.92	677	04:38.2	691.98	8301
24	Ilya SHKURENYOV	1/11/1991	RUS	1	Olympic Stadium, Cheboksary (RUS)	6/24/2021	1173	10.99	0.5	863	7.54	0.9	945	14.30	747	2.02	822	49.68	829	14.25	0.1	942	45.65	780	5.00	910	60.35	743	04:33.9	719.71	8300
23	Zachery ZIEMEK	2/23/1993	USA	2	Eugene, OR (USA)	6/9/2016	1173	10.63	0.9	945	7.72	2.5	990	14.05	731	2.01	813	49.04	859	14.85	0.3	868	46.91	806	5.00	910	58.32	713	04:42.5	665.01	8300
23	Jeremy TAIWO	1/15/1990	USA	11	Estádio Olímpico, Rio de Janeiro (BRA)	8/18/2016	1173	11.01	-0.4	858	7.45	0.2	922	14.92	785	2.19	982	48.78	872	14.57	0.7	902	39.91	663	5.00	910	51.29	608	04:22.0	798.74	8300
16	Yordani GARCÍA	11/21/1988	CUB	4	Mösle-Stadium, Götzis (AUT)	6/1/2014	1173	10.69	-0.2	931	6.91	2.2	792	15.27	806	2.03	831	48.18	900	13.92	0	985	39.54	655	4.76	837	66.48	836	04:32.9	726.44	8299
25	Kristjan ROSENBERG	5/16/1994	EST	1	Kadrioru staadion, Tallinn (EST)	6/27/2021	1173	10.71	1.7	926	7.27	2.1	878	14.59	765	1.98	785	48.09	905	14.79	2.4	875	48.87	847	4.91	883	58.85	721	04:34.8	714.03	8299
23	Eelco SINTNICOLAAS	4/7/1987	NED	7	Mösle-Stadium, Götzis (AUT)	5/31/2015	1172	10.75	-0.1	917	7.62	-0.5	965	14.67	769	1.91	723	48.48	886	14.34	-0.7	931	37.45	613	5.20	972	62.74	779	04:30.2	743.92	8298
17	Romain BARRAS	8/1/1980	FRA	3	Kladno (CZE)	6/20/2007	1172	11.17		823	7.10	0.6	838	15.12	797	2.00	803	48.50	885	14.30		936	45.39	775	5.00	910	62.06	769	04:27.3	762.86	8298
30	Sander SKOTHEIM	5/31/2002	NOR	2	Stadio Zecchini, Grosseto (ITA)	5/1/2022	1172	11.17	-0.5	823	7.77	2.1	1002	13.84	719	2.16	953	48.76	873	14.81	-0.6	873	43.67	740	4.65	804	61.55	761	04:29.1	750.96	8298
15	Eelco SINTNICOLAAS	4/7/1987	NED	5	DS, Daegu (KOR)	8/28/2011	1172	10.76	0.5	915	7.29	0.3	883	14.13	736	1.93	740	48.35	892	14.42	-0.7	921	42.23	710	5.20	972	61.07	754	04:25.4	775.58	8298
9	Mikk PAHAPILL	7/18/1983	EST	4	Estadio Olímpico, Barcelona (ESP)	7/29/2010	1172	11.18	0.8	821	7.67	1.8	977	14.93	785	2.07	868	50.13	809	14.38	-0.6	926	46.79	804	4.95	895	59.23	726	04:39.0	687.17	8298
17	Maurice SMITH	9/28/1980	JAM	2	Stade Pierre Paul Bernard, Talence (FRA)	9/23/2007	1172	10.89	0.2	885	7.08	0	833	16.72	896	1.98	785	48.07	906	14.01	-1.1	973	53.83	950	4.55	775	51.36	609	04:39.2	686.03	8298
18	Janek ÕIGLANE	4/25/1994	EST	6	Khalifa International Stadium, Doha (QAT)	10/4/2019	1172	10.94	0.3	874	7.32	0.5	891	15.20	802	1.96	767	49.14	855	15.13	0.7	834	43.37	733	5.00	910	72.46	927	04:36.2	704.66	8297
10	Romain BARRAS	8/1/1980	FRA	2	Mösle-Stadium, Götzis (AUT)	5/30/2010	1172	11.02	0.8	856	7.13	0.8	845	16.19	863	2.00	803	48.59	881	14.39	-0.8	925	42.53	716	5.00	910	61.48	760	04:31.1	738.10	8297
20	Norman MÜLLER	8/7/1985	GER	2	Stadionring, Ratingen (GER)	6/21/2009	1172	10.91	1.7	881	7.47	3.3	927	15.27	806	2.02	822	48.95	864	14.54	0.5	906	43.65	739	4.80	849	60.89	751	04:29.2	750.36	8295
19	Devon WILLIAMS	1/17/1994	USA	1	Drake Stadium, Des Moines, IA (USA)	7/26/2019	1172	10.72	1.8	924	7.36	1.3	900	14.11	735	1.91	723	48.44	888	13.78	3.9	1003	49.47	859	5.00	910	60.74	749	04:52.5	604.41	8295
25	Maicel UIBO	12/27/1992	EST	3	Eugene, OR (USA)	6/9/2016	1172	11.16	1	825	7.39	2.3	908	14.36	750	2.07	868	50.85	776	15.06	1.1	842	44.76	762	5.30	1004	63.96	798	04:27.5	761.40	8294
19	Mathias BRUGGER	8/6/1992	GER	6	Mösle-Stadium, Götzis (AUT)	5/28/2017	1172	10.89	1.4	885	7.25	1.6	874	15.32	809	1.97	776	47.29	944	14.06	1.4	967	45.08	768	4.80	849	57.81	705	04:34.3	717.38	8294
14	Zachery ZIEMEK	2/23/1993	USA	1	Drake Stadium, Des Moines, IA (USA)	6/22/2018	1172	10.65	1.4	940	7.23	-0.2	869	13.92	723	2.02	822	49.99	815	14.63	0.9	895	50.9	889	5.35	1020	56.54	686	04:47.4	635.05	8294
16	Hans VAN ALPHEN	1/12/1982	BEL	1	Stade Pierre Paul Bernard, Talence (FRA)	9/16/2012	1172	11.09	0.9	841	7.27	0.1	878	15.29	808	2.01	813	49.06	858	14.96	-0.8	854	48.92	848	4.72	825	65.76	825	04:30.2	743.66	8293
24	Johannes HOCK	3/24/1992	GER	1	Waco, TX (USA)	5/4/2013	1172	10.78	1.6	910	7.46	3.7	925	15.40	814	1.94	749	49.80	824	14.86	1	867	53.85	951	4.69	816	63.63	793	04:45.8	644.60	8293
13	Dmitriy KARPOV	7/23/1981	KAZ	2	Mösle-Stadium, Götzis (AUT)	5/28/2006	1172	10.84	-0.4	897	7.30	-1.3	886	16.47	880	2.09	887	47.72	923	14.05	1.3	968	51.13	894	4.40	731	48.26	563	04:42.7	664.08	8293
26	Adam Sebastian HELCELET	10/27/1991	CZE	12	Estádio Olímpico, Rio de Janeiro (BRA)	8/18/2016	1171	11.06	-0.4	847	7.35	0	898	15.11	796	2.04	840	49.51	837	14.37	0.1	927	44.13	749	4.70	819	68.20	862	04:34.4	716.41	8291
25	Ashton EATON	1/21/1988	USA	1	Drake Stadium, Des Moines, IA (USA)	6/22/2013	1171	10.48	1.2	980	7.59	0.3	957	15.00	790	1.90	714	46.89	964	14.68	0	889	43.99	746	4.60	790	60.36	743	04:34.1	718.09	8291
21	Oleksiy KASYANOV	8/26/1985	UKR	1	Stade Pierre Paul Bernard, Talence (FRA)	9/20/2009	1171	10.73	0	922	7.73	0.9	992	15.31	809	2.00	803	48.62	879	14.51	0.3	910	44.05	747	4.82	856	49.75	585	04:23.5	788.40	8291
15	Vitaliy ZHUK	9/10/1996	BLR	3	Olympiastadion, Berlin (GER)	8/8/2018	1171	11.12	-0.2	834	7.05	1.5	826	15.65	830	1.99	794	48.41	889	14.66	0.1	891	45.46	776	4.90	880	66.19	831	04:30.8	739.80	8290
12	Haifeng QI	8/7/1983	CHN	4	Mösle-Stadium, Götzis (AUT)	5/29/2005	1171	10.87	0.9	890	7.40	0.1	910	13.41	692	2.03	831	48.72	875	14.63	-1.4	895	48.57	841	4.70	819	64.53	806	04:32.0	731.90	8290
17	Leonel SUÁREZ	9/1/1987	CUB	5	Mösle-Stadium, Götzis (AUT)	5/27/2012	1171	11.35	-0.6	784	6.85	0.2	778	13.95	725	2.09	887	49.33	846	14.34	0.7	931	44.71	761	4.86	868	71.99	920	04:23.3	789.95	8289
31	Maicel UIBO	12/27/1992	EST	1	Kadrioru staadion, Tallinn (EST)	6/26/2022	1171	11.24	1.8	808	7.37	0.6	903	14.81	778	2.10	896	51.08	765	14.95	0	856	44.94	766	5.22	979	64.68	808	04:32.2	730.92	8289
16	Jan Felix KNOBEL	1/16/1989	GER	5	Mösle-Stadium, Götzis (AUT)	5/29/2011	1171	11.14	-0.8	830	7.23	1.2	869	15.47	819	1.94	749	49.23	850	14.77	-0.4	878	46.68	801	4.96	898	72.99	935	04:43.4	659.60	8288
11	Yordani GARCÍA	11/21/1988	CUB	1	Stadionring, Ratingen (GER)	6/20/2010	1171	10.89	-1.9	885	6.89	-1	788	14.86	781	2.09	887	49.43	841	14.30	-0.7	936	45.52	778	4.80	849	69.17	877	04:42.3	666.57	8288
18	Stefan SCHMID	5/6/1970	GER	1	Stadionring, Ratingen (GER)	6/17/2001	1171	10.84	0.9	897	7.75	1.1	997	14.04	731	1.98	785	48.92	865	14.31	1	935	42.46	715	4.76	837	65.49	821	04:36.2	704.92	8287
17	Rico FREIMUTH	3/14/1988	GER	2	Stadionring, Ratingen (GER)	7/17/2011	1171	10.5	3.4	975	7.42	2.2	915	14.44	755	1.88	696	48.46	887	14.14	-0.3	957	47.42	817	4.80	849	65.04	814	04:49.4	622.54	8287
14	Attila ZSIVOCZKY-PANDEL	4/29/1977	HUN	6	Olympic Stadium, Athina (GRE)	8/24/2004	1171	10.91	3	881	7.14	-0.4	847	15.31	809	2.12	915	49.40	842	14.95	1.5	856	45.62	780	4.70	819	63.45	790	04:29.5	748.13	8287
12	Leonel SUÁREZ	9/1/1987	CUB	3	Mösle-Stadium, Götzis (AUT)	5/30/2010	1171	10.96	1.3	870	7.35	1.2	898	14.44	755	2.06	859	48.47	886	14.30	0.3	936	43.79	742	4.50	760	65.38	819	04:27.6	761.20	8286
22	Oleksiy KASYANOV	8/26/1985	UKR	5	Mösle-Stadium, Götzis (AUT)	5/31/2009	1171	10.51	0.8	973	7.88	2.1	1030	14.95	787	1.97	776	48.29	895	14.37	1.9	927	44.95	766	4.50	760	50.55	597	04:25.5	775.11	8286
15	Phil MCMULLEN	2/3/1975	USA	4	Sacramento, CA (USA)	7/17/2004	1170	11.19	0.1	819	6.90	-0.4	790	15.24	804	2.04	840	48.88	867	14.85	-1.1	868	49.44	859	5.00	910	56.35	683	04:15.2	845.29	8285
26	Ashley MOLONEY	3/13/2000	AUS	1	SOPAC, Sydney (AUS)	4/16/2021	1170	10.45	1.1	987	7.72	0.8	990	14.52	760	2.00	803	46.72	972	14.13	0.7	958	43.11	728	4.60	790	55.07	664	04:47.8	632.25	8284
18	Oleksiy KASYANOV	8/26/1985	UKR	7	Olympic Stadium, London (GBR)	8/9/2012	1170	10.56	0.4	961	7.55	-0.4	947	14.45	756	1.99	794	48.44	888	14.09	-0.4	963	46.72	802	4.60	790	54.87	661	04:33.7	721.13	8283
17	Damian WARNER	11/4/1989	CAN	1	Hampden Park, Glasgow (GBR)	7/29/2014	1170	10.29	1.1	1025	7.50	-0.6	935	14.04	731	1.96	767	47.78	920	13.50	0.5	1040	41.31	691	4.50	760	61.96	767	04:45.4	647.00	8282
23	Andrei KRAUCHANKA	1/4/1986	BLR	9	Olympiastadion, Berlin (GER)	8/20/2009	1170	11.18	-0.3	821	7.62	0.2	965	13.96	726	2.11	906	48.77	872	14.13	-0.1	958	42.24	710	4.90	880	60.71	749	04:37.8	694.90	8281
9	Erki NOOL	6/25/1970	EST	1	Tallinn (EST)	7/6/2003	1170	10.79	1.3	908	7.56	2.2	950	13.98	727	1.97	776	48.18	900	14.55	1.7	905	42.96	725	5.30	1004	56.09	679	04:35.9	707.10	8281
20	Oleksiy KASYANOV	8/26/1985	UKR	7	Mösle-Stadium, Götzis (AUT)	5/28/2017	1170	10.66	0.5	938	7.63	1.4	967	14.64	768	2.00	803	48.68	876	14.03	-0.2	971	44.99	767	4.70	819	54.11	650	04:33.4	722.75	8281
19	Laurent HERNU	8/22/1976	FRA	8	Commonwealth Stadium, Edmonton (CAN)	8/7/2001	1170	10.97	0.3	867	7.31	-0.4	888	14.43	755	2.03	831	49.31	847	14.01	0	973	43.93	745	5.10	941	59.90	736	04:37.4	697.19	8280
26	Ilya SHKURENYOV	1/11/1991	RUS	2	Tampere (FIN)	7/12/2013	1169	11.05	0.8	850	7.35	0.3	898	13.98	727	2.04	840	48.78	872	14.29	-0.3	937	45.09	769	5.20	972	56.76	689	04:33.0	725.34	8279
19	Maurice SMITH	9/28/1980	JAM	1	Rio de Janeiro (BRA)	7/24/2007	1169	10.84	-0.8	897	7.27	0.8	878	16.93	909	1.97	776	47.99	910	14.06	-0.2	967	53.24	938	4.40	731	50.23	592	04:40.1	680.04	8278
19	Luiz Alberto DE ARAUJO	6/27/1987	BRA	1	São Paulo (BRA)	6/30/2012	1169	10.8	0	906	7.39	-0.2	908	14.93	785	1.98	785	48.54	883	14.12	0.4	959	46.15	791	4.90	880	52.11	620	04:27.8	759.94	8276
27	Mihail DUDAŠ	11/1/1989	SRB	14	Luzhniki Stadion, Moskva (RUS)	8/11/2013	1169	10.67	-0.5	935	7.51	0.7	937	13.45	695	1.96	767	47.73	922	14.59	-0.2	900	44.06	748	4.90	880	59.06	724	04:26.6	767.44	8275
10	Paul TEREK	10/20/1979	USA	3	Palo Alto, CA (USA)	6/22/2003	1169	10.9	1.7	883	7.38	2.3	905	15.51	821	2.08	878	49.26	849	15.78	1	758	46.19	791	5.20	972	58.79	720	04:37.3	698.21	8275
18	André NIKLAUS	8/30/1981	GER	3	Stadionring, Ratingen (GER)	6/22/2008	1169	11.11	1.2	836	7.45	2.1	922	13.42	693	2.08	878	49.58	834	14.60	1.2	899	44.78	762	5.00	910	61.46	760	04:24.8	779.46	8273
24	Norman MÜLLER	8/7/1985	GER	6	Mösle-Stadium, Götzis (AUT)	5/31/2009	1168	10.93	0.1	876	7.42	1.2	915	15.02	791	2.00	803	49.12	856	14.46	1.6	916	42.7	720	4.90	880	63.26	787	04:32.5	728.71	8272
32	Kai KAZMIREK	1/28/1991	GER	5	Mösle-Stadium, Götzis (AUT)	5/29/2022	1168	10.91	0.8	881	7.56	0	950	14.16	738	2.03	831	48.28	896	14.56	-0.5	903	43.83	743	5.00	910	59.86	736	04:39.4	684.52	8272
20	Jānis KARLIVĀNS	6/2/1982	LAT	6	Mösle-Stadium, Götzis (AUT)	5/27/2007	1168	11.13	0.2	832	7.82	2.2	1015	15.01	790	2.06	859	49.10	857	14.86	-0.6	867	47.95	828	4.70	819	60.55	746	04:43.6	658.17	8271
21	Arthur ABELE	7/30/1986	GER	1	Stadionring, Ratingen (GER)	6/17/2007	1168	10.84	0.5	897	7.42	1.1	915	13.43	693	2.04	840	48.51	885	13.93	1.3	984	37.95	623	4.60	790	65.23	817	04:18.0	825.78	8269
24	Kurt FELIX	7/4/1988	GRN	2	CIBC, Toronto (CAN)	7/23/2015	1168	10.91	1.4	881	7.54	3.8	945	15.23	804	2.09	887	49.67	830	14.71	2.4	885	44.54	757	4.60	790	64.10	800	04:38.4	690.97	8269
14	Maurice SMITH	9/28/1980	JAM	3	Mösle-Stadium, Götzis (AUT)	5/28/2006	1168	10.83	-0.4	899	7.13	-1.6	845	17.06	917	1.97	776	48.08	905	13.76	1.3	1006	52.05	913	4.40	731	50.14	591	04:39.1	686.73	8269
28	Johannes HOCK	3/24/1992	GER	1	Eugene, OR (USA)	6/6/2013	1168	10.69	2.4	931	7.45	1.4	922	14.84	780	1.96	767	49.80	824	14.58	1.8	901	50.61	883	4.80	849	58.55	716	04:37.9	694.08	8267
25	Roman ŠEBRLE	11/26/1974	CZE	10	Olympiastadion, Berlin (GER)	8/20/2009	1167	11.16	-0.3	825	7.80	0.7	1010	14.98	788	2.11	906	50.42	795	14.44	-0.1	918	46.3	794	4.60	790	65.61	823	04:50.3	617.18	8266
20	Oleksandr YURKOV	7/21/1975	UKR	9	Commonwealth Stadium, Edmonton (CAN)	8/7/2001	1167	10.93	-0.7	876	7.37	-0.9	903	15.15	799	1.97	776	49.45	840	14.41	0.6	922	48.1	831	5.00	910	58.63	717	04:38.4	690.71	8264
25	Jeremy TAIWO	1/15/1990	USA	2	Hayward Field, Eugene, OR (USA)	6/26/2015	1167	10.89	2	885	7.54	2.2	945	14.93	785	2.12	915	47.83	917	14.40	1.4	924	41.15	688	4.95	895	48.11	561	04:29.3	749.90	8264
27	Niklas KAUL	2/11/1998	GER	5	Mösle-Stadium, Götzis (AUT)	5/30/2021	1167	11.37	0.5	780	7.25	1.3	874	14.54	761	2.03	831	48.61	880	14.61	1.8	897	44.51	757	4.70	819	71.49	912	04:28.9	752.60	8263
23	Romain BARRAS	8/1/1980	FRA	7	Yanmar Stadium Nagai, Osaka (JPN)	9/1/2007	1167	11.36	-0.5	782	7.13	0.4	845	15.03	792	2.00	803	49.32	846	14.36	-0.2	929	44.51	757	5.00	910	65.74	825	04:25.7	773.24	8262
26	Oleksiy KASYANOV	8/26/1985	UKR	9	National Stadium, Beijing (CHN)	8/29/2015	1167	10.73	-0.2	922	7.58	-0.1	955	14.25	744	2.01	813	48.13	903	13.96	0	980	45.84	784	4.80	849	49.35	579	04:31.8	733.33	8262
26	Trey HARDEE	2/7/1984	USA	1	Eugene, OR (USA)	6/26/2009	1167	10.43	3.6	992	7.41	1.7	913	14.38	752	1.99	794	48.49	886	13.95	0.9	981	44.76	762	5.00	910	64.12	800	05:16.0	471.54	8261
28	Karel TILGA	2/5/1998	EST	1	Hayward Field, Eugene, OR (USA)	6/10/2021	1167	10.94	-0.6	874	7.51	2.2	937	15.49	820	2.10	896	49.10	857	15.20	0.1	825	46.46	797	4.51	763	63.11	785	04:35.8	707.67	8261
5	Axel HUBERT	2/16/1996	FRA	1	Stade De Lattre De Tassigny, Aubagne (FRA)	9/20/2020	1167	11.03	0	854	7.42	3.4	915	15.82	840	1.98	785	50.75	780	14.31	-0.4	935	41.88	703	4.90	880	69.69	885	04:39.6	683.19	8260
24	Yordani GARCÍA	11/21/1988	CUB	8	Yanmar Stadium Nagai, Osaka (JPN)	9/1/2007	1166	10.73	0.7	922	7.15	0.2	850	14.94	786	2.09	887	49.25	849	14.08	-0.2	964	42.91	724	4.70	819	68.74	870	04:55.4	586.88	8257
18	Mihail DUDAŠ	11/1/1989	SRB	6	DS, Daegu (KOR)	8/28/2011	1166	10.81	-0.5	903	7.41	0.5	913	13.76	714	2.02	822	47.73	922	14.89	-0.1	863	43.97	746	4.90	880	58.93	722	04:26.1	771.17	8256
29	Thomas VAN DER PLAETSEN	12/24/1990	BEL	15	Luzhniki Stadion, Moskva (RUS)	8/11/2013	1166	11.09	0.1	841	7.64	0.4	970	13.57	702	2.05	850	49.00	861	14.66	0	891	41.17	688	5.10	941	65.31	818	04:37.9	693.89	8255
25	Norman MÜLLER	8/7/1985	GER	7	Mösle-Stadium, Götzis (AUT)	5/27/2007	1166	10.91	0.2	881	7.49	0.9	932	14.58	764	1.91	723	48.26	897	14.53	0	907	44.43	755	5.00	910	62.06	769	04:34.2	717.58	8255
27	Mikk PAHAPILL	7/18/1983	EST	2	Stade Pierre Paul Bernard, Talence (FRA)	9/20/2009	1166	11.1	-1.1	838	7.47	0.6	927	14.05	731	2.03	831	50.08	811	14.14	0.3	957	48.48	839	5.02	917	59.99	738	04:42.3	666.63	8255
19	Romain BARRAS	8/1/1980	FRA	4	National Stadium, Beijing (CHN)	8/22/2008	1165	11.26	-0.1	804	7.08	1	833	15.42	816	1.96	767	49.51	837	14.21	-0.2	948	45.17	770	5.00	910	65.40	819	04:29.3	749.77	8253
13	Robert Jacob ARNOLD	1/3/1984	USA	4	Mösle-Stadium, Götzis (AUT)	5/30/2010	1165	11.04	0.8	852	6.96	1.8	804	15.17	800	2.00	803	49.29	848	14.12	0.3	959	46.51	798	5.10	941	62.28	772	04:40.7	676.14	8253
11	Dmitriy KARPOV	7/23/1981	KAZ	1	Desenzano del Garda (ITA)	5/11/2003	1165	10.91	0	881	7.77	-0.5	1002	14.53	761	2.12	915	48.65	878	14.12	0.6	959	48.48	839	4.62	796	50.53	596	04:48.8	626.48	8253
30	Adam Sebastian HELCELET	10/27/1991	CZE	3	Tampere (FIN)	7/12/2013	1165	11.1	0.4	838	7.36	0.9	900	14.45	756	2.04	840	49.22	851	14.38	-0.3	926	43.03	726	5.00	910	64.89	812	04:37.9	693.89	8252
21	Damian WARNER	11/4/1989	CAN	1	Stade Pierre Paul Bernard, Talence (FRA)	9/17/2017	1165	10.52	-0.1	970	7.60	-0.2	960	14.07	733	2.02	822	48.53	884	13.81	-0.5	999	42.7	720	4.65	804	56.45	685	04:40.9	675.33	8252
20	Janek ÕIGLANE	4/25/1994	EST	1	Rakvere (EST)	7/27/2019	1165	11.06	1.6	847	7.39	0.6	908	15.38	813	2.01	813	50.13	809	14.58	0.8	901	42.47	715	4.79	846	72.38	926	04:41.2	673.01	8251
31	Arthur ABELE	7/30/1986	GER	1	Lage (GER)	8/25/2013	1165	11.04	-1.6	852	7.26	1.9	876	14.44	755	1.91	723	48.89	866	13.98	0.9	977	44.02	747	4.80	849	69.53	882	04:33.1	724.82	8251
19	Oleksiy KASYANOV	8/26/1985	UKR	6	Mösle-Stadium, Götzis (AUT)	5/29/2011	1165	10.75	-0.7	917	7.38	0.8	905	14.08	733	2.03	831	48.11	904	14.26	-0.9	941	46.94	807	4.76	837	51.62	613	04:27.1	763.99	8251
33	Johannes ERM	3/26/1998	EST	2	Kadrioru staadion, Tallinn (EST)	6/26/2022	1165	10.72	1.8	924	7.32	1	891	14.75	774	1.95	758	48.07	906	14.49	0	912	45.29	773	4.82	856	57.59	702	04:28.5	754.91	8250
20	Michael SCHRADER	7/1/1987	GER	4	Stadionring, Ratingen (GER)	6/22/2008	1165	10.76	1.2	915	7.74	0.1	995	13.31	686	1.96	767	48.01	909	14.58	1.2	901	39.71	659	4.90	880	58.79	720	04:19.3	816.72	8248
13	Aleksandr POGORELOV	1/10/1980	RUS	2	Stade Pierre Paul Bernard, Talence (FRA)	9/18/2005	1164	10.99	3.4	863	7.53	2.2	942	16.07	856	2.07	868	51.10	765	14.25	0.8	942	45.83	784	5.10	941	58.24	711	04:57.4	575.29	8247
27	Pau TONNESEN	10/24/1992	ESP	2	Eugene, OR (USA)	6/11/2015	1164	11.11	3.2	836	7.49	1.8	932	15.17	800	2.08	878	50.68	784	14.87	0.7	865	45.53	778	5.30	1004	57.52	701	04:41.8	669.69	8247
14	Aleksey DROZDOV	12/3/1983	RUS	2	Kladno (CZE)	6/16/2010	1164	11.19	-0.1	819	7.32	1	891	15.95	848	2.12	915	51.32	755	15.03	2	846	50.1	872	4.80	849	63.64	793	04:43.5	658.79	8246
14	Aleksandr POGORELOV	1/10/1980	RUS	5	Olympiastadion, Helsinki (FIN)	8/10/2005	1164	10.86	1.2	892	7.49	-0.4	932	15.90	845	2.09	887	50.58	788	14.45	-2.6	917	46.68	801	5.00	910	59.79	735	05:03.6	539.56	8246
34	Rik TAAM	1/17/1997	NED	6	Mösle-Stadium, Götzis (AUT)	5/29/2022	1164	10.62	0.9	947	7.15	1.4	850	13.90	722	1.97	776	47.28	944	14.45	0.5	917	42.73	720	4.90	880	56.60	687	04:21.3	803.35	8246
34	Cedric DUBLER	1/13/1995	AUS	8	Hayward Field, Eugene, OR (USA)	7/24/2022	1164	10.93	1.1	876	7.56	0.6	950	12.87	659	2.08	878	47.71	923	14.28	1.1	939	42.88	723	5.10	941	54.76	659	04:37.3	698.15	8246
28	Maicel UIBO	12/27/1992	EST	10	National Stadium, Beijing (CHN)	8/29/2015	1164	11.25	-0.5	806	7.13	0.1	845	14.45	756	2.13	925	50.24	804	15.01	-0.2	848	43.69	740	5.10	941	64.51	806	04:25.5	774.71	8245
15	Aleksandr POGORELOV	1/10/1980	RUS	4	Ullevi Stadium, Göteborg (SWE)	8/11/2006	1164	11	-0.5	861	7.54	0.9	945	14.84	780	2.09	887	50.84	776	14.44	-0.1	918	47.39	816	5.10	941	61.38	759	04:59.6	562.48	8245
28	Oleksiy KASYANOV	8/26/1985	UKR	2	Szczecin (POL)	6/28/2009	1164	10.63	0.3	945	7.59	1.1	957	14.84	780	1.98	785	48.34	893	14.46	0.9	916	49.95	869	4.50	760	50.64	598	04:30.5	742.02	8245
26	Norman MÜLLER	8/7/1985	GER	2	Stadionring, Ratingen (GER)	6/17/2007	1164	10.89	0.5	885	7.40	0.7	910	14.44	755	1.86	679	47.30	943	14.56	1.3	903	45.1	769	5.00	910	61.54	761	04:32.3	729.75	8244
15	Leonel SUÁREZ	9/1/1987	CUB	2	Stadionring, Ratingen (GER)	6/20/2010	1164	11.32	-1.9	791	7.38	1.7	905	13.77	714	2.06	859	48.75	873	14.63	-0.7	895	43.86	743	4.70	819	68.99	874	04:26.1	770.90	8243
27	Arthur ABELE	7/30/1986	GER	9	Yanmar Stadium Nagai, Osaka (JPN)	9/1/2007	1164	10.87	0.7	890	7.17	0	854	13.58	703	2.00	803	48.58	881	13.92	-0.2	985	41.28	691	4.70	819	65.24	817	04:21.7	800.57	8243
12	Tomáš DVOŘÁK	5/11/1972	CZE	4	Stade de France, Paris-St-Denis (FRA)	8/27/2003	1164	11.03	-0.5	854	7.28	-0.5	881	15.95	848	1.94	749	50.04	813	14.15	0	955	45.47	777	4.50	760	67.10	845	04:27.6	760.73	8242
21	Pascal BEHRENBRUCH	1/19/1985	GER	6	Mösle-Stadium, Götzis (AUT)	6/1/2008	1164	11	0.6	861	6.96	0.7	804	16.58	887	2.03	831	49.32	846	14.13	0	958	47.29	814	4.50	760	66.44	835	04:45.5	646.63	8242
22	Roman ŠEBRLE	11/26/1974	CZE	5	National Stadium, Beijing (CHN)	8/22/2008	1164	11.21	-0.6	814	7.68	0.8	980	14.78	776	2.11	906	49.54	836	14.71	-0.4	885	45.5	777	4.80	849	63.93	797	04:49.6	621.40	8241
21	Kip JANVRIN	7/8/1965	USA	1	Eugene, OR (USA)	6/22/2001	1164	10.98	1.1	865	7.01	2.9	816	14.21	741	1.89	705	48.41	889	14.72	1.2	884	45.59	779	5.20	972	60.41	744	04:15.0	846.82	8241
28	Maurice SMITH	9/28/1980	JAM	8	Mösle-Stadium, Götzis (AUT)	5/27/2007	1164	10.71	-0.5	926	6.84	-0.8	776	17.25	929	2.03	831	47.79	919	13.83	-0.1	997	51.68	905	4.50	760	46.71	540	04:43.6	658.05	8241
21	Lindon VICTOR	2/28/1993	GRN	2	Lima (PER)	8/7/2019	1163	10.82	-0.5	901	7.39	1.6	908	15.04	792	2.00	803	49.28	848	15.01	1.4	848	50.83	888	4.90	880	62.26	772	04:53.1	600.31	8240
16	Lev LOBODIN	4/1/1969	RUS	6	Götzis (AUT)	5/30/2004	1163	10.98	0.5	865	7.35	0.6	898	15.21	803	2.03	831	49.59	834	14.20	0.3	949	46.03	788	5.20	972	53.43	640	04:43.3	660.28	8240
29	Pascal BEHRENBRUCH	1/19/1985	GER	2	Debrecen (HUN)	7/12/2007	1163	10.84	-0.2	897	7.01	0.8	816	16.10	857	2.02	822	50.40	796	14.13	-0.3	958	49.55	861	4.40	731	69.55	883	04:50.1	618.62	8239
29	Romain BARRAS	8/1/1980	FRA		Arles (FRA)	6/14/2009	1163	11.05	1.9	850	7.29	0.8	883	15.48	819	2.01	813	49.68	829	14.64	-1.2	894	42.64	718	4.80	849	64.68	808	04:25.3	776.51	8239
16	Jamie ADJETEY-NELSON	5/20/1984	CAN	3	Kladno (CZE)	6/16/2010	1163	10.76	0.6	915	7.61	0.9	962	14.89	783	2.09	887	49.70	828	14.62	2	896	49.17	853	4.40	731	62.74	779	04:52.3	605.49	8239
16	André NIKLAUS	8/30/1981	GER	4	Mösle-Stadium, Götzis (AUT)	5/28/2006	1163	11.01	-0.5	858	6.99	-0.9	811	14.28	745	2.03	831	49.40	842	14.28	-0.1	939	45.36	774	5.10	941	60.80	750	04:29.5	748.52	8239
32	Jeremy TAIWO	1/15/1990	USA	2	Eugene, OR (USA)	6/6/2013	1163	10.84	1.4	897	7.42	0.7	915	13.70	710	2.17	963	48.11	904	14.16	2.8	954	34.9	562	5.00	910	49.87	587	04:16.3	837.24	8239
16	Jón Arnar MAGNÚSSON	7/28/1969	ISL	4	Olympiastadion, München (GER)	8/8/2002	1163	10.96	1.3	870	7.48	-0.9	930	16.14	860	2.00	803	48.80	871	14.61	0	897	45.12	769	4.90	880	63.96	798	05:00.0	560.52	8238
29	Ayden OWENS-DELERME	5/28/2000	PUR	1	Demirjian Park, Champaign, IL (USA)	5/15/2021	1163	10.4	1.5	999	7.47	1.4	927	14.41	753	1.85	670	46.78	969	13.98	1.9	977	39.91	663	4.70	819	55.71	674	04:23.6	787.86	8238
23	Oleksiy KASYANOV	8/26/1985	UKR	6	National Stadium, Beijing (CHN)	8/22/2008	1163	10.53	0.3	968	7.56	1.2	950	15.15	799	1.96	767	47.70	924	14.37	-0.2	927	48.39	837	4.30	702	51.59	612	04:28.9	752.08	8238
22	Vitaliy ZHUK	9/10/1996	BLR	1	Lutsk (UKR)	7/7/2019	1163	11.16	-0.1	825	6.83	0.9	774	15.66	830	1.98	785	48.24	898	14.50	0.4	911	48.64	842	4.80	849	64.19	801	04:33.5	722.03	8237
17	Laurent HERNU	8/22/1976	FRA	7	Olympic Stadium, Athina (GRE)	8/24/2004	1163	10.97	3	867	7.19	-0.1	859	14.65	768	2.03	831	48.73	874	14.25	2.3	942	44.72	761	4.80	849	57.76	704	04:24.4	782.61	8237
30	Steven BASTIEN	3/4/1994	USA	10	National Stadium, Tokyo (JPN)	8/5/2021	1163	10.69	0.2	931	7.39	0.2	908	14.40	753	2.05	850	47.64	927	14.42	-1	921	40.77	680	4.60	790	58.21	711	04:26.9	765.25	8236
18	Erki NOOL	6/25/1970	EST	8	Olympic Stadium, Athina (GRE)	8/24/2004	1163	10.8	2.2	906	7.53	0.1	942	14.26	744	1.88	696	48.81	870	14.80	1.5	874	42.05	706	5.40	1035	61.33	758	04:36.3	704.09	8235
29	Adam Sebastian HELCELET	10/27/1991	CZE	11	National Stadium, Beijing (CHN)	8/29/2015	1162	11.09	-0.5	841	7.29	0.6	883	15.30	808	2.04	840	49.66	830	14.20	0	949	42.9	724	4.90	880	63.07	784	04:37.6	695.67	8234
36	Maicel UIBO	12/27/1992	EST	5	Olympiastadion, München (GER)	8/16/2022	1162	11.3	-0.8	795	7.23	-1.5	869	14.55	762	2.08	878	50.21	805	14.79	0	875	46.59	800	5.30	1004	62.74	779	04:42.2	667.13	8234
22	Oleksiy KASYANOV	8/26/1985	UKR	6	Olympic Stadium, London (GBR)	8/12/2017	1162	10.77	-0.7	912	7.28	-1.1	881	14.99	789	2.02	822	48.64	878	14.05	-0.1	968	48.79	845	4.70	819	50.82	601	04:33.9	719.96	8234
24	Eugène MARTINEAU	5/14/1980	NED	5	Stadionring, Ratingen (GER)	6/22/2008	1162	11.17	0.3	823	7.27	1.5	878	13.24	682	1.99	794	49.25	849	14.37	2	927	45	767	5.00	910	70.09	891	04:35.0	712.36	8233
37	Lindon VICTOR	2/28/1993	GRN	1	Alexander Stadium, Birmingham (GBR)	8/5/2022	1162	10.76	0	915	7.46	0.9	925	15.48	819	2.03	831	49.51	837	14.89	1.2	863	46.54	799	4.70	819	65.16	816	04:51.6	609.55	8233
17	Stefan DREWS	2/12/1979	GER	4	Stadionring, Ratingen (GER)	6/25/2006	1162	10.7	1	929	7.54	0.8	945	13.68	709	1.88	696	47.86	916	14.24	-0.1	944	41.67	699	5.35	1020	50.81	601	04:25.6	774.24	8233
20	Pascal BEHRENBRUCH	1/19/1985	GER	3	Stadionring, Ratingen (GER)	7/17/2011	1162	10.86	3.4	892	7.21	1.9	864	16.02	852	1.94	749	49.83	822	14.49	-0.3	912	46.33	794	4.40	731	71.40	911	04:36.2	705.11	8232
30	Garrett SCANTLING	5/19/1993	USA	1	Athens, GA (USA)	4/9/2015	1162	10.85	0.8	894	7.25	2	874	15.06	793	2.06	859	49.04	859	14.21	0.1	948	37.19	608	4.95	895	67.34	849	04:44.3	653.90	8232
21	Leonel SUÁREZ	9/1/1987	CUB	1	Kladno (CZE)	6/16/2011	1162	11.17	-2.4	823	7.02	0.5	818	13.59	703	2.07	868	49.55	835	14.67	-2.6	890	45.66	780	5.00	910	67.18	846	04:28.0	758.42	8231
6	Simon EHAMMER	2/7/2000	SUI	1	Stadion Hard, Langenthal (SUI)	8/9/2020	1162	10.5	1.2	975	7.81	-0.6	1012	13.75	713	2.01	813	47.27	945	13.73	0.6	1010	36.19	588	4.90	880	52.88	631	04:42.5	664.89	8231
18	Oleksiy KASYANOV	8/26/1985	UKR	8	Letzigrund, Zürich (SUI)	8/13/2014	1162	10.92	-1.9	878	7.64	0.3	970	14.66	769	1.98	785	48.88	867	13.95	0.5	981	47.96	828	4.60	790	52.33	623	04:30.8	740.12	8231
16	Tim NOWAK	8/13/1995	GER	3	Stade Pierre Paul Bernard, Talence (FRA)	9/16/2018	1162	11.19	-0.3	819	7.56	2.3	950	14.50	759	1.96	767	49.29	848	14.72	-0.9	884	45.31	773	4.85	865	64.00	798	04:26.8	766.24	8229
16	Cedric DUBLER	1/13/1995	AUS	1	Gold Coast (AUS)	2/17/2018	1162	10.63	1.7	945	7.58	0.1	955	13.01	668	2.10	896	49.01	861	14.21	-1.4	948	41.03	686	5.20	972	56.37	683	04:50.5	615.97	8229
21	Jan Felix KNOBEL	1/16/1989	GER	1	Stadionring, Ratingen (GER)	6/15/2012	1162	11.04	0.6	852	7.07	-0.7	830	15.89	844	1.94	749	48.89	866	14.61	2.4	897	43.56	737	4.90	880	71.38	910	04:48.2	629.82	8228
27	Garrett SCANTLING	5/19/1993	USA	4	Hayward Field, Eugene, OR (USA)	7/3/2016	1162	10.86	1.2	892	7.24	3	871	15.97	849	2.06	859	51.04	767	14.13	1.2	958	43.76	741	4.85	865	69.37	880	05:02.3	546.94	8228
18	Martin ROE	4/1/1992	NOR	1	Stadio Luigi Ridolfi, Firenze (ITA)	4/28/2018	1162	10.82	-0.9	901	7.53	0.6	942	15.46	818	1.92	731	49.78	825	15.15	-0.4	831	48.26	834	4.75	834	66.64	838	04:41.0	674.70	8228
23	Kurt FELIX	7/4/1988	GRN	7	Olympic Stadium, London (GBR)	8/12/2017	1161	11.08	-0.2	843	7.46	0.7	925	15.01	790	2.08	878	49.09	857	14.68	-0.5	889	45.39	775	4.50	760	64.64	808	04:36.6	702.23	8227
38	Johannes ERM	3/26/1998	EST	9	Hayward Field, Eugene, OR (USA)	7/24/2022	1161	10.94	1.1	874	7.37	1.8	903	15.01	790	1.93	740	47.02	957	14.38	1.5	926	44.18	750	4.70	819	56.87	691	04:25.1	777.72	8227
22	Lev LOBODIN	4/1/1969	RUS	4	Brisbane (AUS)	9/7/2001	1161	10.93	0.8	876	7.26	0.1	876	15.83	841	2.03	831	49.73	827	14.25	0.8	942	47.33	815	5.00	910	53.61	642	04:42.2	667.07	8227
23	Solomon SIMMONS	9/26/1993	USA	2	Drake Stadium, Des Moines, IA (USA)	7/26/2019	1161	10.6	1.8	952	7.50	0.6	935	15.11	796	1.94	749	49.27	849	14.02	1.5	972	44.88	764	4.90	880	51.42	610	04:33.9	720.03	8227
18	Tomáš DVOŘÁK	5/11/1972	CZE	5	Stadionring, Ratingen (GER)	6/16/2002	1161	10.9		883	7.29	2	883	15.47	819	1.92	731	48.45	887	14.07		965	42.51	716	4.30	702	70.15	892	04:29.5	748.72	8226
24	Trey HARDEE	2/7/1984	USA	1	Sacramento, CA (USA)	6/23/2017	1161	10.57	0.9	959	7.43	0	918	14.91	784	1.98	785	49.02	860	13.97	0	978	48.04	830	4.90	880	60.30	742	05:12.7	489.57	8225
19	Claston BERNARD	3/22/1979	JAM	9	Olympic Stadium, Athina (GRE)	8/24/2004	1161	10.69	1.5	931	7.48	0.6	930	14.80	777	2.12	915	49.13	855	14.17	2.3	953	44.75	762	4.40	731	55.27	667	04:36.3	704.21	8225
22	Ingmar VOS	5/28/1986	NED	6	Mösle-Stadium, Götzis (AUT)	5/27/2012	1161	10.92	-1.5	878	7.36	0.8	900	14.14	737	2.06	859	49.50	838	14.35	1.4	930	43.31	732	4.76	837	63.89	797	04:34.5	716.03	8224
24	Kai KAZMIREK	1/28/1991	GER	6	Mösle-Stadium, Götzis (AUT)	5/26/2019	1161	10.84	1.2	897	7.59	-0.4	957	14.94	786	2.00	803	47.33	942	14.39	0.4	925	41.37	692	4.80	849	59.09	724	04:45.0	649.52	8224
31	Daniel GOLUBOVIC	11/29/1993	AUS	1	Sports Reserve, Townsville (AUS)	6/19/2021	1161	11.21	0	814	6.87	1.3	783	14.69	771	1.95	758	49.54	836	14.36	2.1	929	51.26	897	4.90	880	62.83	781	04:25.6	774.24	8223
16	Kristjan RAHNU	8/29/1979	EST	6	Olympiastadion, Helsinki (FIN)	8/10/2005	1161	10.59	2.5	954	7.36	-1.1	900	15.79	838	2.03	831	48.58	881	14.87	-1.6	865	47.13	811	4.70	819	61.65	763	04:59.7	561.78	8223
33	Maicel UIBO	12/27/1992	EST	1	Athens, GA (USA)	4/12/2013	1161	10.99	1.8	863	7.82	-1.2	1015	12.73	651	2.05	850	50.94	772	14.93	1.2	858	49.14	852	4.95	895	59.21	726	04:30.6	741.17	8223
25	Adam Sebastian HELCELET	10/27/1991	CZE	8	Olympic Stadium, London (GBR)	8/12/2017	1161	11.28	-1.3	799	7.03	-0.7	821	14.57	763	2.02	822	49.51	837	14.38	0.4	926	44.71	761	4.90	880	71.56	913	04:36.8	700.76	8222
32	Niels PITTOMVILS	7/18/1992	BEL	6	Mösle-Stadium, Götzis (AUT)	5/30/2021	1161	11.32	0.5	791	7.40	0.1	910	14.89	783	2.00	803	49.94	817	14.35	1.8	930	47.27	814	4.90	880	62.77	780	04:34.7	714.35	8222
13	Jón Arnar MAGNÚSSON	7/28/1969	ISL	3	Götzis (AUT)	6/1/2003	1161	10.79	-0.2	908	7.85	0.7	1022	15.81	840	2.00	803	48.47	886	14.40	-0.8	924	42.08	707	4.90	880	60.24	741	05:08.7	511.06	8222
25	Pieter BRAUN	1/21/1993	NED	7	Khalifa International Stadium, Doha (QAT)	10/4/2019	1161	11.16	0.3	825	7.47	0.5	927	15.26	806	2.02	822	48.79	871	14.59	0.8	900	45.59	779	4.80	849	59.84	735	04:35.6	708.63	8222
19	Niklas KAUL	2/11/1998	GER	4	Olympiastadion, Berlin (GER)	8/8/2018	1160	11.36	-0.2	782	7.20	0.2	862	13.85	719	2.08	878	49.28	848	14.78	0.1	876	46.3	794	4.70	819	67.72	855	04:23.7	787.19	8220
25	André NIKLAUS	8/30/1981	GER	7	National Stadium, Beijing (CHN)	8/22/2008	1160	11.12	-0.6	834	7.29	1.4	883	13.23	681	2.05	850	49.65	831	14.37	-0.2	927	45.39	775	5.20	972	60.21	741	04:32.9	726.18	8220
25	Arthur ABELE	7/30/1986	GER	7	Mösle-Stadium, Götzis (AUT)	6/1/2008	1160	10.83	0.6	899	7.24	0.8	871	13.17	678	1.97	776	48.51	885	13.94	1.1	982	40.21	669	4.90	880	60.08	739	04:15.8	841.19	8220
23	Phil MCMULLEN	2/3/1975	USA	2	Eugene, OR (USA)	6/22/2001	1160	11.37	0	780	7.06	2.9	828	15.24	804	1.98	785	49.85	822	14.72	1.2	884	48.89	847	5.20	972	55.23	666	04:17.0	832.40	8220
25	Maurice SMITH	9/28/1980	JAM	2	Stade Pierre Paul Bernard, Talence (FRA)	9/14/2008	1160	10.93	1	876	7.31	0.6	888	16.37	874	2.03	831	49.04	859	14.19	2.3	950	51.34	898	4.45	746	51.42	610	04:38.7	688.69	8220
23	Sergey SVIRIDOV	10/20/1990	RUS	8	Olympic Stadium, London (GBR)	8/9/2012	1160	10.78	-0.7	910	7.45	-2.1	922	14.42	754	1.99	794	48.91	866	15.42	-0.9	799	47.43	817	4.60	790	68.42	865	04:36.6	702.17	8219
23	Ilya SHKURENYOV	1/11/1991	RUS	3	Olympiastadion, Helsinki (FIN)	6/28/2012	1160	10.98	0.8	865	7.32	0.7	891	13.16	677	2.06	859	49.92	818	14.24	0.2	944	44.82	763	5.20	972	56.70	688	04:30.4	742.41	8219
24	Attila ZSIVOCZKY-PANDEL	4/29/1977	HUN	2	Arles (FRA)	7/1/2001	1160	11	0.1	861	7.05	-1	826	15.03	792	2.16	953	48.86	868	14.81	5.8	873	43.73	741	4.60	790	61.67	763	04:29.0	751.55	8218
15	Laurent HERNU	8/22/1976	FRA	5	Stade de France, Paris-St-Denis (FRA)	8/27/2003	1160	11.2	-0.6	817	7.22	0.1	866	13.99	728	2.03	831	48.95	864	14.15	-0.6	955	46.13	790	4.90	880	59.63	732	04:28.4	755.77	8218
39	Dario DESTER	7/22/2000	ITA	6	Olympiastadion, München (GER)	8/16/2022	1160	10.81	0.7	903	7.46	0.3	925	14.56	763	2.02	822	47.90	914	14.44	0	918	43.04	727	4.90	880	57.24	696	04:41.6	670.57	8218
28	Thomas VAN DER PLAETSEN	12/24/1990	BEL	1	Olympisch Stadion, Amsterdam (NED)	7/7/2016	1160	11.23	0.8	810	7.64	2.1	970	13.17	678	2.10	896	50.50	792	14.64	-1	894	44.32	753	5.40	1035	57.23	696	04:37.8	694.46	8218
25	Oleksiy KASYANOV	8/26/1985	UKR	2	Stade Pierre Paul Bernard, Talence (FRA)	9/16/2012	1160	10.66	0.9	938	7.54	0.3	945	14.95	787	1.95	758	48.76	873	14.41	-0.5	922	47.51	819	4.82	856	52.59	627	04:38.0	693.25	8218
20	Roman ŠEBRLE	11/26/1974	CZE	1	Talence (FRA)	9/26/2004	1160	11.04	1.6	852	7.58	1	955	14.83	779	2.07	868	49.81	823	14.69	0	887	43.75	741	5.02	917	63.19	786	04:51.7	609.01	8217
34	Matthias PREY	8/9/1988	GER	6	Stadionring, Ratingen (GER)	6/16/2013	1160	11.03	1.2	854	7.88	0.8	1030	15.66	830	1.76	593	49.98	816	14.36	2.2	929	50.63	884	4.50	760	63.64	793	04:32.9	726.50	8215
26	Leonel SUÁREZ	9/1/1987	CUB	8	Mösle-Stadium, Götzis (AUT)	5/28/2017	1159	11.08	1.3	843	7.25	3	874	14.18	739	2.00	803	48.80	871	14.54	1	906	44.18	750	4.50	760	71.88	918	04:29.1	750.76	8214
26	Thomas VAN DER PLAETSEN	12/24/1990	BEL	3	Stade Pierre Paul Bernard, Talence (FRA)	6/23/2019	1159	11.35	0.1	784	7.50	0.2	935	13.45	695	2.04	840	49.95	817	14.95	-1.3	856	46.23	792	5.45	1051	60.85	751	04:38.0	693.51	8214
22	Maurice SMITH	9/28/1980	JAM	2	Guadalajara (MEX)	10/25/2011	1159	10.86	1.6	892	7.36	-2.3	900	17.35	935	1.99	794	49.26	849	14.20	1.4	949	48.79	845	4.40	731	59.57	731	04:55.2	588.30	8214
30	Nicklas WIBERG	4/16/1985	SWE	7	Mösle-Stadium, Götzis (AUT)	5/31/2009	1159	11.07	0.1	845	7.52	1.7	940	14.13	736	2.12	915	48.71	875	14.65	1.6	892	41.9	703	4.20	673	65.67	824	04:20.2	810.98	8213
33	Johannes ERM	3/26/1998	EST	11	National Stadium, Tokyo (JPN)	8/5/2021	1159	11.04	0.1	852	7.36	0.4	900	14.60	765	1.99	794	48.25	897	14.55	0.1	905	45.72	782	4.80	849	58.41	714	04:28.4	755.51	8213
25	Mário Anibal RAMOS	3/25/1972	POR	1	Kaunas (LTU)	7/1/2001	1159	10.96	0.7	870	7.23	1.2	869	15.24	804	2.01	813	48.49	886	14.80	-2.2	874	48.33	836	4.80	849	54.55	656	04:28.3	756.43	8213
23	Pascal BEHRENBRUCH	1/19/1985	GER	7	DS, Daegu (KOR)	8/28/2011	1159	11.08	-0.2	843	6.80	0.5	767	16.01	852	1.93	740	49.90	819	14.33	-0.5	932	48.56	840	4.90	880	66.50	836	04:36.6	702.11	8211
21	Tomáš DVOŘÁK	5/11/1972	CZE	7	Götzis (AUT)	5/30/2004	1159	11.03	1.6	854	7.56	0.8	950	16.07	856	1.94	749	49.07	858	14.44	0.3	918	41.58	697	4.60	790	66.38	834	04:36.2	705.05	8211
40	Sander SKOTHEIM	5/31/2002	NOR	7	Olympiastadion, München (GER)	8/16/2022	1159	10.98	0.7	865	7.56	0.8	950	13.65	707	2.11	906	48.27	896	15.64	0	774	44.13	749	5.00	910	56.48	685	04:26.4	769.04	8211
18	Pascal BEHRENBRUCH	1/19/1985	GER	5	Ullevi Stadium, Göteborg (SWE)	8/11/2006	1159	10.9	-0.5	883	6.92	1	795	16.15	861	2.00	803	48.48	886	14.25	-0.1	942	45.19	771	4.60	790	66.47	836	04:46.2	642.08	8209
31	Romain BARRAS	8/1/1980	FRA	3	Szczecin (POL)	6/28/2009	1159	11.34	0.3	786	7.00	1.3	814	14.86	781	1.98	785	48.65	878	14.45	0.9	917	45.38	775	4.90	880	63.33	788	04:20.9	805.93	8209
27	Tim NOWAK	8/13/1995	GER	7	Mösle-Stadium, Götzis (AUT)	5/26/2019	1159	11.12	0.7	834	7.28	-0.3	881	14.86	781	2.00	803	50.16	807	14.64	-0.6	894	47.27	814	4.80	849	60.11	739	04:20.7	807.57	8209
28	Aleksey DROZDOV	12/3/1983	RUS	8	Mösle-Stadium, Götzis (AUT)	6/1/2008	1158	11.13	0.2	832	7.78	-0.3	1005	15.97	849	2.09	887	51.61	742	14.92	1.3	859	47.42	817	4.70	819	64.22	802	04:53.9	596.09	8208
19	Aleksey DROZDOV	12/3/1983	RUS	2	Stade Pierre Paul Bernard, Talence (FRA)	9/17/2006	1158	11.09	0.4	841	7.05	0.5	826	16.13	859	2.07	868	51.39	752	14.80	-0.7	874	50.46	880	4.90	880	62.15	770	04:43.5	658.67	8208
27	Chiel WARNERS	4/2/1978	NED	1	Ried im Innkreis (AUT)	7/1/2001	1158	10.65	0.9	940	7.50	1.2	935	14.62	766	1.98	785	47.93	913	14.29	1.6	937	42.75	721	4.80	849	57.39	699	04:43.1	661.28	8206
20	Niklas KAUL	2/11/1998	GER	6	Mösle-Stadium, Götzis (AUT)	5/27/2018	1158	11.29	0.3	797	7.29	1.3	883	14.20	741	2.09	887	48.41	889	14.77	-1.9	878	42.01	706	4.70	819	68.76	870	04:31.4	735.68	8205
28	Basile ROLNIN	1/21/1994	FRA	2	Stadionring, Ratingen (GER)	6/30/2019	1158	11.03	1.2	854	7.37	0.6	903	15.38	813	2.08	878	50.19	806	14.34	2.2	931	50.62	883	4.50	760	61.60	762	04:50.5	615.97	8205
29	Maurice SMITH	9/28/1980	JAM	8	National Stadium, Beijing (CHN)	8/22/2008	1158	10.85	-0.2	894	7.04	-0.8	823	15.09	795	1.99	794	47.96	911	14.08	-0.5	964	50.91	889	4.60	790	51.52	611	04:31.6	734.50	8205
19	Pelle RIETVELD	2/4/1985	NED	5	Mösle-Stadium, Götzis (AUT)	6/1/2014	1158	10.93	-0.2	876	7.15	-0.4	850	13.92	723	1.91	723	48.47	886	14.14	0	957	39.89	662	5.06	929	68.38	865	04:31.8	733.14	8204
32	Romain BARRAS	8/1/1980	FRA	11	Olympiastadion, Berlin (GER)	8/20/2009	1158	11.14	-0.4	830	7.04	0.1	823	14.78	776	1.99	794	49.66	830	14.27	-0.1	940	45.62	780	5.00	910	61.24	757	04:27.0	764.65	8204
20	Attila ZSIVOCZKY-PANDEL	4/29/1977	HUN	5	Mösle-Stadium, Götzis (AUT)	5/28/2006	1158	11.01	0.1	858	6.96	-0.5	804	15.56	824	2.09	887	49.72	828	14.54	-0.1	906	47.77	824	4.70	819	59.34	728	04:32.9	726.18	8204
29	Paweł WIESIOŁEK	8/13/1991	POL	1	Kraków (POL)	6/9/2019	1158	10.87	0.2	890	7.46	-1.1	925	13.71	711	2.05	850	49.15	854	14.59	0.9	900	47.66	822	4.70	819	57.26	697	04:31.3	736.33	8204
29	Jeremy TAIWO	1/15/1990	USA	4	Mösle-Stadium, Götzis (AUT)	5/29/2016	1158	10.89	1.1	885	7.30	1	886	14.84	780	2.18	973	49.25	849	14.69	-0.5	887	42.14	708	4.90	880	52.20	621	04:31.6	734.50	8203
17	Pascal BEHRENBRUCH	1/19/1985	GER	2	Stade Pierre Paul Bernard, Talence (FRA)	9/19/2010	1158	11.04	2.4	852	7.18	0.2	857	16.43	878	1.99	794	50.16	807	14.41	-0.5	922	46.34	794	4.76	837	63.77	795	04:42.3	666.13	8202
7	Vitaliy ZHUK	9/10/1996	BLR	1	Dinamo National Olympic Stadium, Minsk (BLR)	8/1/2020	1158	11.03	0.3	854	7.03	-2.1	821	15.39	814	2.01	813	49.11	856	14.85	-2	868	49.08	851	4.60	790	62.98	783	04:28.8	752.80	8202
27	Luca WIELAND	12/7/1994	GER	1	Azusa, CA (USA)	4/13/2017	1157	10.52	2.4	970	7.53	1.9	942	14.89	783	2.05	850	48.88	867	14.43	1.5	920	44.78	762	4.80	849	48.60	568	04:38.5	690.02	8201
24	Jan Felix KNOBEL	1/16/1989	GER	8	DS, Daegu (KOR)	8/28/2011	1157	11.18	0	821	7.30	0.4	886	16.06	855	1.96	767	49.46	840	14.92	-0.1	859	47.93	827	4.70	819	68.42	865	04:43.1	661.28	8200
24	Hans VAN ALPHEN	1/12/1982	BEL	1	Stade Pierre Paul Bernard, Talence (FRA)	9/18/2011	1157	11.33	-0.8	789	7.24	-0.2	871	15.30	808	1.97	776	49.63	832	14.88	0.1	864	46.11	790	4.90	880	63.22	786	04:21.1	804.57	8200
20	Willem COERTZEN	12/30/1982	RSA	1	Pretoria (RSA)	4/12/2014	1157	10.99	1	863	7.47	-0.9	927	14.11	735	2.00	803	49.65	831	14.38	-0.2	926	44.5	757	4.50	760	69.40	880	04:34.2	717.70	8199
31	Pascal BEHRENBRUCH	1/19/1985	GER	9	Mösle-Stadium, Götzis (AUT)	5/27/2007	1157	10.93	-0.8	876	7.32	2.2	891	15.59	826	1.94	749	49.15	854	14.25	-0.6	942	47.91	827	4.30	702	67.48	851	04:40.0	681.11	8199
21	Pascal BEHRENBRUCH	1/19/1985	GER	5	Stadionring, Ratingen (GER)	6/25/2006	1157	10.98	1	865	7.00	1.3	814	15.98	850	2.00	803	49.50	838	14.31	-0.1	935	45.82	784	4.55	775	62.85	781	04:28.6	754.19	8199
18	Mikk PAHAPILL	7/18/1983	EST	2	Tallinn (EST)	6/27/2010	1157	11.08	-0.1	843	7.40	1	910	14.44	755	2.01	813	50.89	774	14.22	2.1	946	48.91	848	4.90	880	62.05	769	04:43.2	660.72	8198
35	Gunnar NIXON	1/13/1993	USA	2	Drake Stadium, Des Moines, IA (USA)	6/22/2013	1157	10.8	1	906	7.62	1.8	965	14.12	736	2.17	963	48.63	879	14.59	0.7	900	40.32	671	4.30	702	60.44	744	04:31.9	732.35	8198
17	Lev LOBODIN	4/1/1969	RUS	6	Stade de France, Paris-St-Denis (FRA)	8/27/2003	1157	10.99	-0.5	863	7.08	-0.6	833	15.43	816	1.97	776	49.54	836	14.36	0	929	48.36	836	5.00	910	56.50	685	04:34.6	715.00	8198
41	Daniel GOLUBOVIC	11/29/1993	AUS	2	Alexander Stadium, Birmingham (GBR)	8/5/2022	1157	11.17	0	823	6.98	3.3	809	15.60	827	1.94	749	49.08	858	14.32	1.2	934	49.85	867	4.90	880	58.26	712	04:30.9	738.88	8197
31	Pieter BRAUN	1/21/1993	NED	8	Mösle-Stadium, Götzis (AUT)	5/31/2015	1157	10.97	0.5	867	7.53	1.3	942	13.97	727	2.00	803	48.49	886	14.25	0.5	942	42.8	722	4.90	880	55.57	671	04:28.2	757.09	8197
17	Aleksey DROZDOV	12/3/1983	RUS	1	Erfurt (GER)	7/15/2005	1157	11.18	0.5	821	7.29	0.1	883	15.38	813	2.07	868	50.67	784	14.86	0.6	867	49.1	852	4.70	819	63.97	798	04:38.3	691.35	8196
18	Romain BARRAS	8/1/1980	FRA	1	Daegu (KOR)	8/29/2003	1157	11.18	1.3	821	7.15	-0.2	850	14.51	760	2.01	813	48.84	869	14.35	0.1	930	45.58	779	4.70	819	63.60	792	04:27.2	763.65	8196
36	Kyle GARLAND	5/28/2000	USA	1	Cushing Stadium, College Station, TX (USA)	5/14/2021	1157	10.89	-1.5	885	7.58	1.1	955	14.98	788	2.16	953	50.40	796	14.37	1	927	44.37	754	4.70	819	55.35	668	04:44.7	651.25	8196
32	Pieter BRAUN	1/21/1993	NED	1	Tallinn (EST)	7/12/2015	1156	11.04	0.7	852	7.38	1.6	905	14.19	740	2.01	813	48.02	908	14.13	0.7	958	42.69	719	4.90	880	58.55	716	04:36.2	704.98	8195
30	Michael SCHRADER	7/1/1987	GER	9	National Stadium, Beijing (CHN)	8/22/2008	1156	10.8	0.3	906	7.70	-0.1	985	13.67	708	1.99	794	48.47	886	14.71	-0.4	885	40.41	673	4.80	849	60.27	742	04:26.8	766.44	8194
21	Gaël QUERIN	6/26/1987	FRA	9	Letzigrund, Zürich (SUI)	8/13/2014	1156	11.11	-1.1	836	7.59	-0.8	957	14.02	730	1.98	785	48.76	873	14.23	0.5	945	43.08	727	4.90	880	51.67	613	04:14.7	848.42	8194
22	Sergey SVIRIDOV	10/20/1990	RUS	1	Cheboksary (RUS)	6/10/2014	1156	10.85	0.2	894	7.60	0.8	960	14.50	759	1.94	749	49.12	856	14.75	0.6	880	48.22	833	4.60	790	62.45	775	04:37.4	697.13	8193
42	Manuel EITEL	1/28/1997	GER	2	Stade Pierre Paul Bernard, Talence (FRA)	9/18/2022	1156	10.44	3.1	989	7.29	0.2	883	14.86	781	1.96	767	49.48	839	14.44	-0.7	918	43.53	737	4.80	849	60.51	746	04:39.5	684.07	8193
18	André NIKLAUS	8/30/1981	GER	1	Stadionring, Ratingen (GER)	6/26/2005	1156	11.2	0.2	817	7.42	-0.5	915	13.92	723	1.99	794	50.19	806	14.54	0.6	906	43.76	741	5.30	1004	59.57	731	04:28.2	756.90	8193
19	Jaakko OJANIEMI	8/28/1980	FIN	5	Olympiastadion, München (GER)	8/8/2002	1156	10.58	1.3	956	7.56	1.2	950	15.37	812	1.97	776	49.31	847	14.75	0	880	44.29	752	4.40	731	66.63	838	04:44.9	650.01	8192
28	Frank BUSEMANN	2/26/1975	GER	2	Stadionring, Ratingen (GER)	6/17/2001	1156	10.9	1.7	883	7.73	1.3	992	13.90	722	2.04	840	50.62	786	14.21	1	948	44.37	754	4.96	898	51.11	605	04:27.1	764.45	8192
30	Bastien AUZEIL	10/22/1989	FRA	1	Angers (FRA)	6/25/2016	1156	11.18	-0.3	821	7.14	1.8	847	15.06	793	2.04	840	49.97	816	14.57	1	902	47.02	809	5.00	910	61.80	765	04:38.8	688.43	8191
37	Kai KAZMIREK	1/28/1991	GER	7	Mösle-Stadium, Götzis (AUT)	5/30/2021	1156	10.92	1.9	878	7.41	1.8	913	14.03	730	2.03	831	48.19	900	14.56	0.9	903	42.22	710	5.00	910	61.75	764	04:44.7	651.43	8190
33	Tom PAPPAS	9/6/1976	USA	3	Stade Pierre Paul Bernard, Talence (FRA)	9/20/2009	1155	11.09	0	841	7.39	0.4	908	15.86	843	2.06	859	49.96	816	14.29	0.6	937	47.44	817	4.72	825	61.77	765	04:56.8	578.62	8189
43	Manuel EITEL	1/28/1997	GER	1	Fleinsbachstadion, Bernhausen, Filderstadt (GER)	8/28/2022	1155	10.48	1.6	980	7.12	0	842	14.32	748	1.94	749	48.66	877	14.54	0.2	906	45.67	781	4.80	849	61.11	755	04:36.6	702.55	8189
22	Aleksey DROZDOV	12/3/1983	RUS	6	Mösle-Stadium, Götzis (AUT)	5/28/2006	1155	11.09	-0.5	841	6.91	-0.6	792	16.13	859	2.00	803	50.60	787	14.83	-0.1	870	50.29	876	4.90	880	64.59	807	04:41.1	673.88	8188
30	Harrison WILLIAMS	3/7/1996	USA	3	Drake Stadium, Des Moines, IA (USA)	7/26/2019	1155	10.68	1.8	933	7.16	0.7	852	13.80	716	1.94	749	47.60	929	14.15	3.8	955	42.64	718	5.30	1004	49.77	585	04:29.7	747.01	8188
33	Willem COERTZEN	12/30/1982	RSA	1	Stade Pierre Paul Bernard, Talence (FRA)	9/20/2015	1155	10.96	1.4	870	7.44	-0.3	920	13.66	708	1.98	785	48.92	865	14.27	-0.2	940	43.69	740	4.65	804	67.21	847	04:35.6	708.51	8187
34	Yordani GARCÍA	11/21/1988	CUB	9	Mösle-Stadium, Götzis (AUT)	5/31/2015	1155	10.77	-0.1	912	6.88	1.5	785	14.38	752	2.03	831	48.42	889	14.00	-0.7	975	41.1	687	4.70	819	64.28	802	04:31.7	734.18	8186
19	Maurice SMITH	9/28/1980	JAM	4	Kladno (CZE)	6/16/2010	1155	10.79	0.6	908	7.15	1.2	850	15.15	799	1.94	749	48.25	897	14.20	0.5	949	53.02	933	4.60	790	60.14	740	04:58.0	571.51	8186
19	Romain BARRAS	8/1/1980	FRA	5	Mösle-Stadium, Götzis (AUT)	5/29/2005	1155	11.32	0.1	791	7.26	2.6	876	14.54	761	2.00	803	49.24	850	14.44	-1.4	918	43.95	745	4.90	880	65.84	826	04:31.5	735.16	8185
31	Cedric DUBLER	1/13/1995	AUS	8	Mösle-Stadium, Götzis (AUT)	5/26/2019	1155	10.69	1.1	931	7.39	0.9	908	12.81	656	2.06	859	48.26	897	14.21	-0.1	948	41.34	692	4.90	880	55.30	667	04:29.7	747.14	8185
26	Mikk PAHAPILL	7/18/1983	EST	2	Stade Pierre Paul Bernard, Talence (FRA)	9/18/2011	1155	11.27	-0.2	801	7.23	0.7	869	15.51	821	1.97	776	50.32	800	14.38	0.1	926	46.58	799	5.10	941	61.53	761	04:38.4	690.71	8184
23	Thomas VAN DER PLAETSEN	12/24/1990	BEL	6	Mösle-Stadium, Götzis (AUT)	6/1/2014	1155	11.04	0.6	852	7.68	0.7	980	13.65	707	2.03	831	49.16	854	14.76	0.7	879	39.63	657	5.16	960	60.92	752	04:35.1	712.04	8184
19	Laurent HERNU	8/22/1976	FRA	1	Narbonne (FRA)	7/25/2003	1155	11.12	0	834	7.43	1.5	918	14.37	751	2.06	859	49.31	847	14.05	2	968	45.63	780	4.75	834	58.21	711	04:39.8	682.12	8184
38	Kai KAZMIREK	1/28/1991	GER	1	Stadionring, Ratingen (GER)	6/20/2021	1155	10.93	2.6	876	7.38	-0.1	905	14.31	747	2.03	831	47.26	945	14.50	1.3	911	41.89	703	5.00	910	56.69	688	04:42.0	668.25	8184
24	Maicel UIBO	12/27/1992	EST	1	Eugene, OR (USA)	6/12/2014	1154	11.05	2.2	850	7.33	1	893	13.56	701	2.14	934	50.64	785	15.04	0.3	845	46.05	788	5.00	910	59.15	725	04:29.0	751.68	8182
21	Ilya SHKURENYOV	1/11/1991	ANA	7	Mösle-Stadium, Götzis (AUT)	5/27/2018	1154	11.09	0.4	841	7.53	1.6	942	13.98	727	2.00	803	49.40	842	14.44	0	918	42.56	717	5.20	972	56.56	686	04:31.7	734.24	8182
36	Carlos Eduardo BEZERRA CHININ	5/3/1985	BRA	2	Mösle-Stadium, Götzis (AUT)	5/26/2013	1154	10.81	0.6	903	7.25	0.5	874	14.61	766	1.94	749	48.58	881	14.23	-0.5	945	45.56	778	4.86	868	56.33	683	04:31.5	735.03	8182
44	Leo NEUGEBAUER	6/19/2000	GER	10	Hayward Field, Eugene, OR (USA)	7/24/2022	1154	11.07	1.1	845	7.46	-0.6	925	15.83	841	1.99	794	48.34	893	14.86	1.5	867	51.88	910	4.80	849	52.80	630	04:48.4	628.78	8182
32	Maicel UIBO	12/27/1992	EST	2	Lutsk (UKR)	7/7/2019	1154	11.26	1.6	804	6.99	0.3	811	14.23	742	2.13	925	51.04	767	14.65	0.7	892	45.27	772	5.30	1004	63.05	784	04:40.0	680.61	8181
28	Devon WILLIAMS	1/17/1994	USA	2	Eugene, OR (USA)	6/8/2017	1154	10.65	-0.1	940	7.73	1.8	992	14.13	736	1.98	785	48.16	901	13.87	1.7	991	40.72	679	4.71	822	57.04	693	04:46.1	642.82	8181
22	Zachery ZIEMEK	2/23/1993	USA	1f4	Azusa, CA (USA)	4/20/2018	1154	10.72	1.3	924	7.34	2.8	896	13.68	709	2.07	868	50.03	813	14.53	1.2	907	48.54	840	5.20	972	51.14	605	04:45.3	647.92	8181
20	Romain BARRAS	8/1/1980	FRA	3	Stade Pierre Paul Bernard, Talence (FRA)	9/19/2010	1154	11.06	2.4	847	7.17	2.8	854	15.06	793	1.96	767	49.03	860	14.38	-0.5	926	41.75	700	4.86	868	63.84	796	04:26.3	769.31	8180
31	Akihiko NAKAMURA	10/23/1990	JPN	1	Nagano (JPN)	6/12/2016	1154	10.69	1.8	931	7.65	0.8	972	12.47	635	2.02	822	47.82	918	14.12	2.1	959	35.58	575	4.90	880	54.18	651	04:16.3	837.52	8180
25	Yordani GARCÍA	11/21/1988	CUB	1	Ottawa (CAN)	7/18/2014	1154	10.71	1.1	926	6.92	1.6	795	15.19	801	2.05	850	48.20	899	14.32	1.5	934	38.18	628	4.60	790	67.90	857	04:37.0	699.94	8179
32	Arkadiy VASILYEV	1/19/1987	RUS	3	Debrecen (HUN)	7/12/2007	1154	10.93	2.7	876	7.41	0.8	913	14.62	766	1.99	794	50.02	814	14.55	-0.3	905	46.94	807	4.60	790	63.08	784	04:32.2	730.66	8179
45	Austin WEST		USA	2	Hilmer Lodge Stadium, Walnut, CA (USA)	4/14/2022	1154	10.65	1.2	940	7.45	0	922	14.11	735	1.95	758	46.41	988	14.48	2.1	913	42.63	718	4.30	702	60.39	744	04:27.9	759.21	8179
35	Luiz Alberto DE ARAUJO	6/27/1987	BRA	3	CIBC, Toronto (CAN)	7/23/2015	1154	10.81	1.4	903	7.53	2.8	942	15.16	800	2.00	803	49.91	819	14.29	2	937	46.16	791	4.70	819	56.36	683	04:39.8	682.24	8179
31	Mikk PAHAPILL	7/18/1983	EST	10	National Stadium, Beijing (CHN)	8/22/2008	1154	11.15	-0.6	827	7.04	0.6	823	14.36	750	2.11	906	50.90	774	14.51	-0.2	910	49.35	857	4.80	849	67.07	845	04:47.0	637.19	8178
37	Artem LUKYANENKO	1/30/1990	RUS	16	Luzhniki Stadion, Moskva (RUS)	8/11/2013	1154	11.11	-0.1	836	7.09	0.6	835	14.43	755	1.99	794	49.01	861	14.21	0.4	948	44.06	748	5.00	910	61.83	765	04:33.0	725.73	8177
39	Paweł WIESIOŁEK	8/13/1991	POL	12	National Stadium, Tokyo (JPN)	8/5/2021	1153	10.83	0.2	899	7.27	0.2	878	14.90	784	2.02	822	48.24	898	14.95	0	856	48.27	834	4.80	849	51.60	612	04:30.0	744.97	8176
20	Attila ZSIVOCZKY-PANDEL	4/29/1977	HUN	4	Götzis (AUT)	6/2/2002	1153	11.2	0.7	817	7.05	0.6	826	15.36	812	2.12	915	50.17	807	14.96	-0.1	854	45.01	767	4.70	819	64.60	807	04:29.0	751.61	8175
32	Dominik DISTELBERGER	3/16/1990	AUT	5	Mösle-Stadium, Götzis (AUT)	5/29/2016	1153	10.71	1.1	926	7.25	0.3	874	13.76	714	1.94	749	48.47	886	14.45	-0.6	917	43.93	745	5.00	910	59.97	737	04:34.2	717.70	8175
40	Cedric DUBLER	1/13/1995	AUS	2	SOPAC, Sydney (AUS)	4/16/2021	1153	10.84	1.1	897	7.47	0.8	927	12.76	653	2.09	887	48.42	889	14.32	0.7	934	43.6	738	4.90	880	58.44	714	04:43.9	656.50	8175
29	Roman ŠEBRLE	11/26/1974	CZE	10	Commonwealth Stadium, Edmonton (CAN)	8/7/2001	1153	10.91	1.5	881	7.67	2.2	977	15.43	816	2.00	803	48.18	900	16.97	-0.4	627	47.41	817	4.60	790	65.75	825	04:31.0	738.29	8174
21	Yordani GARCÍA	11/21/1988	CUB	4	Stade Pierre Paul Bernard, Talence (FRA)	9/19/2010	1153	10.89	-0.1	885	7.05	0	826	15.19	801	2.05	850	48.94	864	14.52	-0.2	908	43.96	745	4.86	868	62.89	781	04:45.5	646.44	8174
33	Mihail DUDAŠ	11/1/1989	SRB	1	Novi Sad (SRB)	5/13/2016	1153	10.75	-0.2	917	7.47	-0.1	927	13.78	715	1.92	731	48.96	863	14.52	-1.9	908	46.7	802	4.80	849	59.55	731	04:32.1	731.31	8174
26	Willem COERTZEN	12/30/1982	RSA	9	Olympic Stadium, London (GBR)	8/9/2012	1153	11.09	0.7	841	7.17	0.7	854	13.79	715	2.05	850	48.56	882	14.15	1	955	43.58	738	4.50	760	64.79	810	04:26.5	768.11	8173
30	Attila ZSIVOCZKY-PANDEL	4/29/1977	HUN	5	Götzis (AUT)	5/27/2001	1153	11.01	0	858	7.19	1.1	859	14.60	765	2.12	915	48.81	870	15.43	-0.6	798	46.73	803	4.50	760	60.57	746	04:21.9	799.48	8173
26	Dmitriy KARPOV	7/23/1981	KAZ	1	Kladno (CZE)	6/10/2012	1153	11.12	-1.2	834	7.14	4	847	16.12	859	2.04	840	48.86	868	14.26	0	941	51.58	903	4.77	840	50.45	595	04:45.5	646.44	8173
32	Romain BARRAS	8/1/1980	FRA	3	Stade Pierre Paul Bernard, Talence (FRA)	9/14/2008	1153	11.2	0.4	817	7.11	2.1	840	15.20	802	1.94	749	49.52	837	14.20	2.3	949	43.38	734	5.05	926	62.09	769	04:29.3	749.70	8172
22	Dennis LEYCKES	4/20/1982	GER	1	Stadionring, Ratingen (GER)	6/27/2004	1153	10.97		867	7.19	-0.1	859	13.73	712	1.98	785	47.92	913	14.43		920	41.39	693	5.10	941	59.49	730	04:28.9	752.08	8172
29	Fredrik SAMUELSSON	2/16/1995	SWE	9	Mösle-Stadium, Götzis (AUT)	5/28/2017	1153	10.81	1.4	903	7.50	1.8	935	14.40	753	2.03	831	49.26	849	14.10	1.4	962	40.03	665	5.00	910	56.21	681	04:39.5	683.82	8172
28	Dmitriy KARPOV	7/23/1981	KAZ	1	Stadio Tre Stelle, Desenzano del Garda (ITA)	5/6/2012	1153	11.04	0.4	852	7.26	-0.9	876	16.22	865	2.01	813	49.30	847	14.41	0.6	922	50.75	886	5.15	957	50.48	596	05:00.2	558.96	8172
34	Larbi BOURRADA	5/10/1988	ALG	12	Olympiastadion, Berlin (GER)	8/20/2009	1153	10.68	0.2	933	7.35	0.5	898	12.30	625	2.05	850	48.58	881	14.57	0.3	902	37.83	621	4.70	819	62.53	776	04:12.1	866.49	8171
23	Jon Ryan HARLAN	4/25/1981	USA	1	Austin, TX (USA)	6/12/2004	1153	10.89	1.6	885	6.97	1.3	807	15.80	839	2.03	831	48.82	870	13.85	3.1	994	41.87	703	5.00	910	61.07	754	04:56.8	578.73	8171
23	Pierce LEPAGE	1/22/1996	CAN	2	Gold Coast (AUS)	4/10/2018	1153	10.62	0	947	7.44	0	920	13.98	727	2.07	868	47.81	918	14.71	-0.8	885	43.9	744	4.90	880	58.24	711	04:58.0	571.80	8171
30	Janek ÕIGLANE	4/25/1994	EST	1	Kadrioru staadion, Tallinn (EST)	7/2/2017	1153	11.22	-1.9	812	7.42	1.6	915	14.96	787	2.01	813	51.41	751	14.72	-0.4	884	42.98	725	5.10	941	68.79	871	04:41.5	671.19	8170
23	Roman ŠEBRLE	11/26/1974	CZE	3	Stade Pierre Paul Bernard, Talence (FRA)	9/17/2006	1153	11.15	1.1	827	7.45	0.3	922	15.33	810	2.04	840	49.70	828	14.64	-0.3	894	44.12	749	4.80	849	63.32	788	04:42.7	663.89	8170
38	Mikk PAHAPILL	7/18/1983	EST	17	Luzhniki Stadion, Moskva (RUS)	8/11/2013	1153	11.33	-0.5	789	7.12	0.7	842	14.87	782	1.99	794	49.84	822	14.54	-0.1	906	47.57	820	5.00	910	62.89	781	04:33.2	724.49	8170
27	Eelco SINTNICOLAAS	4/7/1987	NED	3	Stade Pierre Paul Bernard, Talence (FRA)	9/18/2011	1153	10.88	0	888	7.30	0.1	886	13.92	723	1.94	749	48.66	877	14.40	0.1	924	36.51	594	5.40	1035	60.40	744	04:29.1	750.96	8170
26	Garrett SCANTLING	5/19/1993	USA	1	Athens, GA (USA)	4/11/2014	1152	11.02	2.9	856	7.02	0	818	14.05	731	2.07	868	49.84	822	14.43	2.2	920	46.09	789	4.95	895	66.69	839	04:48.0	631.15	8169
31	Michael NOLAN	9/22/1973	CAN	11	Commonwealth Stadium, Edmonton (CAN)	8/7/2001	1152	11.29	0.3	797	6.98	-1.6	809	15.17	800	1.97	776	49.86	821	14.86	0.6	867	50.3	877	4.90	880	64.57	807	04:31.4	735.68	8169
31	Bryan CLAY	1/3/1980	USA	3	Eugene, OR (USA)	6/22/2001	1152	10.5	1.1	975	7.54	1.6	945	13.28	684	1.98	785	48.81	870	14.16	1.2	954	46.72	802	4.50	760	57.96	707	04:38.9	687.55	8169
27	Dominik DISTELBERGER	3/16/1990	AUT	7	Mösle-Stadium, Götzis (AUT)	6/1/2014	1152	10.73	-0.2	922	7.57	0	952	13.02	668	2.00	803	48.53	884	14.34	0.9	931	40.55	676	4.86	868	59.80	735	04:32.4	729.17	8168
33	Kip JANVRIN	7/8/1965	USA	1	Maryville, MO (USA)	5/11/2001	1152	10.81	2.1	903	7.23	2.1	869	13.89	722	1.93	740	48.35	892	14.76		879	44.6	759	4.70	819	60.86	751	04:16.9	833.23	8167
28	Vasiliy KHARLAMOV	1/8/1986	RUS	1	National Stadium, Shenzhen (CHN)	8/18/2011	1152	11.25	0.7	806	7.37	0	903	15.01	790	1.95	758	49.76	826	14.95	-0.5	856	46.03	788	5.20	972	62.82	780	04:38.9	687.86	8166
46	Ilya SHKURENYOV	1/11/1991	RUS	1	Olympic Stadium, Cheboksary (RUS)	8/3/2022	1152	10.87	1.6	890	7.47	1.9	927	14.55	762	1.96	767	49.95	817	14.29	-0.6	937	43.6	738	5.00	910	61.31	758	04:43.4	659.85	8165
24	Fredrik SAMUELSSON	2/16/1995	SWE	8	Mösle-Stadium, Götzis (AUT)	5/27/2018	1152	10.9	0.4	883	7.49	1.2	932	14.18	739	2.06	859	49.96	816	14.38	0	926	42.64	718	4.90	880	59.33	728	04:39.4	684.83	8165
29	Mikk PAHAPILL	7/18/1983	EST	9	DS, Daegu (KOR)	8/28/2011	1152	11.28	-0.2	799	7.12	0.3	842	14.76	775	2.02	822	50.65	785	14.54	-0.5	906	47.16	811	4.90	880	66.40	835	04:35.4	709.98	8164
28	Florian GEFFROUAIS	12/5/1988	FRA	1	Reims (FRA)	7/12/2014	1152	11.07	1.2	845	7.23	1.9	869	15.11	796	1.93	740	48.91	866	14.86	1.1	867	44.55	758	4.60	790	63.75	794	04:16.0	839.46	8164
39	Thomas VAN DER PLAETSEN	12/24/1990	BEL	1	Central Stadium, Kazan (RUS)	7/9/2013	1152	11.12	0.1	834	7.80	0.5	1010	13.48	697	2.07	868	49.36	844	14.77	0.3	878	38.74	639	5.30	1004	62.43	774	04:50.5	616.27	8164
31	Ashley BRYANT	5/17/1991	GBR	10	Mösle-Stadium, Götzis (AUT)	5/28/2017	1151	10.89	2.8	885	7.70	0.1	985	14.20	741	1.97	776	49.69	829	14.69	0.6	887	42.52	716	4.50	760	67.54	852	04:31.9	732.94	8163
25	Vitaliy ZHUK	9/10/1996	BLR	9	Mösle-Stadium, Götzis (AUT)	5/27/2018	1151	11.07	0.3	845	7.11	0.5	840	15.29	808	1.97	776	49.18	853	14.81	-2.6	873	45.91	786	4.80	849	63.45	790	04:30.4	742.74	8162
33	Eugène MARTINEAU	5/14/1980	NED	9	Mösle-Stadium, Götzis (AUT)	6/1/2008	1151	11.15	-0.8	827	7.23	-0.4	869	13.95	725	1.94	749	49.49	838	14.71	0.5	885	44.77	762	5.00	910	67.00	844	04:28.8	752.87	8161
29	Eelco SINTNICOLAAS	4/7/1987	NED	1	Stadio Luigi Ridolfi, Firenze (ITA)	5/3/2014	1151	10.94	-0.1	874	7.27	-0.3	878	13.98	727	1.86	679	48.81	870	14.31	0.1	935	43.38	734	5.25	988	61.82	765	04:35.2	711.14	8161
40	Damian WARNER	11/4/1989	CAN	1	Stade Pierre Paul Bernard, Talence (FRA)	9/15/2013	1151	10.61	-0.3	949	7.09	0.1	835	13.77	714	1.96	767	48.96	863	13.91	-0.1	986	44.92	765	4.77	840	61.06	754	04:38.9	688.05	8161
41	Joseph DELGADO	1/8/1995	USA	5	Hayward Field, Eugene, OR (USA)	6/20/2021	1151	10.73	1.8	922	7.34	2	896	14.10	734	1.96	767	48.48	886	14.96	0.4	854	43.92	745	4.75	834	58.69	718	04:20.9	805.73	8161
24	Paul TEREK	10/20/1979	USA	8	Götzis (AUT)	5/30/2004	1151	11.04	-1.8	852	7.29	1.1	883	15.66	830	1.94	749	48.78	872	15.40	-1.6	802	44.37	754	5.40	1035	58.45	715	04:41.9	669.13	8161
41	Paweł WIESIOŁEK	8/13/1991	POL	8	Mösle-Stadium, Götzis (AUT)	5/30/2021	1151	10.75	1.9	917	7.38	0.6	905	14.46	757	1.97	776	49.47	839	14.84	-0.3	869	46.27	793	5.00	910	56.58	687	04:35.7	708.12	8161
33	Pierce LEPAGE	1/22/1996	CAN	3	Lima (PER)	8/7/2019	1151	10.51	-0.5	973	7.64	0.7	970	14.35	750	2.00	803	47.74	922	14.15	-0.6	955	38.85	641	5.10	941	54.57	656	05:01.7	550.65	8161
34	Keisuke USHIRO	7/24/1986	JPN	1	Wakayama (JPN)	5/1/2016	1151	11.32	-1.3	791	7.18	-0.8	857	15.13	798	2.02	822	50.36	798	15.00	-0.6	850	48.12	831	4.90	880	66.71	839	04:37.8	694.90	8160
47	Tim NOWAK	8/13/1995	GER	2	Stadionring, Ratingen (GER)	5/8/2022	1151	11.34	-0.5	786	7.09	-0.7	835	15.17	800	2.07	868	50.04	813	14.76	-1.1	879	44.62	759	5.00	910	57.95	707	04:21.3	803.15	8160
26	Timothy DUCKWORTH	6/18/1996	GBR	5	Olympiastadion, Berlin (GER)	8/8/2018	1151	10.65	0.3	940	7.57	2.5	952	13.61	704	2.17	963	49.87	821	14.55	0.3	905	41.94	704	5.10	941	54.78	660	04:58.3	570.17	8160
22	Eelco SINTNICOLAAS	4/7/1987	NED	5	Mösle-Stadium, Götzis (AUT)	5/30/2010	1151	10.79	0.4	908	7.40	0.9	910	13.07	672	1.97	776	48.10	904	14.40	-0.3	924	39.7	658	5.00	910	60.30	742	04:28.4	755.57	8159
22	Robert Jacob ARNOLD	1/3/1984	USA	5	Kladno (CZE)	6/16/2010	1151	10.99	-0.1	863	6.92	0.3	795	15.34	811	2.00	803	49.13	855	14.11	0.5	960	48.15	832	5.00	910	58.56	716	04:50.7	614.89	8159
22	Mike MACZEY	9/28/1972	GER	6	Olympiastadion, München (GER)	8/8/2002	1151	11.17	0.4	823	7.43	2.3	918	14.35	750	2.06	859	51.04	767	14.54	0	906	43.84	743	5.10	941	63.75	794	04:43.8	657.37	8158
30	Rico FREIMUTH	3/14/1988	GER	7	Mösle-Stadium, Götzis (AUT)	5/29/2011	1151	10.79	0.4	908	7.11	-0.3	840	14.65	768	1.94	749	48.22	899	14.05	0	968	46.25	793	4.76	837	60.33	743	04:44.4	653.41	8158
30	Larbi BOURRADA	5/10/1988	ALG	10	DS, Daegu (KOR)	8/28/2011	1151	10.88	0	888	7.42	0.2	915	13.11	674	1.96	767	47.34	941	14.56	-0.5	903	37.84	621	4.90	880	59.00	723	04:15.0	846.75	8158
35	Adam Sebastian HELCELET	10/27/1991	CZE	2	Olympisch Stadion, Amsterdam (NED)	7/7/2016	1151	11.07	-1.6	845	7.07	0.2	830	14.94	786	1.95	758	50.36	798	14.49	-1	912	47.12	811	4.90	880	67.24	847	04:38.4	690.97	8157
43	Maicel UIBO	12/27/1992	EST	9	Mösle-Stadium, Götzis (AUT)	5/30/2021	1151	11.38	0.5	778	7.15	0.5	850	14.83	779	2.06	859	51.05	767	14.64	-0.3	894	45.99	787	4.90	880	65.80	825	04:31.0	738.55	8157
32	Thomas VAN DER PLAETSEN	12/24/1990	BEL	1	Ostrava (CZE)	7/15/2011	1151	11.29	-1.9	797	7.68	1.3	980	13.31	686	2.07	868	48.64	878	14.68	-0.9	889	37.73	619	5.10	941	63.57	792	04:35.8	707.22	8157
24	Maurice SMITH	9/28/1980	JAM	5	Stade Pierre Paul Bernard, Talence (FRA)	9/19/2010	1151	10.97	-0.1	867	6.86	1.2	781	15.67	831	1.93	740	49.26	849	14.31	-0.5	935	51.6	904	4.76	837	58.80	720	04:37.9	693.76	8157
35	Maurice SMITH	9/28/1980	JAM	1	Kladno (CZE)	6/24/2009	1151	10.88	2.1	888	7.25	0.5	874	14.67	769	1.97	776	48.35	892	14.09	2.3	963	51.45	901	4.70	819	53.14	635	04:46.4	640.86	8157
33	Leonel SUÁREZ	9/1/1987	CUB	1	Santiago de Cuba (CUB)	3/11/2007	1150	10.8	-1.2	906	7.25	0	874	12.80	655	2.14	934	49.00	861	14.20	-1.2	949	42.1	707	4.30	702	70.35	895	04:27.1	764.25	8156
44	Risto LILLEMETS	11/20/1997	EST	10	Mösle-Stadium, Götzis (AUT)	5/30/2021	1150	10.98	-0.2	865	7.11	0.2	840	14.55	762	2.00	803	49.66	830	14.33	1.8	932	43.11	728	5.00	910	60.55	746	04:30.7	740.38	8156
30	Eelco SINTNICOLAAS	4/7/1987	NED	1	Toruń (POL)	7/6/2014	1150	11.13	-0.7	832	7.34	0.8	896	14.01	729	1.89	705	48.77	872	14.00	0.6	975	39.28	650	5.30	1004	58.36	713	04:24.6	780.80	8156
32	Zachery ZIEMEK	2/23/1993	USA	2	Sacramento, CA (USA)	6/23/2017	1150	10.69	0.9	931	7.69	2	982	13.57	702	2.04	840	50.20	805	14.84	0	869	42.3	711	5.30	1004	56.01	678	04:47.6	633.65	8155
34	Mário Anibal RAMOS	3/25/1972	POR	12	Commonwealth Stadium, Edmonton (CAN)	8/7/2001	1150	10.84	0.3	897	7.11	-0.4	840	15.35	811	2.00	803	48.46	887	14.45	0.6	917	44.22	751	5.00	910	53.23	637	04:36.6	702.11	8155
34	Aleksey DROZDOV	12/3/1983	RUS	11	National Stadium, Beijing (CHN)	8/22/2008	1150	11.02	-0.1	856	7.23	-0.1	869	16.26	867	2.02	822	51.56	744	15.51	-0.4	789	47.43	817	5.10	941	62.57	777	04:41.3	672.38	8154
29	Mihail DUDAŠ	11/1/1989	SRB	4	Olympiastadion, Helsinki (FIN)	6/28/2012	1150	10.81	0.8	903	7.36	-1.3	900	13.64	706	1.97	776	48.02	908	14.78	-0.5	876	43.55	737	4.80	849	59.98	738	04:27.5	761.33	8154
25	Ashton EATON	1/21/1988	USA	1	Berkeley, CA (USA)	5/9/2010	1150	10.59	-0.5	954	7.43	1.6	918	12.77	653	1.94	749	47.25	946	13.79	-1	1002	42.29	711	5.15	957	49.67	584	04:40.0	680.98	8154
36	Mihail DUDAŠ	11/1/1989	SRB	3	Olympisch Stadion, Amsterdam (NED)	7/7/2016	1150	10.9	-1.6	883	7.44	2.6	920	14.24	743	2.01	813	49.45	840	14.55	-1	905	45.65	780	4.70	819	58.19	711	04:30.9	739.21	8153
33	Eduard MIKHAN	6/7/1989	BLR	2	Ostrava (CZE)	7/15/2011	1150	10.77	1.6	912	7.54	0.6	945	13.98	727	1.95	758	48.02	908	14.80	-0.5	874	44.54	757	4.60	790	57.10	694	04:23.7	787.19	8152
41	Arthur ABELE	7/30/1986	GER	1	Bernhausen, Filderstadt (GER)	6/9/2013	1150	10.98	0.9	865	7.27	1.1	878	14.25	744	1.93	740	49.52	837	14.05	-1.2	968	41.84	702	4.70	819	66.74	840	04:28.0	758.22	8151
48	Kai KAZMIREK	1/28/1991	GER	8	Olympiastadion, München (GER)	8/16/2022	1150	11.15	-0.8	827	7.25	0.5	874	14.09	734	2.02	822	48.24	898	14.42	0	921	45.18	771	5.00	910	61.23	756	04:46.8	638.47	8151
34	Solomon SIMMONS	9/26/1993	USA	8	Khalifa International Stadium, Doha (QAT)	10/4/2019	1150	10.7	0.8	929	7.37	0.3	903	15.33	810	1.96	767	49.31	847	14.10	0.8	962	46.26	793	4.80	849	53.25	637	04:44.2	654.77	8151
36	Sebastian KNABE	10/13/1978	GER	3	Stadionring, Ratingen (GER)	6/17/2001	1150	10.9	2.8	883	7.66	1.4	975	14.86	781	2.07	868	48.93	865	14.25	1.5	942	43.39	734	4.76	837	50.61	598	04:42.0	668.07	8151
20	Mikk PAHAPILL	7/18/1983	EST	1	Zdzislaw Krzyszkowiak Stadium, Bydgoszcz (POL)	7/3/2005	1149	11.11	-0.4	836	7.30	0.3	886	13.88	721	2.13	925	50.62	786	14.87	0	865	48.65	842	4.80	849	65.60	822	04:50.2	617.66	8149
49	Risto LILLEMETS	11/20/1997	EST	3	Stade Pierre Paul Bernard, Talence (FRA)	9/18/2022	1149	10.9	1.5	883	7.24	1.1	871	13.91	723	2.05	850	50.03	813	14.54	-0.8	906	42.39	713	5.00	910	59.82	735	04:30.0	745.37	8149
26	Larbi BOURRADA	5/10/1988	ALG	1	Nyayo National Stadium, Nairobi (KEN)	7/29/2010	1149	10.78	0	910	7.43	-0.5	918	13.59	703	2.04	840	47.35	941	14.82	-0.8	871	36.3	590	4.80	849	65.53	821	04:36.0	705.94	8148
36	Adam Sebastian HELCELET	10/27/1991	CZE	1	Hexham (GBR)	7/26/2015	1149	11.07	0.5	845	7.11	-0.3	840	15.29	808	2.04	840	50.62	786	14.39	-0.2	925	46.5	798	4.90	880	61.45	760	04:42.3	666.19	8148
37	Bastien AUZEIL	10/22/1989	FRA	10	Mösle-Stadium, Götzis (AUT)	5/31/2015	1149	11.02	-0.1	856	7.28	0.5	881	15.90	845	1.97	776	49.57	835	14.42	0.5	921	43.58	738	4.80	849	64.41	804	04:46.2	642.33	8147
50	Risto LILLEMETS	11/20/1997	EST	3	Kadrioru staadion, Tallinn (EST)	6/26/2022	1149	10.83	1.8	899	7.03	1.1	821	13.66	708	1.98	785	48.95	864	14.23	0	945	43.59	738	5.02	917	59.27	727	04:30.3	743.40	8147
36	Willem COERTZEN	12/30/1982	RSA	13	Olympiastadion, Berlin (GER)	8/20/2009	1149	10.89	-0.4	885	7.32	0.4	891	13.16	677	2.02	822	48.63	879	14.26	-0.1	941	42.4	713	4.60	790	65.46	820	04:32.6	728.32	8146
42	Gaël QUERIN	6/26/1987	FRA	1	Paris (FRA)	7/13/2013	1149	11.11	1.6	836	7.45	2.3	922	13.36	689	1.96	767	48.30	895	14.33	0.9	932	39.7	658	4.90	880	58.16	710	04:13.4	857.57	8146
33	Luca WIELAND	12/7/1994	GER	3	Eugene, OR (USA)	6/8/2017	1149	10.56	-0.1	961	7.66	0.9	975	13.79	715	2.16	953	49.54	836	14.60	1.7	899	42.83	722	4.71	822	50.09	590	04:41.1	673.76	8146
43	Damian WARNER	11/4/1989	CAN	1	Moncton (CAN)	6/21/2013	1149	10.67	-1	935	7.38	2.8	905	14.14	737	2.04	840	48.72	875	14.23	-2.8	945	43.72	741	4.60	790	61.29	757	04:49.8	620.43	8145
27	Timothy DUCKWORTH	6/18/1996	GBR	2	Athens, GA (USA)	4/7/2018	1149	10.4	1	999	8.03	0	1068	13.71	711	2.13	925	48.92	865	14.59	0.3	900	44.12	749	4.67	810	54.60	657	05:18.0	461.12	8145
34	Martin ROE	4/1/1992	NOR	1	Monzón (ESP)	7/2/2017	1149	10.79	-1.7	908	7.33	2	893	15.44	817	1.92	731	49.64	831	15.37	0.3	805	49.19	854	4.50	760	66.13	830	04:34.6	715.19	8144
24	Dean MACEY	12/12/1977	GBR	1	Melbourne (AUS)	3/21/2006	1148	11.17	0.1	823	7.28	-0.2	881	15.83	841	2.08	878	49.63	832	14.94	0.1	857	46.76	803	4.70	819	56.93	692	04:34.2	717.64	8143
35	Frédéric XHONNEUX	5/11/1983	BEL	1	Stadio Tre Stelle, Desenzano del Garda (ITA)	5/11/2008	1148	11.42	-0.3	769	7.33	1.7	893	14.79	777	1.95	758	49.60	833	15.05	0.3	843	45.36	774	4.95	895	63.56	792	04:20.5	808.45	8142
35	Jan DOLEŽAL	6/6/1996	CZE	1	Zlín (CZE)	6/2/2019	1148	11.02	0	856	7.34	2.6	896	14.50	759	2.02	822	49.05	859	14.63	0.2	895	46.14	790	4.80	849	62.51	776	04:46.5	640.61	8142
45	Andreas BECHMANN	9/28/1999	GER	1	Kadrioru staadion, Tallinn (EST)	7/11/2021	1148	10.91	-0.8	881	7.72	0.1	990	15.81	840	2.02	822	47.90	914	15.51	0.1	789	42.51	716	4.80	849	55.02	663	04:40.4	678.03	8142
31	Ashley BRYANT	5/17/1991	GBR	8	Mösle-Stadium, Götzis (AUT)	6/1/2014	1148	11.09	-0.2	841	7.52	0.7	940	13.77	714	1.94	749	49.10	857	14.38	0.9	926	43.31	732	4.56	778	69.65	884	04:33.8	720.16	8141
44	Yordani GARCÍA	11/21/1988	CUB	1	Ottawa (CAN)	6/2/2013	1148	10.77	1.3	912	7.28	3	881	14.54	761	2.03	831	49.47	839	14.21	0.6	948	41.78	701	4.80	849	59.47	730	04:38.7	689.19	8141
51	Makenson GLETTY	4/2/1999	FRA	4	Stade Pierre Paul Bernard, Talence (FRA)	9/18/2022	1148	10.67	3.1	935	7.18	0.6	857	14.88	782	1.96	767	49.56	835	14.43	-0.8	920	44.59	758	4.80	849	56.95	692	04:29.7	746.81	8141
27	Robert Jacob ARNOLD	1/3/1984	USA	1	Stadio Tre Stelle, Desenzano del Garda (ITA)	5/9/2010	1148	11.25	-0.2	806	6.93	-0.2	797	15.67	831	1.95	758	50.02	814	14.22	-1.5	946	48.8	845	5.15	957	56.46	685	04:36.5	703.00	8141
38	Paweł WIESIOŁEK	8/13/1991	POL	11	Mösle-Stadium, Götzis (AUT)	5/31/2015	1148	10.97	0.3	867	7.61	1	962	14.55	762	2.00	803	49.80	824	14.78	-0.3	876	46.2	792	4.70	819	59.35	728	04:35.8	707.42	8140
46	Kyle GARLAND	5/28/2000	USA	6	Hayward Field, Eugene, OR (USA)	6/20/2021	1148	10.79	0.8	908	7.65	0.8	972	15.79	838	2.17	963	51.58	743	14.54	1.9	906	43.97	746	4.65	804	56.19	681	04:56.7	579.26	8140
32	Arthur ABELE	7/30/1986	GER	3	Stadionring, Ratingen (GER)	6/29/2014	1148	10.67	1.1	935	7.26	0.4	876	15.08	795	1.89	705	49.07	858	13.82	0	998	43.89	744	4.40	731	66.29	833	04:42.5	664.82	8139
37	Mike MACZEY	9/28/1972	GER	1	Bernhausen, Filderstadt (GER)	7/22/2001	1148	11.19	0	819	7.45	-1.1	922	14.43	755	2.00	803	50.28	802	14.42	-0.4	921	42.88	723	4.85	865	64.85	811	04:34.1	718.54	8139
33	Romain MARTIN	7/12/1988	FRA	1	Oyonnax (FRA)	6/15/2014	1148	10.84	1.3	897	7.47	2.6	927	14.15	738	2.03	831	48.99	862	14.26	0.9	941	36.25	589	4.77	840	65.72	824	04:38.6	689.83	8138
25	Romain BARRAS	8/1/1980	FRA	7	Mösle-Stadium, Götzis (AUT)	5/28/2006	1148	11.2	0.3	817	7.10	-0.7	838	14.29	746	1.94	749	48.78	872	14.16	1.3	954	43.51	736	5.00	910	61.75	764	04:28.9	752.27	8138
28	Karl Robert SALURI	8/6/1993	EST	2	Eugene, OR (USA)	6/7/2018	1147	10.5	0.5	975	7.70	2.7	985	14.41	753	1.83	653	48.14	902	15.25	-0.7	820	42.95	725	4.81	852	56.91	691	04:24.5	781.67	8137
26	Aleksandr PARKHOMENKO	3/21/1981	BLR	6	Ullevi Stadium, Göteborg (SWE)	8/11/2006	1147	11.33	-0.8	789	7.13	0.9	845	15.93	847	2.00	803	50.33	799	14.58	0.1	901	43.99	746	4.70	819	66.02	829	04:28.0	758.35	8136
45	Gunnar NIXON	1/13/1993	USA	3	Mösle-Stadium, Götzis (AUT)	5/26/2013	1147	10.92	0.2	878	7.23	-0.6	869	13.26	683	2.15	944	48.92	865	14.55	-0.1	905	41.7	699	4.66	807	60.12	740	04:29.7	746.75	8136
52	Steven BASTIEN	3/4/1994	USA	4	John McDonnell Field, Fayetteville, AR (USA)	5/7/2022	1147	10.76	0.9	915	7.67	3.1	977	13.61	704	2.01	813	47.44	936	14.49	-0.2	912	37.41	612	4.95	895	52.83	631	04:30.7	740.19	8135
34	Romain BARRAS	8/1/1980	FRA	11	DS, Daegu (KOR)	8/28/2011	1147	11.2	-0.2	817	7.06	0	828	14.92	785	1.99	794	49.50	838	14.37	-0.7	927	41.65	698	5.00	910	63.25	787	04:29.2	750.43	8134
34	Paul TEREK	10/20/1979	USA	1	Stadio Tre Stelle, Desenzano del Garda (ITA)	5/6/2007	1147	11.08	0.8	843	7.28	0.8	881	15.36	812	2.00	803	49.52	837	15.45	-1.4	796	45.62	780	5.00	910	58.23	711	04:27.5	761.26	8134
8	Risto LILLEMETS	11/20/1997	EST	1	Kadrioru staadion, Tallinn (EST)	8/9/2020	1147	10.94	1.6	874	7.22	0.8	866	14.96	787	1.99	794	50.30	801	14.69	2.1	887	46.39	796	4.85	865	63.84	796	04:42.2	667.13	8133
23	Chad SMITH	1/9/1974	USA	1	Atlanta, GA (USA)	5/17/2002	1147	10.85	0.2	894	7.18	1.5	857	15.16	800	1.93	740	48.76	873	14.19	0.5	950	46.32	794	4.85	865	58.53	716	04:45.8	644.66	8133
53	Kyle GARLAND	5/28/2000	USA	2	Tom Black Track at LaPorte Stadium, Knoxville, TN (USA)	4/8/2022	1147	10.88	1.9	888	7.28	1.6	881	16.65	891	2.06	859	50.05	812	13.91	1.6	986	46.24	792	4.45	746	56.79	690	04:55.1	588.77	8133
53	Kyle GARLAND	5/28/2000	USA	11	Hayward Field, Eugene, OR (USA)	7/24/2022	1147	10.69	0.8	931	7.41	0.9	913	15.24	804	2.14	934	49.64	831	14.18	1.1	951	45.44	776	4.60	790	53.23	637	04:58.9	566.35	8133
36	Andreas BECHMANN	9/28/1999	GER	1	Fleinsbachstadion, Bernhausen, Filderstadt (GER)	9/15/2019	1147	10.73	0.6	922	7.58	0.1	955	14.28	745	2.06	859	47.93	913	15.34	-0.2	809	36.93	602	5.10	941	61.43	759	04:48.6	627.75	8132
55	Johannes ERM	3/26/1998	EST	1	Ole Miss T&F Complex, Oxford, MS (USA)	5/13/2022	1147	10.5	2.7	975	7.16	-1.2	852	14.60	765	1.91	723	47.52	933	14.58	-0.5	901	45.18	771	4.95	895	52.65	628	04:38.6	689.57	8132
35	Oleksiy KASYANOV	8/26/1985	UKR	12	DS, Daegu (KOR)	8/28/2011	1147	10.75	-0.5	917	7.59	0.6	957	14.43	755	1.99	794	48.46	887	14.65	-0.7	892	43.74	741	4.70	819	52.16	621	04:29.4	749.38	8132
29	Martin ROE	4/1/1992	NOR	6	Olympiastadion, Berlin (GER)	8/8/2018	1146	10.86	0.3	892	7.61	0.8	962	15.48	819	1.96	767	49.42	842	15.31	0.1	812	42.22	710	4.80	849	64.53	806	04:41.4	672.00	8131
47	Vitaliy ZHUK	9/10/1996	BLR	13	National Stadium, Tokyo (JPN)	8/5/2021	1146	11.04	0.8	852	6.93	0.4	797	16.23	865	1.96	767	49.22	851	14.95	0	856	47.01	808	5.10	941	59.49	730	04:42.6	664.70	8131
35	Devon WILLIAMS	1/17/1994	USA	3	Sacramento, CA (USA)	6/23/2017	1146	10.5	2.3	975	7.74	1.7	995	14.30	747	1.92	731	48.75	873	13.61	0	1025	45.63	780	4.80	849	52.56	627	05:05.4	529.31	8131
56	Leo NEUGEBAUER	6/19/2000	GER	1	Mike A. Myers Stadium, Austin, TX (USA)	3/24/2022	1146	11.1	-1.1	838	7.26	-0.4	876	15.96	849	2.02	822	48.21	899	14.76	-1.7	879	50.88	889	4.90	880	49.00	574	04:49.0	625.27	8131
37	Solomon SIMMONS	9/26/1993	USA	1	Dallas, TX (USA)	6/2/2019	1146	10.89	0.6	885	7.40	1.3	910	13.71	711	1.97	776	50.04	813	14.39	0	925	44.07	748	4.90	880	65.70	824	04:43.5	658.67	8130
36	Artem LUKYANENKO	1/30/1990	RUS	2	Smolensk (RUS)	6/10/2017	1146	11.01	0.7	858	6.95	-0.3	802	15.00	790	2.03	831	50.01	814	13.98	1.4	977	44.67	760	4.90	880	58.81	720	04:37.2	698.28	8130
36	Robert Jacob ARNOLD	1/3/1984	USA	4	Eugene, OR (USA)	6/30/2008	1146	11.11	-0.4	836	6.91	-0.8	792	14.54	761	1.96	767	48.66	877	14.12	0.8	959	46.02	788	5.00	910	57.85	706	04:31.6	734.57	8130
30	Kai KAZMIREK	1/28/1991	GER	1	Marburg (GER)	7/22/2012	1146	10.86	1.4	892	7.40	1.1	910	13.42	693	2.07	868	47.53	932	14.94	0.4	857	39.47	654	5.05	926	56.52	686	04:35.1	712.04	8130
37	Ayden OWENS-DELERME	5/28/2000	PUR	1f4	Azusa, CA (USA)	4/18/2019	1146	10.43	1.1	992	7.53	1	942	13.41	692	1.90	714	47.66	926	13.91	2.2	986	43.14	729	4.60	790	51.21	607	04:28.9	752.34	8130
27	Norman MÜLLER	8/7/1985	GER	6	Stadionring, Ratingen (GER)	6/25/2006	1146	10.91	1	881	7.52	0.8	940	14.75	774	1.94	749	48.32	894	14.69	-0.1	887	42.08	707	4.65	804	60.79	750	04:30.3	743.33	8129
24	Jón Arnar MAGNÚSSON	7/28/1969	ISL	4	Talence (FRA)	9/22/2002	1146	11.1	-0.6	838	7.63	0.3	967	16.25	867	1.97	776	49.26	849	14.47	0.4	915	45.47	777	4.85	865	61.43	759	05:07.9	515.76	8128
39	Manuel EITEL	1/28/1997	GER	9	Mösle-Stadium, Götzis (AUT)	5/26/2019	1146	10.41	0.9	996	7.32	1.2	891	14.64	768	2.00	803	48.52	884	14.42	0.7	921	41.9	703	4.80	849	57.27	697	04:50.5	616.27	8128
21	Romain BARRAS	8/1/1980	FRA	1	Almería (ESP)	6/30/2005	1146	11.4		774	7.19		859	14.76	775	1.96	767	48.84	869	14.35	-0.9	930	42.22	710	4.90	880	64.67	808	04:28.5	755.11	8127
31	Pascal BEHRENBRUCH	1/19/1985	GER	10	Olympic Stadium, London (GBR)	8/9/2012	1146	11.06	-0.7	847	7.15	0.4	850	15.67	831	1.96	767	50.04	813	14.33	-0.4	932	44.71	761	4.70	819	64.80	810	04:37.5	696.88	8126
48	Kai KAZMIREK	1/28/1991	GER	14	National Stadium, Tokyo (JPN)	8/5/2021	1146	11.09	0.8	841	7.48	0.8	930	14.46	757	2.02	822	48.17	901	14.73	0	882	42.7	720	4.80	849	63.76	795	04:48.3	629.45	8126
25	Attila ZSIVOCZKY-PANDEL	4/29/1977	HUN	9	Götzis (AUT)	5/30/2004	1146	11.11	-1.8	836	7.14	1.1	847	15.54	823	2.09	887	50.49	792	15.08	0	840	46.9	806	4.70	819	60.89	751	04:33.0	725.27	8126
20	Haifeng QI	8/7/1983	CHN	7	Stade de France, Paris-St-Denis (FRA)	8/27/2003	1146	11.3	-0.6	795	7.39	-0.7	908	12.85	658	2.00	803	48.73	874	14.40	-0.6	924	46.72	802	4.80	849	59.98	738	04:25.4	775.58	8126
57	Sander SKOTHEIM	5/31/2002	NOR	1	Hamar idrettspark, Hamar (NOR)	5/22/2022	1146	11.3	-1.7	795	7.65	2.1	972	13.47	696	2.11	906	48.67	877	14.83	-0.2	870	42.71	720	4.80	849	58.90	721	04:33.8	720.48	8126
30	Ruben GADO	12/13/1993	FRA	1	Albi (FRA)	7/7/2018	1146	10.77	2.9	912	7.55	2.5	947	13.63	706	1.91	723	48.58	881	14.88	1.2	864	39.87	662	5.10	941	56.41	684	04:20.9	806.21	8126
40	Thomas VAN DER PLAETSEN	12/24/1990	BEL	9	Khalifa International Stadium, Doha (QAT)	10/4/2019	1146	11.38	0.3	778	7.20	0.4	862	13.78	715	2.08	878	50.89	774	14.80	0.2	874	46.17	791	5.30	1004	63.67	793	04:44.0	656.13	8125
37	Jorge UREÑA	10/8/1993	ESP	9	Olympic Stadium, London (GBR)	8/12/2017	1146	11	-0.8	861	7.30	-0.4	886	13.91	723	2.08	878	48.72	875	14.15	0.4	955	36.33	590	5.00	910	56.06	679	04:26.5	768.51	8125
46	Eduard MIKHAN	6/7/1989	BLR	2	Kadrioru staadion, Tallinn (EST)	6/30/2013	1146	10.85	1.4	894	7.47	0.9	927	14.38	752	2.01	813	49.05	859	14.59	2.7	900	48.36	836	4.70	819	48.53	567	04:27.9	758.68	8125
22	Kristjan RAHNU	8/29/1979	EST	3	Stade Pierre Paul Bernard, Talence (FRA)	9/18/2005	1145	10.72	1.2	924	7.19	2.8	859	14.58	764	1.92	731	49.18	853	14.26	0.8	941	47.72	823	4.90	880	63.95	797	05:01.3	552.48	8124
35	Aleksey DROZDOV	12/3/1983	RUS	3	Stade Pierre Paul Bernard, Talence (FRA)	9/23/2007	1145	11.04	0.4	852	7.35	0	898	16.11	858	2.01	813	51.28	757	15.17	-0.2	829	48.45	838	4.95	895	62.03	768	04:50.4	616.81	8124
26	Phil MCMULLEN	2/3/1975	USA	1	Berkeley, CA (USA)	5/7/2004	1145	11.49	-0.4	755	6.88	1.4	785	14.88	782	1.95	758	49.38	843	14.46	2.9	916	50.45	880	5.02	917	54.84	661	04:17.8	827.09	8124
34	Gaël QUERIN	6/26/1987	FRA	2	Reims (FRA)	7/12/2014	1145	11.1	1.2	838	7.52	1.4	940	13.21	680	2.02	822	48.84	869	14.10	1.1	962	40.5	675	5.00	910	49.83	586	04:15.5	842.72	8124
31	Zachery ZIEMEK	2/23/1993	USA	10	Mösle-Stadium, Götzis (AUT)	5/27/2018	1145	10.65	0.6	940	7.43	1.1	918	14.01	729	2.00	803	50.23	804	14.83	-2.6	870	47.81	825	5.30	1004	48.07	560	04:41.6	671.00	8124
35	Yevgeniy SARANTSEV	2/5/1988	RUS	1	Adler, Sochi (RUS)	5/16/2014	1145	11.2	0.8	817	7.19	0	859	15.34	811	2.03	831	50.57	789	15.07	0.1	841	42.6	718	5.00	910	66.44	835	04:35.1	712.04	8123
35	Maicel UIBO	12/27/1992	EST	2	Athens, GA (USA)	4/11/2014	1145	11.18	2.9	821	7.36	2.1	900	14.43	755	2.16	953	51.48	748	15.03	2.2	846	46.56	799	4.95	895	58.56	716	04:38.4	690.59	8123
41	Jorge UREÑA	10/8/1993	ESP	10	Mösle-Stadium, Götzis (AUT)	5/26/2019	1145	10.76	1.2	915	7.34	0.9	896	13.97	727	2.00	803	48.36	892	13.99	-0.1	976	37.74	619	4.80	849	57.03	693	04:28.7	753.59	8123
38	Klaus AMBROSCH	5/23/1973	AUT	6	Götzis (AUT)	5/27/2001	1145	10.93	0.3	876	7.39	0.7	908	14.71	772	1.94	749	49.33	846	14.56	-0.6	903	39.52	655	4.80	849	68.15	861	04:36.4	703.89	8122
49	Jiří SÝKORA	1/20/1995	CZE	1	Antonio Domínguez Stadium, Arona (ESP)	6/13/2021	1145	10.97	1.8	867	7.30	1.9	886	14.65	768	1.89	705	49.43	841	14.53	0	907	48.86	847	4.80	849	66.91	842	04:51.4	610.63	8122
21	Indrek TURI	7/30/1981	EST	2	Daegu (KOR)	8/29/2003	1145	11.05	0.1	850	7.01	1.3	816	14.31	747	2.10	896	49.72	828	14.36	1.6	929	40.23	669	5.00	910	62.84	781	04:39.7	682.75	8122
27	Bryan CLAY	1/3/1980	USA	2	Talence (FRA)	9/26/2004	1145	10.76	1.6	915	7.40	2.7	910	14.26	744	1.86	679	49.37	844	14.05	0	968	50.72	885	4.92	886	60.15	740	05:01.5	551.39	8122
42	Tim NOWAK	8/13/1995	GER	10	Khalifa International Stadium, Doha (QAT)	10/4/2019	1145	11.12	0.3	834	7.07	0.3	830	14.69	771	2.02	822	49.60	833	14.60	0.2	899	45.02	767	4.90	880	56.76	689	04:22.2	797.24	8122
37	Ashton EATON	1/21/1988	USA	5	Eugene, OR (USA)	6/30/2008	1145	10.61	-0.4	949	7.49	0	932	12.28	623	1.96	767	47.07	955	14.26	1.9	941	39.69	658	5.10	941	47.28	548	04:20.6	808.25	8122
32	Manuel EITEL	1/28/1997	GER	2	Stadionring, Ratingen (GER)	6/17/2018	1145	10.47	1	982	7.37	1	903	14.31	747	1.92	731	49.09	857	14.68	0.7	889	43.14	729	4.80	849	61.67	763	04:41.6	671.00	8121
37	Jiří SÝKORA	1/20/1995	CZE	6	Mösle-Stadium, Götzis (AUT)	5/29/2016	1145	10.86	1.1	892	7.41	1.6	913	14.19	740	2.00	803	48.97	863	14.36	0	929	45.21	771	4.60	790	58.64	717	04:36.5	703.19	8121
38	Jorge UREÑA	10/8/1993	ESP	1	Monzón (ESP)	7/2/2017	1145	11.06	-2	847	7.33	3	893	14.36	750	2.04	840	49.62	832	14.22	-0.5	946	37.56	615	5.00	910	57.78	704	04:24.1	784.16	8121
36	Hans VAN ALPHEN	1/12/1982	BEL	2	Kladno (CZE)	6/16/2011	1145	11.25	-2.4	806	7.45	1.2	922	15.04	792	1.92	731	49.00	861	15.02	-2.6	847	43.67	740	4.60	790	66.21	832	04:21.8	799.96	8120
33	Marcus NILSSON	5/3/1991	SWE	3	Stadionring, Ratingen (GER)	6/17/2018	1145	11.25	1	806	6.95	0.7	802	14.91	784	1.98	785	50.52	791	14.58	1.3	901	45.07	768	5.00	910	63.68	793	04:24.6	780.80	8120
39	Larbi BOURRADA	5/10/1988	ALG	1	Mestský Stadion Sletište, Kladno (CZE)	6/18/2017	1145	10.76	2.3	915	7.26	0.4	876	12.40	631	2.05	850	48.47	886	14.26	1.3	941	40.17	668	4.80	849	62.49	775	04:32.3	729.82	8120
39	Jiří SÝKORA	1/20/1995	CZE	11	Mösle-Stadium, Götzis (AUT)	5/28/2017	1145	10.88	1.4	888	7.33	2.1	893	14.73	773	1.97	776	49.20	852	14.25	-1.2	942	47.38	816	4.80	849	61.06	754	04:57.0	577.57	8120
36	Paul TEREK	10/20/1979	USA	10	Yanmar Stadium Nagai, Osaka (JPN)	9/1/2007	1145	10.95	-0.2	872	7.26	-0.8	876	14.81	778	2.00	803	49.34	845	15.10	1.4	837	44.81	763	5.20	972	55.96	677	04:37.4	697.39	8120
28	Aleksandr POGORELOV	1/10/1980	RUS	4	Stade Pierre Paul Bernard, Talence (FRA)	9/17/2006	1145	11.13	0.4	832	7.32	0.9	891	15.25	805	2.04	840	51.17	761	14.58	0.1	901	45.25	772	5.10	941	60.80	750	04:48.7	626.96	8119
37	Andres RAJA	6/2/1982	EST	14	Olympiastadion, Berlin (GER)	8/20/2009	1145	10.82	0.2	901	7.38	0.4	905	14.55	762	1.99	794	49.00	861	14.22	0.3	946	42.75	721	4.80	849	57.73	704	04:40.7	676.21	8119
38	Andres RAJA	6/2/1982	EST	12	National Stadium, Beijing (CHN)	8/22/2008	1144	10.89	-0.2	885	7.29	0.2	883	14.79	777	1.96	767	48.98	862	14.06	-0.5	967	39.83	661	4.80	849	67.16	846	04:49.6	621.58	8118
47	Willem COERTZEN	12/30/1982	RSA	2	Stade Pierre Paul Bernard, Talence (FRA)	9/15/2013	1144	11.17	-0.9	823	7.51	0.6	937	13.48	697	2.08	878	48.99	862	14.38	-0.2	926	43.05	727	4.27	693	66.04	829	04:29.8	746.09	8118
37	Michael MORRISON	3/18/1988	USA	1	Des Moines, IA (USA)	6/10/2011	1144	10.66	2.8	938	7.52	0.8	940	13.00	667	1.87	687	48.06	906	14.48	1.8	913	41.82	702	5.00	910	60.47	745	04:35.3	710.37	8118
32	Florian GEFFROUAIS	12/5/1988	FRA	13	Angers (FRA)	6/16/2012	1144	11.18	0.2	821	7.04	-0.3	823	15.15	799	1.93	740	49.43	841	14.97	0.6	853	47.65	822	4.90	880	58.44	714	04:18.0	825.99	8118
38	Romain BARRAS	8/1/1980	FRA	1	Albi (FRA)	7/29/2011	1144	11.14	-0.5	830	7.12	1.9	842	14.96	787	1.99	794	49.46	840	14.30	0.4	936	43.19	730	4.60	790	65.65	823	04:29.9	745.83	8117
26	Jaakko OJANIEMI	8/28/1980	FIN	5	Götzis (AUT)	6/2/2002	1144	10.65	0.5	940	7.55	0.6	947	15.13	798	2.00	803	48.73	874	14.83	2.2	870	40.29	670	4.60	790	63.03	784	04:46.3	641.35	8117
43	Jan DOLEŽAL	6/6/1996	CZE	1	Sportplatz Lana, Lana (ITA)	4/28/2019	1144	11.07	-0.9	845	7.22	0	866	15.07	794	1.95	758	48.65	878	14.63	0.3	895	45.78	783	4.75	834	62.50	776	04:38.8	688.56	8117
38	Mihail DUDAŠ	11/1/1989	SRB	3	Ostrava (CZE)	7/15/2011	1144	10.71	1.6	926	7.46	1.6	925	13.18	678	1.98	785	47.47	935	15.13	-0.5	834	43.67	740	4.70	819	58.58	716	04:27.8	759.67	8117
29	Romain BARRAS	8/1/1980	FRA	5	Stade Pierre Paul Bernard, Talence (FRA)	9/17/2006	1144	11.19	1.8	819	7.17	1.3	854	14.59	765	1.95	758	49.54	836	14.39	-0.3	925	43.04	727	5.00	910	62.56	776	04:29.7	746.75	8116
38	Devon WILLIAMS	1/17/1994	USA	3	Tuscaloosa, AL (USA)	5/13/2016	1144	10.7	0.9	929	7.39	1.2	908	13.95	725	1.93	740	48.51	885	14.03	-0.8	971	42.4	713	4.65	804	58.59	717	04:33.2	724.56	8116
58	Marcus NILSSON	5/3/1991	SWE	1	Antonio Domínguez Stadium, Arona (ESP)	6/5/2022	1144	11.43	0.2	767	6.83	0.1	774	15.37	812	1.98	785	50.47	793	14.73	0.4	882	47.61	821	5.10	941	59.28	727	04:19.8	813.23	8115
40	Luiz Alberto DE ARAUJO	6/27/1987	BRA	1	São Paulo (BRA)	8/6/2011	1144	10.77	1.7	912	7.26	1.8	876	15.64	829	1.90	714	49.24	850	14.48	0.1	913	47.41	817	4.70	819	54.63	657	04:32.6	728.19	8115
41	Brent NEWDICK	1/31/1985	NZL	8	Mösle-Stadium, Götzis (AUT)	5/29/2011	1144	10.95	0.6	872	7.45	0.4	922	14.17	739	1.94	749	49.61	833	14.76	-0.9	879	46.65	801	4.66	807	63.03	784	04:32.5	728.78	8114
24	Eugène MARTINEAU	5/14/1980	NED	6	Mösle-Stadium, Götzis (AUT)	5/29/2005	1144	10.96	1.6	870	7.39	0.8	908	13.80	716	2.03	831	49.25	849	15.01	-1.2	848	41.89	703	5.00	910	61.82	765	04:34.7	714.61	8114
41	Andres RAJA	6/2/1982	EST	1	Toruń (POL)	7/3/2011	1144	10.91	0.2	881	7.37	0.5	903	14.75	774	2.04	840	49.10	857	14.01	0.7	973	43.8	742	4.60	790	59.93	737	04:50.2	617.84	8114
39	Pieter BRAUN	1/21/1993	NED	12	National Stadium, Beijing (CHN)	8/29/2015	1144	11.11	-0.7	836	7.29	0.2	883	13.90	722	2.04	840	48.24	898	14.37	0	927	42.09	707	4.90	880	56.95	692	04:32.5	729.04	8114
39	Gaël QUERIN	6/26/1987	FRA	1	Hexham (GBR)	7/10/2016	1144	11.1	1.9	838	7.40	3.3	910	13.30	686	1.96	767	49.45	840	14.18	0.8	951	40.79	681	5.05	926	54.34	653	04:12.7	862.55	8114
39	Cedric DUBLER	1/13/1995	AUS	1	SOPAC, Sydney (AUS)	4/1/2016	1144	10.71	1.3	926	7.72	0.7	990	11.93	602	2.15	944	48.47	886	14.25	0.7	942	42.81	722	4.90	880	53.29	637	04:55.7	585.18	8114
50	Ayden OWENS-DELERME	5/28/2000	PUR	2	Hayward Field, Eugene, OR (USA)	6/10/2021	1144	10.64	0.3	942	7.17	-0.1	854	14.13	736	1.98	785	47.30	943	14.19	-0.7	950	43.02	726	4.61	793	51.77	615	04:26.2	770.17	8114
37	Yordani GARCÍA	11/21/1988	CUB	2	Rio de Janeiro (BRA)	7/24/2007	1144	10.67	-0.8	935	7.14	0.6	847	14.57	763	2.03	831	49.96	816	14.01	-0.2	973	45.93	786	4.50	760	63.75	794	04:51.7	608.71	8113
59	Kai KAZMIREK	1/28/1991	GER	12	Hayward Field, Eugene, OR (USA)	7/24/2022	1144	11.19	1.1	819	7.49	2.6	932	14.29	746	2.02	822	49.33	846	14.43	0.4	920	40.96	684	5.00	910	62.52	776	04:43.5	658.86	8113
38	Vasiliy KHARLAMOV	1/8/1986	RUS	4	Szczecin (POL)	6/28/2009	1144	11.33	1.2	789	7.58	-1.7	955	14.33	749	1.98	785	49.65	831	14.66	0.9	891	46.46	797	5.00	910	59.44	729	04:40.5	677.40	8113
28	Leonel SUÁREZ	9/1/1987	CUB	2	Stadio Tre Stelle, Desenzano del Garda (ITA)	5/9/2010	1144	11.33	-0.1	789	6.92	-1.5	795	13.00	667	2.10	896	49.09	857	14.71	-1.5	885	45.16	770	4.65	804	66.11	830	04:18.9	819.32	8112
37	Ivan GRIGORYEV	10/27/1989	RUS	2	Adler, Sochi (RUS)	5/16/2014	1144	10.84	0.8	897	7.28	0	881	13.67	708	2.00	803	49.70	828	14.72	0.1	884	43.02	726	5.00	910	61.81	765	04:35.3	710.82	8112
39	Eelco SINTNICOLAAS	4/7/1987	NED	1	Kaunas (LTU)	7/17/2009	1144	11.08	1.7	843	7.29	1.7	883	13.39	691	1.91	723	48.22	899	14.81	0.2	873	40.52	675	5.30	1004	61.51	761	04:27.6	760.67	8112
28	Andrei KRAUCHANKA	1/4/1986	BLR	6	Mösle-Stadium, Götzis (AUT)	5/30/2010	1144	11.14	1.3	830	7.53	1.3	942	14.44	755	2.03	831	49.42	842	14.20	0.3	949	43.51	736	4.60	790	60.18	741	04:37.6	696.18	8112
39	Laurent HERNU	8/22/1976	FRA	3	Arles (FRA)	7/1/2001	1144	11.07	2	845	7.14	-2.7	847	14.46	757	2.07	868	49.56	835	13.94	6.1	982	41.27	690	5.00	910	56.93	692	04:39.1	686.41	8112
41	Artyom MAKARENKO	4/23/1997	RUS	3	Smolensk (RUS)	6/10/2017	1144	11	0.7	861	7.03	0.2	821	14.62	766	2.03	831	48.70	876	13.82	1.4	998	40.71	679	5.00	910	51.55	612	04:28.0	758.35	8112
44	Harrison WILLIAMS	3/7/1996	USA	2f4	Azusa, CA (USA)	4/18/2019	1144	10.88	0.7	888	7.39	1.3	908	13.86	720	1.96	767	48.01	909	14.29	2.2	937	42.6	718	5.10	941	49.41	580	04:30.2	744.05	8112
30	Nadir EL FASSI	9/23/1983	FRA	1	St-Etienne (FRA)	6/27/2010	1143	11.1	-0.3	838	7.32	0	891	13.98	727	2.04	840	50.43	795	14.54	1.5	906	41.22	689	4.90	880	59.31	727	04:19.2	817.75	8110
43	Roman ŠEBRLE	11/26/1974	CZE	2	Albi (FRA)	7/29/2011	1143	11.22	-0.5	812	7.45	2.5	922	15.56	824	2.02	822	51.61	742	14.77	0.4	878	47.06	809	4.70	819	68.90	873	04:51.7	608.95	8109
38	Ashley BRYANT	5/17/1991	GBR	2	Hampden Park, Glasgow (GBR)	7/29/2014	1143	11.1	1.5	838	7.56	1.1	950	14.07	733	1.99	794	49.07	858	14.92	0.5	859	43.45	735	4.70	819	66.24	832	04:38.2	691.92	8109
31	Maurice SMITH	9/28/1980	JAM	1	Mayagüez (PUR)	7/30/2010	1143	10.82	1.2	901	7.32	0.2	891	15.76	836	1.94	749	49.20	852	14.64	-0.1	894	48.18	833	4.60	790	58.88	721	04:46.1	642.63	8109
60	Dario DESTER	7/22/2000	ITA	3	Stadio Zecchini, Grosseto (ITA)	5/1/2022	1143	10.76	1.9	915	7.61	1.2	962	13.90	722	1.95	758	47.76	921	14.40	0.1	924	41.65	698	4.65	804	54.19	651	04:28.6	754.06	8109
41	Karl Robert SALURI	8/6/1993	EST	1	Athens, GA (USA)	4/7/2016	1143	10.66	1.3	938	7.42	1.2	915	14.29	746	1.85	670	48.34	893	15.09	1.5	839	43.8	742	4.95	895	57.99	708	04:27.4	762.06	8108
30	Aleksey SYSOYEV	3/8/1985	RUS	8	Mösle-Stadium, Götzis (AUT)	5/28/2006	1143	10.88	-0.4	888	6.51	-1.3	700	14.87	782	2.06	859	48.97	863	14.86	-1.2	867	53.4	941	4.70	819	57.18	696	04:38.0	693.44	8108
42	Garrett SCANTLING	5/19/1993	USA	7	Mösle-Stadium, Götzis (AUT)	5/29/2016	1143	10.66	1.1	938	6.94	-0.7	799	15.62	828	2.00	803	50.38	797	14.15	-0.6	955	47.47	818	4.90	880	62.22	771	05:07.3	518.81	8107
33	Damian WARNER	11/4/1989	CAN	1	Calgary (CAN)	6/28/2012	1143	10.43	2.5	992	7.43	5.2	918	12.76	653	1.91	723	48.39	890	14.16	-2.4	954	38.42	633	4.80	849	61.58	762	04:31.8	733.53	8107
61	Jiří SÝKORA	1/20/1995	CZE	13	Hayward Field, Eugene, OR (USA)	7/24/2022	1143	11.11	1.1	836	7.14	1.2	847	14.89	783	1.93	740	49.29	848	14.14	0.4	957	54.39	962	4.60	790	61.49	760	04:55.9	584.06	8107
25	Phil MCMULLEN	2/3/1975	USA	1	Salo (ITA)	5/8/2005	1143	11.53	-1.8	746	6.69	-1.3	741	14.83	779	1.94	749	48.91	866	14.86	-1.7	867	50.54	882	5.10	941	58.57	716	04:18.8	820.49	8107
40	Zachery ZIEMEK	2/23/1993	USA	3	Hayward Field, Eugene, OR (USA)	6/26/2015	1143	10.57	2	959	7.71	2.4	987	14.77	776	2.06	859	51.31	755	14.78	1.6	876	37.27	609	5.45	1051	55.43	669	04:58.9	566.40	8107
51	Rik TAAM	1/17/1997	NED	1	AV Sprint Breda, Breda (NED)	6/27/2021	1143	10.9	-0.3	883	7.04	-0.2	823	14.70	771	1.92	731	48.35	892	14.79	0.3	875	47.64	821	5.03	920	54.01	648	04:30.3	743.40	8107
39	Mustafa ABDUR-RAHIM	9/29/1982	USA	1	Alamosa, CO (USA)	4/19/2008	1143	10.72	0	924	7.22	0.5	866	14.29	746	1.94	749	48.22	899	14.21	2.8	948	51.45	901	4.40	731	54.72	659	04:39.6	683.32	8106
26	Tomáš DVOŘÁK	5/11/1972	CZE	1	Jyväskylä (FIN)	7/3/2005	1142	11.22	0.9	812	7.25	-0.1	874	15.92	846	1.95	758	50.24	804	14.56	1	903	42.75	721	4.70	819	69.11	876	04:38.1	692.68	8105
44	Ingmar VOS	5/28/1986	NED	9	Mösle-Stadium, Götzis (AUT)	5/29/2011	1142	10.85	0.4	894	7.45	-0.4	922	13.94	725	2.00	803	51.12	764	14.45	-0.8	917	41.51	695	4.66	807	65.28	818	04:27.7	760.07	8105
26	Attila ZSIVOCZKY-PANDEL	4/29/1977	HUN	2	Jyväskylä (FIN)	7/3/2005	1142	11.25	0.9	806	6.84	0.7	776	15.27	806	2.10	896	49.57	835	14.93	1	858	45.41	775	4.80	849	61.53	761	04:30.2	743.92	8105
39	Thomas VAN DER PLAETSEN	12/24/1990	BEL	10	Letzigrund, Zürich (SUI)	8/13/2014	1142	11.25	-0.9	806	7.54	-0.7	945	14.12	736	2.10	896	50.41	796	14.85	0.6	868	41.92	704	5.20	972	60.95	752	04:48.2	630.18	8105
34	Pieter BRAUN	1/21/1993	NED	7	Olympiastadion, Berlin (GER)	8/8/2018	1142	11.33	-0.2	789	7.52	-0.1	940	14.22	742	2.02	822	48.52	884	14.56	0.3	903	43.75	741	4.60	790	59.53	731	04:27.2	763.59	8105
31	Stefan DREWS	2/12/1979	GER	7	Ullevi Stadium, Göteborg (SWE)	8/11/2006	1142	10.91	-0.8	881	7.51	1	937	13.99	728	1.94	749	48.46	887	14.20	-0.1	949	41.09	687	5.30	1004	48.93	573	04:35.4	710.17	8105
41	Oleksiy KASYANOV	8/26/1985	UKR	2	Aubagne (FRA)	7/5/2015	1142	10.79	-0.1	908	7.60	0	960	14.28	745	1.98	785	48.80	871	14.41	-0.8	922	46.39	796	4.70	819	47.89	557	04:30.4	742.28	8105
32	Aleksandr PARKHOMENKO	3/21/1981	BLR	1	Yalta (UKR)	7/2/2006	1142	11.38	-0.9	778	7.21	1.2	864	16.14	860	1.92	731	49.81	823	14.88	-2	864	42.21	710	4.80	849	66.95	843	04:24.4	782.01	8104
28	Mike MACZEY	9/28/1972	GER	1	Bydgoszcz (POL)	6/30/2002	1142	11.42	-1.2	769	7.25	1.1	874	14.05	731	1.95	758	49.81	823	14.49	-1.9	912	46.98	808	5.00	910	64.56	807	04:35.1	712.23	8104
28	Jón Arnar MAGNÚSSON	7/28/1969	ISL	6	Götzis (AUT)	6/2/2002	1142	10.99	0.5	863	7.51	0	937	16.27	868	1.97	776	49.57	835	14.51	1.6	910	45.3	773	4.60	790	61.75	764	04:55.1	588.47	8104
45	Jiří SÝKORA	1/20/1995	CZE	1	Ribeira Brava (POR)	7/6/2019	1142	11.04	0.3	852	7.50	0.1	935	14.66	769	1.98	785	49.07	858	14.62	-2.3	896	48.96	849	4.60	790	60.10	739	04:48.0	631.09	8104
48	Marcus NILSSON	5/3/1991	SWE	3	Eugene, OR (USA)	6/6/2013	1142	11.22	2.2	812	7.14	2.8	847	14.91	784	1.96	767	50.03	813	14.74	1.8	881	48.19	833	4.80	849	59.97	737	04:24.5	781.88	8104
43	Pau TONNESEN	10/24/1992	ESP	4	Eugene, OR (USA)	6/9/2016	1142	11.35	1	784	7.37	0.7	903	14.10	734	1.95	758	50.91	773	14.39	1.1	925	45.93	786	5.30	1004	60.44	744	04:38.2	692.17	8103
46	Ashley MOLONEY	3/13/2000	AUS	1	Townsville (AUS)	6/26/2019	1142	10.59	1	954	7.52	1	940	13.48	697	1.92	731	46.75	971	14.29	1.2	937	42.36	713	5.00	910	54.38	654	04:53.7	596.86	8103
42	Pau TONNESEN	10/24/1992	ESP	12	Mösle-Stadium, Götzis (AUT)	5/28/2017	1142	11.08	2.8	843	7.53	1.9	942	14.65	768	2.06	859	53.62	655	14.60	-1.2	899	42.97	725	5.40	1035	60.86	751	04:48.9	625.81	8102
28	Roland SCHWARZL	12/10/1980	AUT	10	Olympic Stadium, Athina (GRE)	8/24/2004	1142	10.98	-0.2	865	7.49	0.9	932	14.01	729	1.94	749	49.76	826	14.25	2.3	942	42.43	714	5.10	941	56.32	683	04:33.6	721.90	8102
45	Damian WARNER	11/4/1989	CAN	1	Calgary (CAN)	6/23/2011	1142	10.41	0.4	996	7.36	2.3	900	13.60	704	2.03	831	48.94	864	13.87	-1	991	45.67	781	4.30	702	56.30	682	04:44.6	651.86	8102
33	Aleksandr POGORELOV	1/10/1980	RUS	3	Arles (FRA)	7/2/2006	1142	11.02	1	856	7.22	2.6	866	15.23	804	2.06	859	50.68	784	14.34	1.4	931	47.81	825	5.10	941	55.00	663	04:57.7	573.43	8102
34	Daniel AWDE	6/22/1988	GBR	1	Arona (ESP)	5/27/2012	1142	10.87	-1.1	890	7.47	0	927	13.67	708	1.91	723	47.14	951	14.44	0.5	918	42.88	723	4.70	819	54.55	656	04:23.7	787.25	8102
35	Karel TILGA	2/5/1998	EST	11	Mösle-Stadium, Götzis (AUT)	5/27/2018	1142	11.04	0.3	852	7.33	1	893	15.32	809	2.09	887	49.82	823	15.25	-2.4	820	40.72	679	4.70	819	69.25	878	04:46.3	641.41	8101
38	Aleksandr PARKHOMENKO	3/21/1981	BLR	1	Tallinn (EST)	7/8/2007	1142	11.37	2.2	780	7.12	-1	842	16.34	872	1.98	785	50.42	795	14.75	-0.2	880	43.45	735	4.70	819	68.63	868	04:33.0	725.73	8101
47	Cedric DUBLER	1/13/1995	AUS	11	Khalifa International Stadium, Doha (QAT)	10/4/2019	1142	10.75	0.8	917	7.25	-0.2	874	12.43	633	2.02	822	48.41	889	14.13	0.8	958	44.3	752	4.70	819	59.04	723	04:34.8	714.22	8101
9	Maksim ANDRALOITS	6/17/1997	BLR	2	Dinamo National Olympic Stadium, Minsk (BLR)	8/1/2020	1142	10.95	0.3	872	7.08	0	833	15.37	812	2.07	868	49.12	856	14.45	-2	917	45.14	770	4.90	880	57.38	698	04:54.1	594.79	8100
49	Mikk PAHAPILL	7/18/1983	EST	3	Kadrioru staadion, Tallinn (EST)	6/30/2013	1142	11.27	1.4	801	7.34	0	896	14.06	732	1.98	785	50.52	791	14.59	2.7	900	48.08	830	4.90	880	63.63	793	04:38.3	691.48	8099
39	Jacob MINAH	4/3/1982	GER	1	Bangkok (THA)	8/13/2007	1142	10.75	-0.6	917	7.87	0.1	1027	13.80	716	1.92	731	47.79	919	14.38	-0.2	926	42.38	713	4.80	849	52.66	628	04:41.1	673.82	8099
29	Dmitriy KARPOV	7/23/1981	KAZ	3	Talence (FRA)	9/26/2004	1142	11.02	1.6	856	7.30	2.3	886	14.77	776	2.04	840	48.37	891	14.09	0	963	48.95	849	4.92	886	50.31	593	05:00.2	559.02	8099
30	Sebastian KNABE	10/13/1978	GER	6	Stadionring, Ratingen (GER)	6/16/2002	1142	11.06	0.6	847	7.47	0.9	927	14.27	745	2.04	840	48.69	876	14.10		962	44.31	753	4.80	849	50.06	589	04:35.2	711.20	8099
50	Vasiliy KHARLAMOV	1/8/1986	RUS	2	Cheboksary (RUS)	6/6/2013	1141	11.06	1.2	847	7.35	1.3	898	15.77	837	1.93	740	50.23	804	14.62	1.6	896	46.61	800	4.60	790	62.78	780	04:36.0	706.39	8098
35	Gaël QUERIN	6/26/1987	FRA	5	Olympiastadion, Helsinki (FIN)	6/28/2012	1141	11.17	0.7	823	7.56	0.4	950	13.05	670	1.97	776	48.20	899	14.37	-0.5	927	40.32	671	5.00	910	53.60	642	04:17.3	830.67	8098
36	Roman ŠEBRLE	11/26/1974	CZE	2	Kladno (CZE)	6/10/2012	1141	11.38	-1.1	778	7.49	2.8	932	15.47	819	2.01	813	51.14	763	14.61	0	897	44.78	762	4.77	840	66.93	843	04:44.9	650.51	8097
41	Zsolt KÜRTÖSI	3/21/1971	HUN	13	Commonwealth Stadium, Edmonton (CAN)	8/7/2001	1141	11.03	0.3	854	7.17	2.6	854	15.34	811	2.06	859	48.68	876	14.50	0	911	45.2	771	4.70	819	58.87	721	04:49.6	621.52	8097
52	Markus BALLENGEE	1/8/1998	USA	7	Hayward Field, Eugene, OR (USA)	6/20/2021	1141	11.21	0.8	814	6.86	1.7	781	15.26	806	1.96	767	50.02	814	14.49	0.9	912	53.04	934	5.05	926	54.78	660	04:39.6	683.63	8097
40	Norman MÜLLER	8/7/1985	GER	15	Olympiastadion, Berlin (GER)	8/20/2009	1141	11.01	0	858	7.35	0.8	898	14.93	785	1.99	794	48.20	899	14.59	0.3	900	41.21	689	4.80	849	57.40	699	04:33.0	725.40	8096
46	Willem COERTZEN	12/30/1982	RSA	4	Stadionring, Ratingen (GER)	7/17/2011	1141	10.97	3.4	867	7.64	2.6	970	13.52	699	2.03	831	49.78	825	14.49	-0.3	912	42.73	720	4.30	702	64.16	801	04:26.5	768.17	8095
53	Rik TAAM	1/17/1997	NED	11	Mösle-Stadium, Götzis (AUT)	5/30/2021	1141	10.63	1.9	945	7.30	0.5	886	14.31	747	1.97	776	48.13	903	14.51	1.8	910	37.49	614	5.10	941	52.99	633	04:30.7	740.78	8095
47	Willem COERTZEN	12/30/1982	RSA	3	Kladno (CZE)	6/16/2011	1141	11.23	-2.4	810	7.26	1.2	876	14.08	733	2.01	813	48.87	867	14.51	-2.6	910	42.73	720	4.50	760	66.38	834	04:26.1	771.11	8094
48	Scott FILIP	1/28/1995	USA	2	Dallas, TX (USA)	6/2/2019	1141	10.69	0.6	931	7.47	0	927	14.77	776	2.00	803	48.01	909	14.89	0	863	37.51	614	4.80	849	61.85	766	04:43.8	656.93	8094
34	Romain BARRAS	8/1/1980	FRA	8	Ullevi Stadium, Göteborg (SWE)	8/11/2006	1141	11.22	-0.8	812	7.19	0.6	859	14.36	750	1.94	749	49.26	849	14.29	-0.1	937	41.64	698	4.90	880	63.17	786	04:25.7	773.84	8093
34	Norman MÜLLER	8/7/1985	GER	9	Mösle-Stadium, Götzis (AUT)	5/28/2006	1141	11.09	-0.4	841	7.21	-1.3	864	14.41	753	1.91	723	48.37	891	14.46	-0.1	916	43.28	732	4.90	880	60.69	748	04:30.0	745.30	8093
42	Bastien AUZEIL	10/22/1989	FRA	13	National Stadium, Beijing (CHN)	8/29/2015	1141	11.22	-0.7	812	7.26	0.8	876	15.38	813	2.01	813	48.66	877	14.71	-1	885	42.63	718	5.10	941	55.14	665	04:37.9	693.95	8093
32	Jaakko OJANIEMI	8/28/1980	FIN	1	Desenzano del Garda (ITA)	5/12/2002	1140	10.71	-0.3	926	7.48	0	930	15.97	849	2.03	831	49.77	825	14.84	0.6	869	43.55	737	4.50	760	66.24	832	05:04.8	533.02	8092
40	Johannes HOCK	3/24/1992	GER	2	Eugene, OR (USA)	6/12/2014	1140	10.69	2.4	931	7.41	1.3	913	15.06	793	1.96	767	49.48	839	14.77	0.2	878	48.94	848	4.40	731	61.08	754	04:46.8	638.41	8092
32	Brent NEWDICK	1/31/1985	NZL	6	Kladno (CZE)	6/16/2010	1140	11.08	-1	843	7.37	0.9	903	13.96	726	1.91	723	49.40	842	14.71	0.5	885	46.68	801	4.70	819	64.09	800	04:29.4	749.38	8091
32	Hans VAN ALPHEN	1/12/1982	BEL	6	Stade Pierre Paul Bernard, Talence (FRA)	9/19/2010	1140	11.14	1.3	830	7.32	1.1	891	14.81	778	1.93	740	49.24	850	14.87	-0.4	865	45.17	770	4.56	778	63.84	796	04:22.7	793.73	8091
62	Makenson GLETTY	4/2/1999	FRA	1	Stade des Grands Pêchers, Montreuil (FRA)	7/17/2022	1140	10.78	1.2	910	7.29	1.6	883	15.73	835	1.83	653	49.02	860	14.22	1.2	946	46.09	789	4.60	790	55.62	672	04:28.7	753.92	8091
41	Ashton EATON	1/21/1988	USA	1	Eugene, OR (USA)	5/10/2009	1140	10.49	2.6	977	7.45	2	922	12.63	645	2.01	813	47.12	952	14.01	1.2	973	39.8	660	4.85	865	49.69	584	04:36.9	700.64	8091
28	Aleksey SYSOYEV	3/8/1985	RUS	1	Sochi (RUS)	5/18/2005	1140	10.89	0.5	885	6.73	-1.4	750	15.61	827	2.06	859	49.60	833	15.34	-1.4	809	53.49	943	4.40	731	59.60	732	04:33.7	721.13	8090
42	Benjamin JENSEN	4/13/1975	NOR	14	Commonwealth Stadium, Edmonton (CAN)	8/7/2001	1140	10.79	-0.7	908	7.08	0.9	833	14.47	757	1.88	696	48.27	896	14.22	-0.4	946	39.89	662	5.30	1004	56.51	685	04:36.4	703.32	8090
29	Aleksey SYSOYEV	3/8/1985	RUS	2	Erfurt (GER)	7/15/2005	1140	10.93	0.9	876	6.95	0.4	802	15.45	817	2.16	953	50.62	786	14.84	0.6	869	51.73	906	4.30	702	59.30	727	04:44.6	651.93	8089
48	Dmitriy KARPOV	7/23/1981	KAZ	4	Kladno (CZE)	6/16/2011	1140	11.02	0.3	856	6.87	1.2	783	16.69	894	1.98	785	49.77	825	14.65	-1.8	892	51.18	895	5.10	941	51.82	616	04:52.7	602.81	8089
38	Sergey SVIRIDOV	10/20/1990	RUS	1	Cheboksary (RUS)	6/3/2012	1140	10.83	1.6	899	7.34	0.8	896	14.75	774	1.94	749	49.04	859	15.45	0	796	47.86	826	4.40	731	69.00	874	04:39.5	684.01	8088
41	Keisuke USHIRO	7/24/1986	JPN	1	Incheon (KOR)	10/1/2014	1140	11.1	2.1	838	7.08	-0.6	833	14.80	777	2.02	822	50.25	803	15.16	0.2	830	48.98	849	4.70	819	68.09	860	04:43.8	657.31	8088
42	Andres RAJA	6/2/1982	EST	8	Mösle-Stadium, Götzis (AUT)	5/31/2009	1140	10.81	0.2	903	7.48	0.6	930	14.15	738	2.00	803	48.88	867	14.18	-0.8	951	42.13	708	4.60	790	61.44	760	04:46.7	638.96	8088
43	Devon WILLIAMS	1/17/1994	USA	10	Olympic Stadium, London (GBR)	8/12/2017	1140	10.93	-0.7	876	7.44	-0.5	920	14.43	755	1.96	767	48.11	904	14.27	-0.1	940	44.29	752	4.60	790	57.93	707	04:40.5	677.65	8088
30	Romain BARRAS	8/1/1980	FRA	7	Olympiastadion, Helsinki (FIN)	8/10/2005	1140	11.15	1.2	827	7.35	0.5	898	14.62	766	1.94	749	48.63	879	14.65	-2.6	892	44.24	751	4.80	849	60.39	744	04:31.9	732.42	8087
10	Taavi TŠERNJAVSKI	3/4/1995	EST	1	Staadion, Rakvere (EST)	7/8/2020	1140	10.98	1.6	865	7.22	1.6	866	15.13	798	1.96	767	49.35	845	14.69	-1.5	887	46.16	791	4.80	849	59.86	736	04:39.8	682.31	8086
10	Ilya SHKURENYOV	1/11/1991	RUS	1	Yunost Stadium, Adler, Sochi (RUS)	9/24/2020	1140	11.16	2	825	7.35	1.1	898	14.10	734	1.99	794	49.64	831	14.58	0.6	901	47.39	816	5.00	910	59.75	734	04:46.1	643.00	8086
51	Isaac MURPHY	5/10/1990	USA	4	Eugene, OR (USA)	6/6/2013	1140	10.61	2.4	949	7.43	3.8	918	13.91	723	1.90	714	48.25	897	14.34	2.1	931	42.73	720	4.90	880	52.86	631	04:33.3	723.59	8086
52	Artem LUKYANENKO	1/30/1990	RUS	3	Cheboksary (RUS)	6/6/2013	1139	10.87	1.2	890	7.22	2.6	866	15.00	790	1.90	714	49.34	845	14.00	1.6	975	38.3	630	4.90	880	62.48	775	04:33.7	720.93	8085
44	Jiří SÝKORA	1/20/1995	CZE	1	Bydgoszcz (POL)	7/16/2017	1139	10.99	0.7	863	7.09	1.3	835	14.65	768	1.96	767	49.19	852	14.15	1.5	955	50.37	878	4.50	760	63.36	789	04:50.3	617.36	8084
34	Mikk PAHAPILL	7/18/1983	EST	7	Mösle-Stadium, Götzis (AUT)	5/30/2010	1139	11.05	-0.6	850	7.47	-0.1	927	15.18	801	2.00	803	50.65	785	14.35	0.3	930	43.63	739	4.50	760	62.60	777	04:34.9	712.94	8084
30	Aleksandr POGORELOV	1/10/1980	RUS	11	Olympic Stadium, Athina (GRE)	8/24/2004	1139	10.95	3	872	7.31	-0.3	888	15.10	796	2.06	859	50.79	779	14.21	2.3	948	44.6	759	5.00	910	53.45	640	04:47.6	633.53	8084
49	Curtis BEACH	7/22/1990	USA	2	Des Moines, IA (USA)	6/10/2011	1139	10.78	1.6	910	7.36	-1.1	900	12.08	611	2.02	822	46.90	963	14.76	0.4	879	38.07	625	4.80	849	48.42	565	03:59.1	960.30	8084
43	Eugène MARTINEAU	5/14/1980	NED	9	Mösle-Stadium, Götzis (AUT)	5/31/2009	1139	11.15	0.1	827	7.40	0.6	910	13.87	720	2.00	803	50.18	806	14.55	1.9	905	43.8	742	4.80	849	65.86	826	04:37.6	695.79	8083
49	Jan DOLEŽAL	6/6/1996	CZE	2	Ribeira Brava (POR)	7/6/2019	1139	10.99	2	863	7.11	-0.4	840	15.03	792	1.95	758	49.32	846	15.19	-2.3	827	49.56	861	4.70	819	65.02	814	04:42.7	663.77	8083
37	Kristjan RAHNU	8/29/1979	EST	9	Ullevi Stadium, Göteborg (SWE)	8/11/2006	1139	10.84	-0.8	897	7.40	0.6	910	15.26	806	2.00	803	49.67	830	14.48	-0.1	913	43.46	735	4.80	849	59.20	726	04:50.8	614.35	8083
42	Oleksiy KASYANOV	8/26/1985	UKR	1	Kladno (CZE)	6/15/2014	1139	10.77	1.5	912	7.33	0	893	14.08	733	2.00	803	48.84	869	14.03	0.2	971	45.15	770	4.75	834	49.50	581	04:34.3	717.25	8083
31	Eugène MARTINEAU	5/14/1980	NED	10	Götzis (AUT)	5/30/2004	1139	11.05	1.1	850	7.37	0.3	903	13.67	708	2.00	803	48.58	881	15.35	-1.6	808	40.04	665	4.90	880	64.14	800	04:24.1	784.29	8082
44	Stefan SCHMID	5/6/1970	GER	4	Talence (FRA)	9/16/2001	1139	11.05	0	850	7.53	2	942	14.23	742	1.91	723	49.26	849	14.56	0.9	903	42.96	725	4.95	895	63.44	790	04:42.9	662.89	8081
44	Aleksey DROZDOV	12/3/1983	RUS	5	Szczecin (POL)	6/28/2009	1139	11.2	-0.6	817	7.26	1.1	876	15.88	844	2.07	868	50.99	770	15.45	0.3	796	47.46	818	4.90	880	61.39	759	04:44.5	653.04	8081
31	Aleksey DROZDOV	12/3/1983	RUS	4	Stade Pierre Paul Bernard, Talence (FRA)	9/18/2005	1139	11.34	3.2	786	7.09	2.3	835	15.41	815	2.07	868	51.76	735	15.06	0.5	842	49.52	860	4.70	819	67.08	845	04:40.9	675.01	8080
39	Artem LUKYANENKO	1/30/1990	RUS	2	Adler, Sochi (RUS)	5/8/2012	1139	10.97	1.2	867	7.40	1.2	910	14.34	749	2.03	831	49.50	838	14.15	0.5	955	39.83	661	4.70	819	62.37	774	04:40.6	676.83	8080
54	Mathias BRUGGER	8/6/1992	GER	2	Stadionring, Ratingen (GER)	6/20/2021	1139	11.08	2.6	843	7.07	0.5	830	15.12	797	1.91	723	48.62	879	14.28	1.3	939	43.64	739	4.80	849	55.69	673	04:20.4	809.00	8080
45	Phil MCMULLEN	2/3/1975	USA	15	Commonwealth Stadium, Edmonton (CAN)	8/7/2001	1138	11.39	0.3	776	6.94	0.2	799	15.12	797	1.97	776	49.08	858	15.09	0.6	839	48.85	846	5.10	941	53.50	641	04:20.8	806.34	8079
40	Florian GEFFROUAIS	12/5/1988	FRA	1	Aubagne (FRA)	5/28/2012	1138	11.19	-1.4	819	7.10	-0.2	838	15.51	821	1.95	758	49.86	821	15.46	-0.9	795	45.7	781	4.80	849	60.36	743	04:14.0	853.87	8078
50	Maurice SMITH	9/28/1980	JAM	1	Kingston (JAM)	5/28/2011	1138	10.94	-1.8	874	7.16	2.2	852	16.88	906	1.91	723	49.80	824	14.01	0.5	973	47.61	821	4.60	790	56.50	685	04:48.1	630.48	8078
32	Florian SCHÖNBECK	1/13/1974	GER	12	Olympic Stadium, Athina (GRE)	8/24/2004	1138	10.9	3	883	7.30	0.9	886	14.77	776	1.88	696	50.30	801	14.34	2.3	931	44.41	755	5.00	910	60.89	751	04:38.8	688.24	8077
43	Mikk PAHAPILL	7/18/1983	EST	1	Stade Pierre Paul Bernard, Talence (FRA)	9/21/2014	1138	11.34	-1.6	786	6.96	0	804	14.80	777	2.11	906	51.56	744	14.68	1.5	889	48.44	838	4.90	880	60.64	747	04:35.9	706.77	8077
63	Artyom MAKARENKO	4/23/1997	ANA	2	Olympic Stadium, Cheboksary (RUS)	8/3/2022	1138	10.72	1.6	924	7.41	1.4	913	14.66	769	1.99	794	48.55	883	14.02	-0.6	972	40.47	674	4.80	849	51.78	615	04:39.4	684.39	8077
46	Oleksiy KASYANOV	8/26/1985	UKR	1	Stade Pierre Paul Bernard, Talence (FRA)	9/18/2016	1138	10.65	2.7	940	7.42	1.1	915	14.82	779	1.99	794	49.19	852	14.08	0.5	964	45.26	772	4.46	748	47.94	558	04:28.4	755.51	8077
40	Roman ŠEBRLE	11/26/1974	CZE	2	Kladno (CZE)	6/19/2008	1138	11.16	0.6	825	7.51	1.5	937	15.32	809	1.95	758	50.13	809	15.15	-2.2	831	46.91	806	4.75	834	66.05	829	04:46.8	638.84	8076
53	Adam Sebastian HELCELET	10/27/1991	CZE	4	Mösle-Stadium, Götzis (AUT)	5/26/2013	1138	11.05	0.6	850	7.32	-0.2	891	14.96	787	2.03	831	50.36	798	14.35	-0.5	930	40.95	684	4.76	837	64.11	800	04:42.1	667.44	8075
41	Norman MÜLLER	8/7/1985	GER	4	Stade Pierre Paul Bernard, Talence (FRA)	9/14/2008	1138	11.09	0.4	841	7.36	0.3	900	14.54	761	1.91	723	48.40	890	14.73	0.1	882	40.33	671	4.85	865	63.05	784	04:28.0	758.02	8075
46	Chad SMITH	1/9/1974	USA	4	Eugene, OR (USA)	6/22/2001	1138	10.81	0	903	7.25	0.1	874	14.52	760	1.89	705	48.55	883	14.13	2.3	958	46.23	792	5.00	910	52.58	627	04:42.7	663.95	8075
45	Ashton EATON	1/21/1988	USA	2	Eugene, OR (USA)	6/26/2009	1138	10.53	3.6	968	7.60	3.7	960	12.63	645	2.05	850	47.99	910	14.03	0.9	971	41.33	692	4.50	760	51.46	610	04:35.5	709.72	8075
51	Yordani GARCÍA	11/21/1988	CUB	3	Guadalajara (MEX)	10/25/2011	1138	10.68	1.6	933	6.78	-1	762	14.81	778	2.05	850	48.84	869	14.22	1.4	946	40.2	669	4.80	849	63.81	795	04:49.3	623.45	8074
38	Maurice SMITH	9/28/1980	JAM	2	Melbourne (AUS)	3/21/2006	1138	10.81	0.1	903	6.91	0.6	792	15.09	795	1.90	714	49.35	845	14.33	0.1	932	50.26	876	4.40	731	60.20	741	04:30.0	745.43	8074
32	André NIKLAUS	8/30/1981	GER	7	Mösle-Stadium, Götzis (AUT)	5/29/2005	1138	11.06	0.1	847	7.35	1.2	898	14.14	737	2.03	831	49.37	844	14.61	-1.2	897	42.36	713	4.80	849	59.92	737	04:33.6	721.77	8074
55	Jorge UREÑA	10/8/1993	ESP	1	Polideportivo Juan de la Cierva, Getafe (ESP)	6/26/2021	1138	10.8	-0.1	906	7.43	-0.4	918	14.47	757	1.97	776	49.03	860	14.37	-0.1	927	38.52	635	4.80	849	61.10	754	04:38.3	691.67	8073
41	Pelle RIETVELD	2/4/1985	NED	3	Kladno (CZE)	6/10/2012	1138	10.98	-1.2	865	7.19	1.6	859	14.35	750	1.86	679	47.78	920	14.09	0	963	41.51	695	4.97	901	60.65	748	04:37.9	693.89	8073
47	Florian GEFFROUAIS	12/5/1988	FRA	2	Angers (FRA)	6/25/2016	1138	11.28	-0.3	799	7.10	1.5	838	15.14	798	1.89	705	49.41	842	14.88	1.4	864	45.86	785	5.00	910	58.61	717	04:19.5	815.49	8073
50	Jorge UREÑA	10/8/1993	ESP	3	Lutsk (UKR)	7/7/2019	1138	10.96	1.6	870	7.38	0.2	905	13.43	693	2.04	840	49.10	857	13.88	0.7	990	39.6	656	4.60	790	58.01	708	04:27.1	764.52	8073
55	Mathias BRUGGER	8/6/1992	GER	12	Mösle-Stadium, Götzis (AUT)	5/30/2021	1138	11.07	0.5	845	7.04	0.6	823	14.59	765	1.97	776	48.60	880	14.26	0.9	941	44.99	767	4.80	849	54.67	658	04:26.3	769.57	8073
22	Aleksandr POGORELOV	1/10/1980	RUS	1	Arles (FRA)	6/8/2003	1137	11.22	-0.7	812	7.57	3.4	952	15.28	807	2.11	906	51.50	747	14.54	-1.6	906	44.31	753	4.91	883	59.42	729	04:57.1	577.04	8072
35	Hans VAN ALPHEN	1/12/1982	BEL	5	Estadio Olímpico, Barcelona (ESP)	7/29/2010	1137	11.2	0.8	817	7.26	0	876	15.08	795	1.89	705	49.44	841	14.89	-0.2	863	47.67	822	4.75	834	58.47	715	04:21.1	804.85	8072
48	Oleksiy KASYANOV	8/26/1985	UKR	4	Olympisch Stadion, Amsterdam (NED)	7/7/2016	1137	10.79	-1.6	908	7.43	2.3	918	14.51	760	1.98	785	48.97	863	13.93	-1	984	42.46	715	4.80	849	48.23	562	04:32.6	728.39	8072
49	Maicel UIBO	12/27/1992	EST	2	Stade Pierre Paul Bernard, Talence (FRA)	9/18/2016	1137	11.24	1.3	808	7.27	3.8	878	13.96	726	2.14	934	51.62	741	14.87	0.7	865	43.5	736	4.96	898	59.91	736	04:29.4	749.24	8071
64	Daniel GOLUBOVIC	11/29/1993	AUS	14	Hayward Field, Eugene, OR (USA)	7/24/2022	1137	10.99	-0.2	863	6.96	1.1	804	15.00	790	1.96	767	49.44	841	13.92	1.1	985	46.37	795	4.60	790	56.75	689	04:29.7	747.27	8071
47	Eduard HÄMÄLÄINEN	1/21/1969	FIN	4	Arles (FRA)	7/1/2001	1137	11	-1.8	861	6.96	-2.1	804	15.25	805	1.98	785	47.87	915	14.05	5.1	968	45.87	785	5.00	910	47.03	545	04:38.0	693.57	8071
44	Kurt FELIX	7/4/1988	GRN	3	Hampden Park, Glasgow (GBR)	7/29/2014	1137	11.02	0.8	856	7.43	0.2	918	13.26	683	2.11	906	48.93	865	15.06	0.4	842	45.3	773	4.50	760	66.33	834	04:47.7	633.34	8070
54	Ashley BRYANT	5/17/1991	GBR	4	Tampere (FIN)	7/12/2013	1137	11.12	-1	834	7.53	0.2	942	13.76	714	1.95	758	48.22	899	14.45	-0.3	917	41.17	688	4.50	760	65.46	820	04:31.0	738.75	8070
42	Aleksandr TABALA	5/23/1986	RUS	3	Adler, Sochi (RUS)	5/8/2012	1137	11.73	1.2	705	7.02	0.8	818	15.29	808	2.06	859	51.87	730	14.78	0.5	876	47.37	816	5.00	910	64.16	801	04:29.6	747.40	8070
46	Hans VAN ALPHEN	1/12/1982	BEL	4	Stade Pierre Paul Bernard, Talence (FRA)	9/20/2009	1137	11.25	-0.2	806	7.40	0	910	14.22	742	1.88	696	49.56	835	14.60	1.3	899	45.52	778	4.62	796	62.75	779	04:17.5	829.15	8070
36	Jamie ADJETEY-NELSON	5/20/1984	CAN	1	New Delhi (IND)	10/8/2010	1137	10.87	0.6	890	7.37	0.1	903	15.00	790	2.02	822	49.61	833	14.76	-0.4	879	45.21	771	4.70	819	61.32	758	04:52.2	605.79	8070
52	Roman ŠEBRLE	11/26/1974	CZE	14	DS, Daegu (KOR)	8/28/2011	1137	11.25	0	806	7.30	0.4	886	15.20	802	2.05	850	51.18	761	14.75	-0.1	880	46.93	807	4.80	849	67.28	848	04:56.5	580.55	8069
37	Pascal BEHRENBRUCH	1/19/1985	GER	8	Mösle-Stadium, Götzis (AUT)	5/30/2010	1137	11.09	1.3	841	7.27	2.9	878	16.06	855	1.97	776	51.58	743	14.29	0.1	937	48.43	838	4.60	790	63.90	797	04:50.8	614.29	8069
39	Pascal BEHRENBRUCH	1/19/1985	GER	10	Mösle-Stadium, Götzis (AUT)	5/28/2006	1137	11.1	0.3	838	6.99	-1.3	811	15.00	790	2.00	803	48.79	871	14.56	-0.1	903	43.16	729	4.60	790	60.90	751	04:24.2	783.89	8069
52	Thomas VAN DER PLAETSEN	12/24/1990	BEL	13	DS, Daegu (KOR)	8/28/2011	1137	11.2	0	817	7.79	0.9	1007	12.76	653	2.17	963	49.46	840	14.79	-0.5	875	37.2	608	5.10	941	58.91	721	04:45.9	644.35	8069
47	Robert Jacob ARNOLD	1/3/1984	USA	10	Mösle-Stadium, Götzis (AUT)	5/31/2009	1137	11.06	0.4	847	6.92	-0.7	795	14.20	741	2.00	803	49.17	853	14.27	-0.8	940	45.76	783	4.90	880	56.84	690	04:31.1	737.70	8069
45	Dakotah KEYS	9/27/1991	USA	3	Eugene, OR (USA)	6/12/2014	1137	11.12	2.3	834	7.31	2	888	13.74	712	2.02	822	50.00	815	14.78	0.2	876	37.93	623	4.90	880	68.18	862	04:28.3	756.37	8068
51	Yordani GARCÍA	11/21/1988	CUB	2	La Habana (CUB)	3/18/2016	1137	10.86	0	892	6.66	-1.5	734	14.48	758	2.00	803	49.19	852	14.32	0.5	934	39.9	663	4.90	880	65.38	819	04:31.8	733.07	8068
33	Tomáš DVOŘÁK	5/11/1972	CZE	8	Olympiastadion, Helsinki (FIN)	8/10/2005	1137	10.94	1.2	874	7.31	-1	888	15.95	848	2.00	803	50.34	799	14.81	-2.6	873	45.69	781	4.20	673	64.89	812	04:34.2	717.51	8068
54	Carlos Eduardo BEZERRA CHININ	5/3/1985	BRA	5	Kladno (CZE)	6/16/2011	1137	11.08	-2.4	843	7.39	1	908	13.57	702	2.07	868	49.38	843	14.33	-1.5	932	44.99	767	4.70	819	55.47	670	04:34.4	716.35	8068
40	Aleksey SYSOYEV	3/8/1985	RUS	10	Ullevi Stadium, Göteborg (SWE)	8/11/2006	1137	10.93	-0.5	876	6.83	0.7	774	16.08	856	2.09	887	48.89	866	15.24	-0.8	821	50.67	884	4.50	760	50.68	599	04:29.9	745.50	8068
33	Romain BARRAS	8/1/1980	FRA	13	Olympic Stadium, Athina (GRE)	8/24/2004	1137	11.14	2.5	830	6.99	-1.2	811	14.91	784	1.94	749	49.41	842	14.37	1.6	927	44.83	763	4.60	790	64.55	807	04:27.1	764.32	8067
40	Roman ŠEBRLE	11/26/1974	CZE	4	Stade Pierre Paul Bernard, Talence (FRA)	9/23/2007	1137	11.24	0.2	808	7.37	0	903	15.71	833	2.04	840	50.13	809	14.86	-1.1	867	42.6	718	4.85	865	63.44	790	04:47.5	634.14	8067
33	Erki NOOL	6/25/1970	EST	4	Talence (FRA)	9/26/2004	1137	11.02	1.6	856	7.23	0.5	869	14.25	744	1.92	731	48.93	865	14.99	0	851	40.87	682	5.32	1010	62.77	780	04:40.1	679.85	8067
55	Artem LUKYANENKO	1/30/1990	RUS	4	Kadrioru staadion, Tallinn (EST)	6/30/2013	1137	11.04	1.4	852	7.05	0.4	826	14.46	757	1.98	785	50.75	780	14.20	2.7	949	44.25	751	5.10	941	62.73	779	04:45.4	647.36	8067
36	Jan DOLEŽAL	6/6/1996	CZE	8	Olympiastadion, Berlin (GER)	8/8/2018	1137	11.06	0.1	847	7.12	0.1	842	14.03	730	2.02	822	49.42	842	14.58	0.3	901	45.81	784	4.80	849	62.67	778	04:41.3	672.82	8067
51	Manuel EITEL	1/28/1997	GER	3	Gävle (SWE)	7/14/2019	1137	10.42	1.9	994	7.13	-0.6	845	14.43	755	1.97	776	48.34	893	14.48	0.2	913	41.36	692	4.70	819	60.17	740	04:46.5	640.24	8067
55	Yordani GARCÍA	11/21/1988	CUB	6	Kladno (CZE)	6/16/2011	1137	10.85	0.3	894	6.87	2.2	783	14.77	776	2.01	813	49.50	838	14.36	-1.5	929	41.97	705	4.90	880	59.84	735	04:34.8	714.10	8067
65	Maicel UIBO	12/27/1992	EST	7	Mösle-Stadium, Götzis (AUT)	5/29/2022	1137	11.21	0.9	814	7.17	0	854	14.33	749	2.06	859	51.72	737	14.95	0.5	856	47.81	825	5.30	1004	58.32	713	04:43.9	656.50	8067
33	Roland SCHWARZL	12/10/1980	AUT	11	Götzis (AUT)	5/30/2004	1137	11.08	1.1	843	7.57	2.6	952	14.23	742	2.00	803	49.82	823	14.53	-0.2	907	44.38	754	4.90	880	55.85	676	04:38.9	687.61	8067
43	Isaac MURPHY	5/10/1990	USA	1	Austin, TX (USA)	3/29/2012	1137	10.47	1.5	982	7.53	1.3	942	13.07	672	1.87	687	48.01	909	14.42	1.3	921	41.71	699	4.90	880	52.12	620	04:28.4	755.38	8067
56	Vasiliy KHARLAMOV	1/8/1986	RUS	2	Cheboksary (RUS)	6/10/2011	1136	11.39	-0.8	776	7.44	0.8	920	15.75	836	1.91	723	50.14	808	14.72	0.8	884	46.68	801	5.00	910	59.57	731	04:40.5	677.78	8066
52	Tim EHRHARDT	3/16/1995	USA	3f4	Azusa, CA (USA)	4/18/2019	1136	10.96	1.1	870	7.44	1	920	13.23	681	1.99	794	47.91	913	15.29	0.5	815	39.51	655	5.30	1004	52.57	627	04:23.7	787.25	8066
48	Vasiliy KHARLAMOV	1/8/1986	RUS	16	Olympiastadion, Berlin (GER)	8/20/2009	1136	11.22	0.3	812	7.38	-0.8	905	14.95	787	1.93	740	49.44	841	14.83	0.3	870	46.24	792	5.00	910	59.93	737	04:41.5	671.13	8065
44	Gonzalo BARROILHET	8/13/1986	CHI	1	Charlottesville, VA (USA)	4/20/2012	1136	10.99	0.8	863	6.96	0	804	14.34	749	2.06	859	50.84	776	14.14	0.2	957	45.22	771	5.30	1004	54.70	658	04:49.2	624.06	8065
57	Pascal BEHRENBRUCH	1/19/1985	GER	10	Mösle-Stadium, Götzis (AUT)	5/29/2011	1136	10.99	0.6	863	6.87	0.9	783	16.44	878	1.97	776	50.31	800	14.60	0	899	47.01	808	4.86	868	64.60	807	04:56.1	582.77	8064
41	Romain BARRAS	8/1/1980	FRA	10	Mösle-Stadium, Götzis (AUT)	5/27/2007	1136	11.26	0	804	6.83	0.2	774	14.67	769	1.94	749	49.48	839	14.27	-0.6	940	43.53	737	5.00	910	62.61	777	04:26.9	765.71	8064
52	Bastien AUZEIL	10/22/1989	FRA	13	Estádio Olímpico, Rio de Janeiro (BRA)	8/18/2016	1136	11.17	0.5	823	7.07	-0.4	830	15.41	815	1.98	785	49.34	845	14.82	0.7	871	42.23	710	5.10	941	61.91	767	04:40.5	677.65	8064
45	Adam Sebastian HELCELET	10/27/1991	CZE	3	Stade Pierre Paul Bernard, Talence (FRA)	9/16/2012	1136	11.1	0.8	838	7.26	0.3	876	14.28	745	2.07	868	49.09	857	14.48	-0.8	913	41.33	692	4.82	856	60.46	745	04:41.0	674.64	8064
53	Paweł WIESIOŁEK	8/13/1991	POL	12	Khalifa International Stadium, Doha (QAT)	10/4/2019	1136	10.76	0.4	915	7.02	0	818	15.26	806	1.96	767	49.37	844	14.65	0.7	892	47.2	812	4.90	880	55.00	663	04:42.1	667.88	8064
66	Ryan TALBOT		USA	1	University of Minnesota T&F Stadium, Minneapolis, MN (USA)	5/14/2022	1136	10.6	1.8	952	7.06	3.9	828	13.20	679	1.91	723	47.82	918	14.83	2.2	870	47.98	828	5.20	972	53.32	638	04:44.0	656.01	8064
41	Paul TEREK	10/20/1979	USA	2	Indianapolis, IN (USA)	6/23/2007	1136	11.03	-0.5	854	7.26	1.4	876	15.27	806	2.02	822	48.70	876	14.92	1.4	859	42.6	718	5.10	941	52.95	632	04:40.0	680.92	8064
46	Kurt FELIX	7/4/1988	GRN	1	Des Moines, IA (USA)	6/7/2012	1136	10.9	3	883	7.40	-2.4	910	13.08	672	2.05	850	48.77	872	15.01	1.4	848	41.51	695	4.60	790	69.36	880	04:42.9	662.46	8062
67	Austin WEST		USA	1	St. Mark's School of Texas, Dallas, TX (USA)	7/10/2022	1136	10.75	-1.4	917	7.55	-0.7	947	14.22	742	1.93	740	46.92	962	14.64	0.2	894	43.48	736	4.01	620	59.24	726	04:25.0	778.05	8062
67	Sander SKOTHEIM	5/31/2002	NOR	15	Hayward Field, Eugene, OR (USA)	7/24/2022	1136	10.88	-0.2	888	7.55	1.4	947	13.69	709	2.17	963	49.80	824	15.05	1.5	843	42.89	724	4.70	819	55.47	670	04:40.8	675.51	8062
46	Oleksiy KASYANOV	8/26/1985	UKR	2	Stade Pierre Paul Bernard, Talence (FRA)	9/21/2014	1136	10.89	-1	885	7.40	2.3	910	14.44	755	1.99	794	49.30	847	14.35	1.3	930	46.58	799	4.70	819	50.16	591	04:31.9	732.81	8062
47	Yordani GARCÍA	11/21/1988	CUB	7	Mösle-Stadium, Götzis (AUT)	5/27/2012	1136	10.94	-0.7	874	6.56	0.9	711	14.99	789	2.06	859	49.30	847	14.37	0.7	927	41.96	704	4.66	807	65.36	819	04:33.1	724.88	8061
23	Stephen HARRIS	12/5/1980	USA	1	Sacramento, CA (USA)	6/12/2003	1136	10.87	-1.2	890	7.50	2	935	12.60	643	2.05	850	47.96	911	14.50	-3	911	39.96	664	4.70	819	58.69	718	04:33.7	720.80	8061
49	Ashton EATON	1/21/1988	USA	17	Olympiastadion, Berlin (GER)	8/20/2009	1136	10.53	0.2	968	7.85	0.9	1022	12.26	622	2.02	822	47.75	921	14.28	0.3	939	37.15	607	5.00	910	50.87	601	04:45.0	649.46	8061
24	Romain BARRAS	8/1/1980	FRA	2	Talence (FRA)	9/21/2003	1135	11.42	-1.9	769	7.18	1.9	857	14.89	783	2.00	803	48.80	871	14.49	-1.2	912	42.67	719	4.62	796	63.07	784	04:26.8	766.44	8060
34	Romain BARRAS	8/1/1980	FRA	5	Stade Pierre Paul Bernard, Talence (FRA)	9/18/2005	1135	11.06	3.2	847	7.22	2	866	14.29	746	1.95	758	50.25	803	14.31	0.8	935	43.54	737	4.70	819	62.09	769	04:24.6	780.60	8060
24	Chiel WARNERS	4/2/1978	NED	2	Tallinn (EST)	7/6/2003	1135	10.76	1.3	915	7.69	0.8	982	14.53	761	1.97	776	47.91	913	14.34	1.7	931	41.79	701	4.60	790	56.96	692	04:53.3	599.53	8060
54	Karl Robert SALURI	8/6/1993	EST	1	Athens, GA (USA)	4/5/2019	1135	10.5	1.6	975	7.57	0.3	952	14.60	765	1.88	696	48.31	894	14.88	1.3	864	42.23	710	4.65	804	56.09	679	04:33.5	721.97	8060
54	Mathias BRUGGER	8/6/1992	GER	11	Mösle-Stadium, Götzis (AUT)	5/26/2019	1135	11.04	1.2	852	7.30	0.5	886	15.26	806	1.94	749	48.28	896	14.42	-0.1	921	40.55	676	4.80	849	55.29	667	04:28.0	758.09	8060
44	Yevgeniy SARANTSEV	2/5/1988	RUS	1	Adler, Sochi (RUS)	5/12/2015	1135	11.41	1	771	7.18	0	857	15.72	834	2.00	803	51.40	751	15.05	0.2	843	44.9	765	5.10	941	65.94	828	04:42.3	666.63	8059
48	Vasiliy KHARLAMOV	1/8/1986	RUS	2	Cheboksary (RUS)	6/3/2012	1135	11.38	0	778	7.37	0	903	15.49	820	1.94	749	49.55	835	14.83	0.6	870	47.45	817	4.60	790	65.00	813	04:39.4	684.77	8059
57	Adam Sebastian HELCELET	10/27/1991	CZE	2	Antonio Domínguez Stadium, Arona (ESP)	6/13/2021	1135	11.12	1.2	834	7.42	0	915	15.32	809	1.98	785	50.70	783	14.63	0	895	44.94	766	4.60	790	67.29	848	04:47.6	633.77	8058
50	Roman ŠEBRLE	11/26/1974	CZE	2	Kladno (CZE)	6/24/2009	1135	11.15	2.1	827	7.66	3.1	975	14.76	775	2.06	859	50.72	782	14.43	2.3	920	43.54	737	4.60	790	63.56	792	04:52.9	601.79	8058
56	Vitaliy ZHUK	9/10/1996	BLR	13	Khalifa International Stadium, Doha (QAT)	10/4/2019	1135	10.95	0.4	872	6.63	0.1	727	15.13	798	1.96	767	48.08	905	14.49	0.7	912	46.64	801	4.80	849	58.66	718	04:35.5	709.72	8058
58	Simon HECHLER	6/15/1988	GER	1	Chula Vista, CA (USA)	8/14/2011	1135	10.62	1.5	947	7.67	2.9	977	13.85	719	1.92	731	49.89	820	14.56	1.5	903	44.09	748	4.61	793	58.18	710	04:35.4	710.11	8058
53	Pieter BRAUN	1/21/1993	NED	8	Mösle-Stadium, Götzis (AUT)	5/29/2016	1135	11.11	0	836	7.40	0	910	14.75	774	2.00	803	49.28	848	14.59	-0.6	900	44.65	760	4.60	790	55.70	673	04:27.1	764.52	8058
37	Tim NOWAK	8/13/1995	GER	4	Stadionring, Ratingen (GER)	6/17/2018	1135	11.18	1	821	7.21	0.8	864	14.40	753	2.04	840	48.90	866	15.16	1.3	830	37.3	610	5.00	910	63.12	785	04:25.0	778.39	8057
38	Florian GEFFROUAIS	12/5/1988	FRA	1	Valence (FRA)	7/9/2010	1135	11	2.5	861	7.25	1.2	874	14.72	772	1.96	767	49.51	837	15.09	0.8	839	43.09	728	4.70	819	62.12	770	04:23.3	790.01	8057
49	Brent NEWDICK	1/31/1985	NZL	1	Melbourne (AUS)	4/14/2012	1135	11.02	-0.7	856	7.56	1.6	950	14.48	758	1.95	758	49.22	851	14.55	0	905	48.25	834	4.70	819	56.43	684	04:46.2	642.21	8057
69	Baptiste THIERY	6/29/2001	FRA	9	Olympiastadion, München (GER)	8/16/2022	1135	10.87	0.7	890	6.94	-1.4	799	12.95	664	1.90	714	47.66	926	15.10	-0.1	837	41.93	704	5.40	1035	55.07	664	04:18.1	824.88	8057
42	Yunior DIAZ	4/28/1987	CUB	1	La Habana (CUB)	3/8/2008	1135	10.4	3.1	999	7.74	0.7	995	15.42	816	2.05	850	46.70	973	14.40	0	924	42.67	719	4.00	617	48.54	567	04:38.3	691.54	8057
54	Ashley BRYANT	5/17/1991	GBR	9	Mösle-Stadium, Götzis (AUT)	5/29/2016	1135	11.08	0.3	843	7.58	0.8	955	13.28	684	2.00	803	49.54	836	14.70	-0.5	886	43.48	736	4.40	731	66.47	836	04:29.7	746.75	8056
58	Janek ÕIGLANE	4/25/1994	EST	2	Kadrioru staadion, Tallinn (EST)	6/27/2021	1135	11.18	1.7	821	7.11	1.1	840	14.95	787	2.01	813	51.31	755	14.92	2.4	859	45.94	786	5.01	913	64.91	812	04:41.7	670.00	8056
36	Paolo CASARSA	7/2/1975	ITA	1	Südstadt (AUT)	6/6/2004	1135	11.09	0.5	841	7.09	0.3	835	15.48	819	2.00	803	50.28	802	14.30	1.4	936	49.59	862	4.80	849	61.63	762	05:02.3	547.00	8056
58	Sven ROOSEN	7/27/2001	NED	2	Kadrioru staadion, Tallinn (EST)	7/11/2021	1135	10.85	-0.8	894	7.44	2.7	920	14.75	774	1.87	687	47.27	945	14.33	1.3	932	41.97	705	4.30	702	58.95	722	04:25.4	775.71	8056
43	Eugène MARTINEAU	5/14/1980	NED	13	National Stadium, Beijing (CHN)	8/22/2008	1135	11.19	-0.4	819	7.19	0.6	859	13.78	715	1.99	794	49.99	815	14.73	-0.2	882	44.09	748	4.70	819	71.44	911	04:38.0	693.70	8055
51	Eugène MARTINEAU	5/14/1980	NED	18	Olympiastadion, Berlin (GER)	8/20/2009	1135	11.18	-0.3	821	7.41	0.8	913	12.66	647	1.99	794	50.26	803	14.91	0.3	860	44.94	766	4.80	849	70.14	892	04:35.3	710.88	8055
60	Martin ROE	4/1/1992	NOR	1	Sportplatz Lana, Lana (ITA)	4/25/2021	1135	10.9	0.6	883	7.51	1.1	937	14.88	782	1.95	758	50.48	793	15.40	-0.7	802	46.86	805	4.85	865	65.14	815	04:50.6	615.79	8055
47	Pascal BEHRENBRUCH	1/19/1985	GER	4	Stadionring, Ratingen (GER)	6/29/2014	1135	11	1.1	861	6.94	-0.1	799	15.07	794	1.98	785	49.22	851	14.32	0	934	43.16	729	4.90	880	64.83	811	04:51.3	611.35	8055
50	Nikolay SHUBENOK	5/4/1985	BLR	1	Asikkala (FIN)	8/5/2012	1135	11.48	0.2	757	7.14	0.2	847	14.97	788	2.07	868	50.59	788	14.58	-0.4	901	43.5	736	4.80	849	63.65	793	04:32.6	728.19	8055
52	Willem COERTZEN	12/30/1982	RSA	11	Mösle-Stadium, Götzis (AUT)	5/31/2009	1135	11.08	0.1	843	7.58	0.6	955	13.31	686	2.03	831	48.88	867	14.39	1.6	925	42.35	712	4.20	673	65.05	814	04:29.4	748.92	8054
59	Yunior DIAZ	4/28/1987	CUB	2	La Habana (CUB)	5/6/2011	1134	11.01	0	858	7.39	1.3	908	14.99	789	1.92	731	48.14	902	14.84	1.6	869	45	767	4.40	731	62.14	770	04:32.6	728.39	8053
51	Roman ŠEBRLE	11/26/1974	CZE	6	Olympiastadion, Helsinki (FIN)	6/28/2012	1134	11.19	0.7	819	7.43	-0.2	918	14.65	768	2.00	803	49.87	821	14.45	-0.5	917	44.05	747	4.90	880	61.78	765	04:50.7	614.71	8052
53	Eelco SINTNICOLAAS	4/7/1987	NED	12	Mösle-Stadium, Götzis (AUT)	5/31/2009	1134	10.89	0.8	885	7.76	3.5	1000	13.64	706	1.91	723	48.45	887	14.55	1.9	905	35.46	573	5.20	972	54.20	651	04:29.2	750.36	8052
35	Aleksandr PARKHOMENKO	3/21/1981	BLR	1	Izmir (TUR)	8/19/2005	1134	11.26	-0.6	804	7.14	0.1	847	15.98	850	2.01	813	50.32	800	14.92	-0.8	859	40.94	684	4.80	849	63.75	794	04:29.0	751.75	8051
35	Laurent HERNU	8/22/1976	FRA	7	Olympiastadion, München (GER)	8/8/2002	1134	11.22	0.4	812	7.32	-0.9	891	13.18	678	2.00	803	49.32	846	14.35	0	930	45.84	784	4.90	880	58.56	716	04:35.2	711.01	8051
55	Niels PITTOMVILS	7/18/1992	BEL	10	Mösle-Stadium, Götzis (AUT)	5/29/2016	1134	11.15	0.3	827	7.24	3	871	13.40	692	2.00	803	50.14	808	14.77	-0.7	878	44.43	755	5.20	972	57.89	706	04:30.8	739.53	8051
70	Malik DIAKITE	2/8/2000	GER	2	St. Mark's School of Texas, Dallas, TX (USA)	7/10/2022	1134	10.96	-0.8	870	7.30	-0.8	886	14.23	742	1.93	740	48.30	895	14.69	1.2	887	42.95	725	4.71	822	57.46	700	04:24.1	784.16	8051
57	Janek ÕIGLANE	4/25/1994	EST	12	Mösle-Stadium, Götzis (AUT)	5/26/2019	1134	11.28	0.7	799	7.26	1	876	15.06	793	1.91	723	50.82	777	14.81	0.7	873	43.75	741	4.90	880	69.00	874	04:34.6	714.93	8050
56	Adam Sebastian HELCELET	10/27/1991	CZE	11	Mösle-Stadium, Götzis (AUT)	5/29/2016	1134	10.96	1.3	870	7.21	2.6	864	14.52	760	2.00	803	50.23	804	14.57	-0.6	902	46.47	797	4.40	731	67.11	845	04:41.0	674.57	8050
41	Aleksandr PARKHOMENKO	3/21/1981	BLR	1	Minsk (BLR)	6/8/2006	1134	11.32	0.5	791	7.12	1.5	842	16.01	852	1.97	776	51.69	738	14.87	0.7	865	43.74	741	4.90	880	64.80	810	04:28.4	755.64	8050
44	Leonel SUÁREZ	9/1/1987	CUB	2	La Habana (CUB)	3/8/2008	1134	10.6	3.1	952	7.15	1.5	850	11.86	598	2.17	963	48.90	866	14.40	0	924	41.49	695	4.70	819	61.80	765	04:35.4	710.05	8050
45	Ashley BRYANT	5/17/1991	GBR	11	Olympic Stadium, London (GBR)	8/12/2017	1134	11.14	-0.8	830	7.44	-1	920	14.09	734	1.96	767	49.24	850	14.75	1.2	880	43.95	745	4.30	702	67.97	858	04:27.1	763.92	8049
45	Niels PITTOMVILS	7/18/1992	BEL	1	Villeneuve d'Ascq (FRA)	7/11/2015	1134	11.35	-1.6	784	7.22	1	866	14.30	747	2.04	840	50.23	804	14.82	-0.4	871	43.07	727	5.30	1004	54.82	660	04:29.8	746.68	8049
50	Stefan DREWS	2/12/1979	GER	1	Vaterstetten (GER)	8/26/2001	1134	10.67	0.5	935	7.02	1.2	818	11.74	591	1.94	749	47.47	935	14.11	-0.1	960	37.99	624	5.30	1004	53.93	647	04:23.8	786.58	8049
38	Georni JARAMILLO	3/6/1989	VEN	1	Barquisimeto (VEN)	5/5/2018	1134	10.86	-0.5	892	7.59	1.3	957	16.10	857	1.83	653	48.56	882	14.10	-1.8	962	44.86	764	4.50	760	61.60	762	05:00.1	559.94	8048
39	Yordani GARCÍA	11/21/1988	CUB	3	Stadio Tre Stelle, Desenzano del Garda (ITA)	5/9/2010	1134	10.95	-0.7	872	6.73	0.2	750	14.77	776	2.07	868	49.31	847	14.48	-1.5	913	44.87	764	4.85	865	58.53	716	04:40.5	677.71	8048
38	Nikolay AVERYANOV	2/4/1980	RUS	1	Tula (RUS)	6/24/2004	1134	10.65	0.3	940	7.60	0.7	960	14.55	762	1.91	723	50.10	810	14.63	1.9	895	40.77	680	4.80	849	55.10	664	04:26.9	765.85	8048
38	Ituah ENAHORO	12/15/1997	GER	5	Stadionring, Ratingen (GER)	6/17/2018	1134	10.63	1	945	7.45	-0.2	922	14.19	740	1.86	679	47.91	913	14.35	0.9	930	47.56	820	4.40	731	52.94	632	04:31.3	736.66	8048
43	Hans VAN ALPHEN	1/12/1982	BEL	2	Bangkok (THA)	8/13/2007	1133	11.16	-0.9	825	7.49	0.9	932	15.39	814	1.83	653	48.25	897	14.85	-0.1	868	45.32	773	4.40	731	60.79	750	04:21.0	804.91	8047
57	Zachery ZIEMEK	2/23/1993	USA	2	Athens, GA (USA)	4/7/2016	1133	10.74	1.3	919	7.47	1.9	927	13.00	667	1.97	776	50.17	807	14.71	1.5	885	46.86	805	5.15	957	57.44	699	04:52.2	605.79	8047
46	Dominik DISTELBERGER	3/16/1990	AUT	13	Mösle-Stadium, Götzis (AUT)	5/28/2017	1133	10.73	0.5	922	7.15	1.1	850	13.36	689	1.88	696	48.16	901	14.32	1	934	43.08	727	4.90	880	60.11	739	04:35.7	708.25	8046
36	Romain BARRAS	8/1/1980	FRA	1	Niamey (NIG)	12/15/2005	1133	11.25	2.3	806	7.15	1.3	850	15.35	811	1.94	749	49.74	827	14.50	0.9	911	45.06	768	4.90	880	57.88	706	04:31.0	738.42	8046
40	Hunter VEITH	1/14/1995	USA	1	Austin, TX (USA)	3/29/2018	1133	10.72	0.9	924	7.78	0.9	1005	13.47	696	2.10	896	48.66	877	14.77	2.1	878	37.47	613	4.90	880	55.76	674	04:52.6	603.40	8046
40	Johannes ERM	3/26/1998	EST	3	Eugene, OR (USA)	6/7/2018	1133	10.86	2.3	892	7.98	0.6	1056	13.46	695	1.98	785	48.34	893	14.88	-0.7	864	44.21	751	4.81	852	55.21	666	04:54.5	592.54	8046
46	Jan Felix KNOBEL	1/16/1989	GER	1	Bernhausen, Filderstadt (GER)	8/9/2015	1133	11.07	0.2	845	7.37	-0.9	903	15.68	832	1.99	794	50.28	802	14.70	1.4	886	44.43	755	5.06	929	62.32	773	05:05.9	526.56	8045
39	Christopher HALLMANN	6/6/1983	GER	1	Vaterstetten (GER)	9/5/2004	1133	10.65	0.7	940	7.19	-0.1	859	12.86	659	1.91	723	47.87	915	14.53	1.1	907	41.16	688	4.70	819	61.90	766	04:26.3	769.51	8045
60	Hans VAN ALPHEN	1/12/1982	BEL	11	Mösle-Stadium, Götzis (AUT)	5/29/2011	1133	11.1	0.9	838	7.50	-0.3	935	13.35	689	2.00	803	49.58	834	14.96	-0.8	854	46.32	794	4.46	748	60.85	751	04:21.9	799.41	8045
60	Carlos Eduardo BEZERRA CHININ	5/3/1985	BRA	5	Stadionring, Ratingen (GER)	7/17/2011	1133	10.8	3.4	906	7.69	3	982	13.17	678	1.91	723	48.86	868	14.28	-0.3	939	48.38	837	4.50	760	56.65	688	04:42.6	664.57	8045
60	Oleksiy KASYANOV	8/26/1985	UKR	4	Stade Pierre Paul Bernard, Talence (FRA)	9/18/2011	1133	10.89	0	885	7.40	0.9	910	14.55	762	1.94	749	49.08	858	14.49	-0.3	912	45.31	773	4.70	819	55.30	667	04:35.4	710.24	8045
52	Adam Sebastian HELCELET	10/27/1991	CZE	4	Kladno (CZE)	6/10/2012	1133	11.12	-1.2	834	7.18	1.7	857	15.05	793	2.04	840	49.55	835	14.29	0	937	40.31	671	4.87	871	61.95	767	04:46.7	639.33	8044
54	Mateo SOSSAH	4/28/1988	USA	2	Fayetteville, AR (USA)	6/11/2009	1133	11.31	2.8	793	7.30	4	886	13.63	706	2.08	878	49.19	852	14.62	0.4	896	42.44	714	4.60	790	58.88	721	04:20.5	808.66	8044
40	Florian SCHÖNBECK	1/13/1974	GER	2	Stadionring, Ratingen (GER)	6/27/2004	1133	11.15		827	7.41	2.3	913	13.88	721	1.89	705	49.61	833	14.40		924	47.52	819	5.10	941	57.11	694	04:42.1	667.82	8044
42	Tim EHRHARDT	3/16/1995	USA	1	Charlottesville, VA (USA)	4/21/2018	1133	10.67	1	935	7.29	1.9	883	14.49	758	1.93	740	47.57	930	15.80	-0.3	755	41.4	693	5.20	972	53.08	634	04:30.0	744.84	8044
41	Nikolay TISHCHENKO	2/4/1977	RUS	1	Krasnodar (RUS)	5/29/2004	1133	10.86	2.1	892	7.61	0	962	14.50	759	1.94	749	49.91	819	14.40	0.1	924	42.82	722	4.80	849	55.08	664	04:36.4	703.64	8043
47	Oleksiy KASYANOV	8/26/1985	UKR	2	Stade Pierre Paul Bernard, Talence (FRA)	9/20/2015	1133	10.73	1.4	922	7.33	0.5	893	14.63	767	1.98	785	49.17	853	13.92	-0.2	985	48.35	836	4.55	775	46.98	544	04:39.6	683.25	8043
37	Jaakko OJANIEMI	8/28/1980	FIN	9	Olympiastadion, Helsinki (FIN)	8/10/2005	1133	10.67	3.2	935	7.57	0.8	952	14.95	787	1.91	723	50.29	801	15.04	-1.6	845	42.41	714	4.50	760	66.27	833	04:38.2	692.30	8042
44	Alberto JUANTORENA	6/27/1977	CUB	1	La Habana (CUB)	6/22/2007	1133	10.7		929	7.40	1	910	13.35	689	2.11	906	49.30	847	14.80		874	45.18	771	4.60	790	59.30	727	04:38.6	689.64	8042
51	André NIKLAUS	8/30/1981	GER	1	Amsterdam (NED)	7/13/2001	1133	11.16	0.3	825	7.33	-0.2	893	13.84	719	1.92	731	48.90	866	14.57	-1.2	902	41.82	702	5.20	972	53.91	647	04:23.9	785.91	8042
37	Haifeng QI	8/7/1983	CHN	1	Busan (KOR)	10/10/2002	1133	11.09		841	7.22		866	13.05	670	2.06	859	49.09	857	14.54		906	43.16	729	4.80	849	61.04	753	04:35.2	711.52	8041
71	Ondřej KOPECKÝ	5/16/1998	CZE	1	Zdzislaw Krzyszkowiak Stadium, Bydgoszcz (POL)	5/15/2022	1133	11.06	-0.5	847	7.47	1.7	927	13.46	695	1.89	705	48.54	883	14.35	2.4	930	44.06	748	5.10	941	57.86	706	04:43.4	659.41	8041
47	Basile ROLNIN	1/21/1994	FRA	4	Stadionring, Ratingen (GER)	6/25/2017	1133	11.11	1.8	836	7.35	0.3	898	13.32	687	2.04	840	50.02	814	14.57	0.7	902	48.98	849	4.80	849	55.57	671	04:37.6	695.79	8041
42	Trey HARDEE	2/7/1984	USA	2	Austin, TX (USA)	6/12/2004	1133	10.48	2.2	980	7.15	3.5	850	13.68	709	1.97	776	48.54	883	14.15	2.6	955	44.75	762	4.90	880	50.93	602	04:45.9	644.35	8041
45	Nicklas WIBERG	4/16/1985	SWE	1	Jyväskylä (FIN)	6/29/2008	1132	11.14	0	830	6.95	-0.6	802	13.55	701	2.13	925	49.25	849	14.70	0.8	886	42.68	719	4.00	617	70.79	901	04:20.3	810.36	8040
58	Ashley BRYANT	5/17/1991	GBR	5	Olympisch Stadion, Amsterdam (NED)	7/7/2016	1132	11.12	0.8	834	7.56	0.9	950	13.74	712	1.89	705	50.15	808	14.68	-1	889	43.62	738	4.60	790	70.37	895	04:33.9	719.84	8040
48	Martin ROE	4/1/1992	NOR	12	Olympic Stadium, London (GBR)	8/12/2017	1132	10.9	-1.3	883	7.50	0.9	935	15.22	803	1.93	740	49.09	857	15.15	-0.5	831	48.24	834	4.50	760	58.30	712	04:39.2	685.59	8040
38	Aleksey DROZDOV	12/3/1983	RUS	10	Olympiastadion, Helsinki (FIN)	8/10/2005	1132	11.07	1.2	845	7.24	0.3	871	15.43	816	2.06	859	51.11	764	15.67	-3	770	50.13	873	4.50	760	63.67	793	04:39.0	687.36	8038
61	Jack FLOOD	9/15/1995	USA	1	Ray McDonald, Sr., Track Complex, Mount Olive, NC (USA)	5/15/2021	1132	11.1	0.8	838	7.39	0	908	14.13	736	2.08	878	50.71	782	14.09	1.9	963	43.79	742	4.55	775	56.26	682	04:31.6	734.37	8038
58	Ashley MOLONEY	3/13/2000	AUS	13	Mösle-Stadium, Götzis (AUT)	5/26/2019	1132	10.41	1.1	996	7.52	1.6	940	13.69	709	2.03	831	46.97	960	14.24	-0.1	944	41.98	705	4.40	731	56.19	681	05:03.2	541.94	8038
61	Ruben GADO	12/13/1993	FRA	3	Antonio Domínguez Stadium, Arona (ESP)	6/13/2021	1132	10.83	0.8	899	7.33	1.6	893	13.55	701	1.86	679	48.61	880	15.04	0	845	42.53	716	5.30	1004	54.50	655	04:26.8	766.51	8038
53	Keisuke USHIRO	7/24/1986	JPN	1	Nagano (JPN)	6/3/2012	1132	11.29	1.2	797	7.45	1.6	922	13.89	722	2.03	831	50.58	788	15.01	1.7	848	47.25	813	4.70	819	66.27	833	04:42.6	664.33	8037
49	Janek ÕIGLANE	4/25/1994	EST	14	Mösle-Stadium, Götzis (AUT)	5/28/2017	1132	11.17	1.3	823	7.13	-2.6	845	15.02	791	2.03	831	50.56	789	14.72	1	884	40.96	684	4.90	880	65.17	816	04:37.8	694.97	8037
63	Solomon SIMMONS	9/26/1993	USA	8	Hayward Field, Eugene, OR (USA)	6/20/2021	1132	10.98	0.8	865	7.56	1.7	950	15.00	790	1.90	714	49.95	817	14.37	1.2	927	41.54	696	4.65	804	63.26	787	04:38.9	687.74	8037
59	Martin ROE	4/1/1992	NOR	1	Antonio Domínguez Stadium, Arona (ESP)	6/9/2019	1132	11.13	-1.5	832	7.38	0	905	14.88	782	1.93	740	49.90	819	15.03	0	846	46.27	793	4.70	819	62.08	769	04:32.0	732.29	8037
43	Tim NOWAK	8/13/1995	GER	1	Halle (GER)	5/6/2018	1132	11.21	-0.3	814	7.10	2	838	14.56	763	1.92	731	50.13	809	14.72	2.7	884	45.11	769	4.90	880	61.86	766	04:24.1	783.96	8037
39	Laurent HERNU	8/22/1976	FRA	5	Talence (FRA)	9/22/2002	1132	11.32	-0.8	791	7.19	-1.1	859	14.13	736	2.03	831	49.30	847	14.15	0.4	955	45.34	774	4.75	834	57.75	704	04:35.9	706.71	8037
63	Maicel UIBO	12/27/1992	EST	15	National Stadium, Tokyo (JPN)	8/5/2021	1132	11.32	0.1	791	7.37	0.4	903	13.95	725	2.02	822	50.82	777	14.83	0	870	46.38	795	5.50	1067	50.64	598	04:38.6	689.38	8037
56	Dmitriy KARPOV	7/23/1981	KAZ	1	Pune (IND)	7/4/2013	1132	11.01	0.2	858	7.01	1.9	816	16.18	862	1.98	785	49.36	844	14.46	-0.5	916	50.27	876	5.10	941	48.40	565	04:57.6	574.36	8037
55	Larbi BOURRADA	5/10/1988	ALG	1	Algiers (ALG)	5/22/2009	1132	10.77		912	7.69		982	11.90	600	1.96	767	47.06	955	14.61		897	37.33	611	4.40	731	61.81	765	04:19.2	817.27	8036
43	Pavel ANDREYEV	11/24/1978	UZB	1	Tashkent (UZB)	5/21/2004	1132	11.36	0.6	782	6.98	-0.5	809	15.33	810	2.07	868	50.38	797	14.93	0.4	858	45.69	781	4.80	849	61.10	754	04:32.6	728.39	8036
52	Jörg GOEDICKE	6/25/1974	GER	2	Bernhausen, Filderstadt (GER)	7/22/2001	1132	11.2	0.1	817	7.64	0.3	970	14.42	754	2.00	803	50.56	789	14.72	-0.4	884	41.81	701	4.95	895	59.68	733	04:38.4	690.65	8036
44	Romain MARTIN	7/12/1988	FRA	1	Hexham (GBR)	7/22/2018	1132	11.07	-1.3	845	7.08	0.8	833	14.42	754	2.08	878	49.87	821	14.39	-0.7	925	39.57	656	5.01	913	59.05	724	04:38.9	687.99	8036
65	Jack FLOOD	9/15/1995	USA	9	Hayward Field, Eugene, OR (USA)	6/20/2021	1132	11.18	0.8	821	7.32	1.7	891	14.29	746	2.11	906	50.54	790	14.08	1.2	964	42.89	724	4.55	775	58.51	715	04:36.2	704.73	8036
43	Attila ZSIVOCZKY-PANDEL	4/29/1977	HUN	5	Talence (FRA)	9/26/2004	1132	11.13	0.4	832	7.30	1.5	886	13.48	697	2.01	813	48.62	879	14.17	0	953	45.67	781	4.42	737	55.37	668	04:28.0	758.22	8036
42	Eugène MARTINEAU	5/14/1980	NED	11	Ullevi Stadium, Göteborg (SWE)	8/11/2006	1132	11.09	-0.5	841	7.00	0.2	814	13.48	697	2.06	859	49.66	830	14.92	0.1	859	41.74	700	4.80	849	64.48	805	04:24.6	781.00	8035
66	Hunter PRICE	8/28/1994	USA	1f2	Cougar Athletic Stadium, Azusa, CA (USA)	5/14/2021	1132	10.83	1.9	899	7.51	1.6	937	14.00	728	2.06	859	49.12	856	14.81	2.3	873	43.25	731	4.55	775	57.08	694	04:39.6	683.06	8035
48	Thomas VAN DER PLAETSEN	12/24/1990	BEL	14	National Stadium, Beijing (CHN)	8/29/2015	1132	11.44	-0.5	765	7.42	1.2	915	13.83	718	2.13	925	50.28	802	14.76	-1	879	43.01	726	5.30	1004	55.23	666	04:47.4	635.05	8035
48	Akihiko NAKAMURA	10/23/1990	JPN	2	Nagano (JPN)	6/1/2014	1132	10.8	-1.3	906	7.35	2	898	12.44	633	2.03	831	47.48	934	14.21	0.1	948	35.01	564	4.90	880	50.40	595	04:15.0	846.33	8035
45	Hans VAN ALPHEN	1/12/1982	BEL	11	Yanmar Stadium Nagai, Osaka (JPN)	9/1/2007	1131	11.11	0.2	836	7.35	0.3	898	14.67	769	1.88	696	48.52	884	14.77	-0.3	878	44.3	752	4.30	702	65.71	824	04:22.5	795.08	8034
54	Eelco SINTNICOLAAS	4/7/1987	NED	11	Olympic Stadium, London (GBR)	8/9/2012	1131	10.85	0.4	894	7.37	1.3	903	14.18	739	1.93	740	48.85	868	14.43	0.1	920	32.26	509	5.30	1004	58.82	720	04:31.2	737.44	8034
56	Andres RAJA	6/2/1982	EST	5	Stade Pierre Paul Bernard, Talence (FRA)	9/20/2009	1131	10.95	0	872	7.24	0.9	871	14.40	753	2.03	831	49.44	841	13.90	0.6	987	41.37	692	4.72	825	58.59	717	04:45.7	645.15	8034
54	Norman MÜLLER	8/7/1985	GER	8	Mösle-Stadium, Götzis (AUT)	5/27/2012	1131	10.9	1	883	7.29	0.8	883	14.55	762	2.00	803	49.55	835	14.94	0.4	857	40.38	672	5.06	929	56.90	691	04:33.9	719.96	8034
49	Luiz Alberto DE ARAUJO	6/27/1987	BRA	1	Sao Bernardo do Campo (BRA)	5/16/2015	1131	10.95	0.1	872	7.39	0.1	908	15.24	804	1.92	731	49.45	840	14.58	-0.8	901	46.79	804	4.80	849	52.24	622	04:36.4	703.64	8034
45	Jan DOLEŽAL	6/6/1996	CZE	1	Kladno (CZE)	6/17/2018	1131	11.06	1.6	847	7.22	1.6	866	14.84	780	1.99	794	49.73	827	14.72	-0.7	884	47.45	817	4.90	880	56.69	688	04:44.9	650.32	8033
60	Kristjan ROSENBERG	5/16/1994	EST	4	Lutsk (UKR)	7/7/2019	1131	10.95	-0.6	872	7.34	3.2	896	13.27	684	2.16	953	49.06	858	14.91	0.8	860	40.84	682	5.00	910	51.70	614	04:36.2	704.85	8033
46	Norman MÜLLER	8/7/1985	GER	6	Stadionring, Ratingen (GER)	6/22/2008	1131	11.05	1.2	850	7.44	0.7	920	14.47	757	1.96	767	48.38	891	14.65	2	892	41.27	690	4.70	819	56.17	680	04:26.8	766.04	8032
45	Stefan DREWS	2/12/1979	GER	3	Stadionring, Ratingen (GER)	6/27/2004	1131	10.92		878	7.12	0	842	13.44	694	1.89	705	47.79	919	13.97		978	40.67	678	5.00	910	55.96	677	04:29.1	751.09	8032
67	Kristjan ROSENBERG	5/16/1994	EST	13	Mösle-Stadium, Götzis (AUT)	5/30/2021	1131	10.85	-0.2	894	7.33	1.1	893	14.90	784	2.00	803	48.60	880	15.04	0.5	845	43.46	735	4.70	819	54.99	663	04:34.4	716.48	8032
46	Dennis HUTTERER	5/4/1996	GER	1	Darmstadt (GER)	5/13/2018	1131	11.1	0	838	7.27	0	878	14.18	739	2.08	878	50.53	790	15.10	-0.9	837	48.41	837	4.90	880	53.26	637	04:34.1	718.22	8032
40	Roland SCHWARZL	12/10/1980	AUT	9	Mösle-Stadium, Götzis (AUT)	5/30/2010	1131	11.23	0	810	7.61	1	962	14.54	761	1.94	749	50.24	804	14.37	-0.3	927	44.95	766	5.10	941	52.66	628	04:39.4	684.58	8032
40	Darius DRAUDVILA	3/29/1983	LTU	6	Estadio Olímpico, Barcelona (ESP)	7/29/2010	1131	10.71	-0.6	926	7.52	1.9	940	15.08	795	2.04	840	48.43	888	14.29	-0.2	937	44.53	757	4.55	775	52.59	627	05:02.2	547.80	8032
59	Harrison WILLIAMS	3/7/1996	USA	5	Eugene, OR (USA)	6/9/2016	1131	10.69	0.9	931	6.86	1.1	781	13.52	699	1.92	731	47.06	955	14.07	2	965	41.66	698	5.00	910	50.94	603	04:27.9	759.08	8032
40	Oleksiy KASYANOV	8/26/1985	UKR	7	Stade Pierre Paul Bernard, Talence (FRA)	9/19/2010	1131	10.72	-0.1	924	7.45	0.5	922	14.32	748	2.05	850	49.22	851	14.47	-0.5	915	44.81	763	4.56	778	46.48	537	04:30.0	744.97	8032
12	Rik TAAM	1/17/1997	NED	1	Emmeloord (NED)	9/6/2020	1131	10.8	2.4	906	7.07	0.6	830	14.52	760	1.97	776	48.92	865	14.62	0.3	896	42.23	710	4.70	819	57.53	701	04:26.5	768.04	8031
50	Mathias BRUGGER	8/6/1992	GER	1	Halle (GER)	5/7/2017	1131	11.02	0.5	856	7.04	-0.1	823	15.09	795	1.92	731	48.63	879	14.55	-1.2	905	43.08	727	5.00	910	54.06	649	04:28.3	756.30	8031
61	Cedric DUBLER	1/13/1995	AUS	2	Townsville (AUS)	6/26/2019	1131	10.85	1	894	7.32	0.4	891	12.09	612	2.13	925	48.43	888	14.05	1.2	968	41.6	697	5.00	910	51.66	613	04:47.6	633.89	8031
13	Taavi TŠERNJAVSKI	3/4/1995	EST	2	Stade P-J. Bénard, St-Paul (FRA)	12/19/2020	1131	11.15	1.2	827	7.33	0.8	893	14.96	787	1.88	696	49.46	840	14.55	2.2	905	48.15	832	4.75	834	57.70	703	04:34.9	713.00	8030
56	Ilya SHKURENYOV	1/11/1991	RUS	3	Cheboksary (RUS)	6/3/2012	1131	11.38	1.6	778	7.34	0.3	896	13.24	682	2.03	831	50.15	808	14.46	0	916	41.81	701	5.20	972	56.14	680	04:39.1	686.54	8030
72	Cedric DUBLER	1/13/1995	AUS	3	Alexander Stadium, Birmingham (GBR)	8/5/2022	1131	10.92	0	878	7.61	0.6	962	12.83	657	2.06	859	48.47	886	14.20	1.2	949	44.01	746	5.00	910	51.84	616	04:58.8	567.10	8030
46	Chiel WARNERS	4/2/1978	NED	6	Talence (FRA)	9/26/2004	1131	11.11	-1.1	836	7.60	1	960	14.31	747	1.98	785	48.68	876	14.23	0	945	41.1	687	4.92	886	51.77	615	04:38.1	693.06	8030
43	Aleksey DROZDOV	12/3/1983	RUS	7	Estadio Olímpico, Barcelona (ESP)	7/29/2010	1131	11.16	0.8	825	7.35	-0.2	898	15.89	844	2.07	868	50.88	774	15.63	-0.2	775	44.39	754	4.85	865	60.74	749	04:40.5	677.90	8029
43	Andres RAJA	6/2/1982	EST	10	Mösle-Stadium, Götzis (AUT)	5/30/2010	1131	10.83	0.4	899	7.45	0.6	922	14.76	775	2.03	831	50.02	814	14.05	0.1	968	41.6	697	4.40	731	57.05	694	04:37.3	698.02	8029
57	Dmitriy KARPOV	7/23/1981	KAZ	3	Kladno (CZE)	6/24/2009	1131	11.07	2.1	845	6.97	2.6	807	16.02	852	2.00	803	50.64	785	14.63	2.3	895	50.79	887	4.90	880	55.89	676	04:53.2	599.83	8029
14	Simon EHAMMER	2/7/2000	SUI	1	Sportplatz Tellenfeld, Amriswil (SUI)	7/19/2020	1131	10.85	-1.1	894	8.11	0.1	1089	13.09	673	2.04	840	48.65	878	14.06	0	967	35.23	568	4.90	880	53.06	634	04:52.2	606.08	8029
51	Ituah ENAHORO	12/15/1997	GER	1	Düsseldorf (GER)	7/30/2017	1131	10.84	-0.5	897	7.64	0.2	970	14.44	755	1.90	714	48.02	908	14.86	0.5	867	46.65	801	4.45	746	51.57	612	04:27.9	758.68	8028
53	Eduard HÄMÄLÄINEN	1/21/1969	FIN	9	Götzis (AUT)	5/27/2001	1131	10.99	0.8	863	7.11	0	840	15.67	831	1.91	723	48.01	909	14.36	-0.2	929	46.41	796	4.90	880	50.33	593	04:42.7	664.14	8028
50	Leonel SUÁREZ	9/1/1987	CUB	1	La Habana (CUB)	5/27/2015	1130	11.36	0	782	7.00	1.7	814	13.79	715	2.05	850	51.94	727	14.58	1.6	901	44.45	756	4.90	880	69.74	885	04:34.2	717.51	8027
49	Dakotah KEYS	9/27/1991	USA	1	Eugene, OR (USA)	4/18/2014	1130	11.13	1.9	832	7.45	1.7	922	13.65	707	2.08	878	50.95	771	14.67	1.1	890	37.15	607	4.85	865	62.29	772	04:24.2	783.55	8027
15	Thomas VAN DER PLAETSEN	12/24/1990	BEL	1	Atletiekstadion De Brielmeersen, Deinze (BEL)	9/27/2020	1130	11.22	3.8	812	7.48	1	930	13.07	672	2.05	850	51.32	755	14.60	3.6	899	47.66	822	5.20	972	56.53	686	04:48.3	629.75	8027
60	Pierce LEPAGE	1/22/1996	CAN	3	Stade Pierre Paul Bernard, Talence (FRA)	9/18/2016	1130	10.46	2.7	985	7.75	1.3	997	14.18	739	2.02	822	48.01	909	14.69	0.2	887	40.79	681	4.86	868	48.88	572	04:58.8	567.33	8027
47	Leonel SUÁREZ	9/1/1987	CUB	1	Barranquilla (COL)	7/30/2018	1130	11.17	2.1	823	7.14	1.9	847	13.84	719	2.05	850	50.53	790	14.57	1.9	902	44.72	761	4.70	819	64.00	798	04:34.2	717.70	8026
47	Claston BERNARD	3/22/1979	JAM	12	Götzis (AUT)	5/30/2004	1130	10.88	1.6	888	7.33	1	893	14.05	731	2.09	887	48.84	869	14.22	-0.2	946	43.18	729	4.20	673	60.72	749	04:43.0	661.77	8026
54	Zsolt KÜRTÖSI	3/21/1971	HUN	6	Arles (FRA)	7/1/2001	1130	11.14	-1.8	830	6.89	-0.2	788	15.07	794	2.04	840	48.68	876	14.14	5.1	957	47.14	811	4.70	819	57.03	693	04:50.1	618.44	8026
45	Dmitriy KARPOV	7/23/1981	KAZ	1	Guangzhou (CHN)	11/25/2010	1130	10.92	1.3	878	7.14	-1	847	16.95	910	2.03	831	50.79	779	15.03	0.9	846	48.61	841	4.90	880	53.62	642	04:57.8	572.96	8026
68	Adam Sebastian HELCELET	10/27/1991	CZE	2	Sportplatz Lana, Lana (ITA)	4/25/2021	1130	11.28	0.6	799	7.30	1.9	886	14.87	782	1.98	785	50.66	784	14.66	-1.3	891	47.49	818	4.75	834	66.62	838	04:51.8	608.47	8025
39	Aleksandr PARKHOMENKO	3/21/1981	BLR	1	Maribor (SLO)	7/3/2005	1130	11.47	-0.6	759	7.17	3.1	854	15.82	840	2.00	803	50.55	789	15.11	-1.4	836	41.71	699	5.00	910	63.80	795	04:30.6	740.97	8025
39	Rudy BOURGUIGNON	7/16/1979	FRA	6	Stade Pierre Paul Bernard, Talence (FRA)	9/18/2005	1130	10.91	3.4	881	7.28	2.7	881	14.30	747	1.89	705	50.31	800	15.03	1.7	846	42.55	717	5.20	972	59.70	733	04:30.2	743.86	8025
52	Karl Robert SALURI	8/6/1993	EST	13	Olympic Stadium, London (GBR)	8/12/2017	1130	10.55	-0.7	963	7.49	-1	932	13.98	727	1.84	661	47.76	921	15.36	-0.5	807	40.43	673	5.00	910	57.12	695	04:31.3	736.53	8025
47	Jangy ADDY	3/2/1985	USA	6	Eugene, OR (USA)	6/30/2008	1130	10.77	-0.4	912	7.20	-1.2	862	15.63	828	1.96	767	48.61	880	13.73	1.9	1010	47.08	810	4.40	731	57.10	694	05:05.1	531.39	8025
41	Romain BARRAS	8/1/1980	FRA	1	Angers (FRA)	7/15/2005	1130	11.24	0	808	7.08	2.8	833	14.51	760	1.92	731	48.89	866	14.33	-1	932	42.65	719	4.85	865	63.49	790	04:33.7	720.74	8024
48	Maurice SMITH	9/28/1980	JAM	1	Austin, TX (USA)	4/1/2004	1130	11.02	1.8	856	7.00	0.7	814	15.56	824	1.95	758	49.53	836	14.15	3.2	955	50.94	890	4.30	702	57.10	694	04:37.7	695.29	8024
61	Cedric DUBLER	1/13/1995	AUS	14	Estádio Olímpico, Rio de Janeiro (BRA)	8/18/2016	1130	10.86	-0.8	892	7.47	0	927	11.49	575	2.13	925	48.18	900	14.30	0.7	936	38.89	642	4.90	880	51.82	616	04:32.1	731.25	8024
26	Jón Arnar MAGNÚSSON	7/28/1969	ISL	2	Stadionring, Ratingen (GER)	7/13/2003	1130	10.93	1.6	876	7.45	-1.6	922	15.24	804	2.03	831	49.27	849	14.64	-1.2	894	42.56	717	4.90	880	62.51	776	05:15.5	474.42	8023
62	Martin ROE	4/1/1992	NOR	14	Mösle-Stadium, Götzis (AUT)	5/26/2019	1130	10.91	0.7	881	7.42	1.1	915	15.11	796	1.91	723	49.93	818	15.24	0.5	821	47.31	815	4.50	760	62.48	775	04:34.0	719.06	8023
49	Maurice SMITH	9/28/1980	JAM	14	Olympic Stadium, Athina (GRE)	8/24/2004	1130	10.85	-0.2	894	6.81	0.9	769	15.24	804	1.91	723	49.27	849	14.01	1.5	973	49.02	850	4.20	673	61.52	761	04:32.7	727.22	8023
63	Andrei KRAUCHANKA	1/4/1986	BLR	5	Stade Pierre Paul Bernard, Talence (FRA)	9/18/2011	1130	11.35	-0.8	784	7.26	1	876	14.16	738	2.06	859	50.16	807	14.44	-0.3	918	43.22	730	5.00	910	60.56	746	04:44.0	655.94	8023
62	Steven BASTIEN	3/4/1994	USA	4	Drake Stadium, Des Moines, IA (USA)	7/26/2019	1130	10.71	1.4	926	7.49	2.2	932	13.30	686	2.00	803	48.63	879	14.53	3.8	907	39.17	648	4.70	819	57.23	696	04:32.7	727.22	8023
46	Andres RAJA	6/2/1982	EST	3	Tallinn (EST)	6/27/2010	1130	10.97	0.8	867	7.43	0.1	918	14.80	777	1.98	785	49.45	840	13.84	2.8	995	41.84	702	4.70	819	56.38	684	04:47.2	636.09	8023
58	Ashton EATON	1/21/1988	USA	1	Eugene, OR (USA)	4/24/2009	1130	10.66	1.2	938	7.58	3.9	955	11.61	583	2.05	850	47.54	932	14.08	1.4	964	38.28	630	4.55	775	53.70	644	04:28.9	752.14	8023
42	Hamdi DHOUIBI	1/24/1982	TUN	11	Olympiastadion, Helsinki (FIN)	8/10/2005	1130	10.67	3.2	935	7.43	0.5	918	12.85	658	1.94	749	47.04	956	14.56	-1.9	903	41.17	688	4.80	849	52.83	631	04:31.2	736.98	8023
43	Jon Ryan HARLAN	4/25/1981	USA	6	Stade Pierre Paul Bernard, Talence (FRA)	9/17/2006	1130	11.1	1.8	838	7.08	0.4	833	15.92	846	2.10	896	50.80	778	14.02	-0.3	972	44.04	747	4.70	819	61.17	755	05:03.2	542.06	8022
57	Bastien AUZEIL	10/22/1989	FRA	2	Paris (FRA)	7/13/2013	1130	11.14	0.9	830	7.34	3.3	896	14.61	766	1.96	767	49.48	839	14.56	0.9	903	44.22	751	5.00	910	58.58	716	04:45.9	644.29	8022
64	Fredrik SAMUELSSON	2/16/1995	SWE	15	Mösle-Stadium, Götzis (AUT)	5/26/2019	1130	11.1	0.7	838	7.40	2.4	910	14.02	730	2.00	803	49.76	826	14.65	-0.1	892	45.19	771	4.80	849	56.39	684	04:34.0	719.12	8022
73	Maximilian VOLLMER	3/12/1998	GER	1	Cougar Athletic Stadium, Azusa, CA (USA)	4/14/2022	1130	10.74	-0.1	919	7.17	3.4	854	15.12	797	1.94	749	47.84	917	14.59	3.4	900	40.86	682	4.70	819	55.57	671	04:34.7	714.68	8022
27	Vitaliy SMIRNOV	10/25/1978	UZB	1	Manila (PHI)	9/23/2003	1129	10.91	0.8	881	7.18		857	13.80	716	2.03	831	48.82	870	14.69	1.2	887	42.72	720	4.60	790	62.23	771	04:37.2	698.66	8021
74	Sven ROOSEN	7/27/2001	NED	10	Olympiastadion, München (GER)	8/16/2022	1129	10.83	0.7	899	7.14	-0.2	847	14.13	736	1.84	661	47.69	924	14.45	0	917	38.4	632	4.80	849	59.74	734	04:18.4	822.82	8021
50	Nikolay AVERYANOV	2/4/1980	RUS	15	Olympic Stadium, Athina (GRE)	8/24/2004	1129	10.55	2.2	963	7.34	-0.6	896	14.44	755	1.94	749	49.72	828	14.39	1.6	925	39.88	662	4.80	849	54.51	656	04:31.0	738.42	8021
46	Tomáš DVOŘÁK	5/11/1972	CZE	4	Kladno (CZE)	6/20/2007	1129	11.09		841	7.63	2.8	967	16.70	894	1.91	723	50.60	787	14.98		852	42.22	710	4.60	790	66.56	837	04:49.9	619.95	8020
46	Nikolay SHUBENOK	5/4/1985	BLR	2	Tallinn (EST)	7/8/2007	1129	11.26	-0.7	804	7.15	1.9	850	14.59	765	1.98	785	49.58	834	14.54	-0.6	906	44.72	761	4.60	790	62.68	778	04:29.6	747.53	8020
75	Sven ROOSEN	7/27/2001	NED	1	Sportpark Orderbos, Apeldoorn (NED)	6/26/2022	1129	10.92	1	878	7.21	1.2	864	14.44	755	1.84	661	48.27	896	14.54	0.2	906	43.02	726	4.55	775	61.01	753	04:20.9	806.00	8020
53	Kai KAZMIREK	1/28/1991	GER	2	Stade Pierre Paul Bernard, Talence (FRA)	9/17/2017	1129	10.96	0.8	870	7.15	0.9	850	13.89	722	2.02	822	48.34	893	14.39	-0.5	925	42.55	717	4.75	834	58.36	713	04:41.0	674.45	8020
47	Andres RAJA	6/2/1982	EST	1	Rakvere (EST)	8/19/2010	1129	10.96	2.7	870	7.44	3.1	920	14.40	753	2.02	822	49.48	839	14.02	2.4	972	43.44	735	4.60	790	57.95	707	04:51.1	612.61	8020
28	André NIKLAUS	8/30/1981	GER	8	Stade de France, Paris-St-Denis (FRA)	8/27/2003	1129	11.19	0.3	819	7.21	0.1	864	13.87	720	1.97	776	49.95	817	14.50	-0.6	911	42.68	719	5.10	941	57.55	701	04:28.8	752.74	8020
75	Dario DESTER	7/22/2000	ITA	1	Stadio Guidobaldi, Rieti (ITA)	6/26/2022	1129	10.76	0.2	915	7.41	0.7	913	13.94	725	1.93	740	48.04	907	14.55	0.3	905	41.12	687	4.90	880	55.67	673	04:40.8	675.89	8020
48	Johannes ERM	3/26/1998	EST	3	Athens, GA (USA)	4/7/2018	1129	10.99	1	863	7.78	-1.5	1005	14.02	730	2.01	813	48.55	883	14.64	0.9	894	39.75	659	4.67	810	55.50	670	04:38.0	693.51	8020
29	Rolf SCHLÄFLI	3/15/1971	SUI	4	Götzis (AUT)	6/1/2003	1129	11.07	0.4	845	7.28	1.3	881	15.53	822	1.88	696	48.69	876	14.80	-1.2	874	42.94	725	4.70	819	65.14	815	04:42.3	666.44	8019
49	Solomon SIMMONS	9/26/1993	USA	2	Drake Stadium, Des Moines, IA (USA)	6/22/2018	1129	10.67	1.4	935	7.25	-0.2	874	14.30	747	1.87	687	49.22	851	14.32	0.9	934	45.78	783	4.65	804	60.94	752	04:44.5	652.48	8019
57	Haifeng QI	8/7/1983	CHN	3	Beijing (CHN)	8/31/2001	1129	11.15		827	7.27		878	13.29	685	1.98	785	49.19	852	14.74		881	46.41	796	4.70	819	57.86	706	04:23.2	790.22	8019
57	Volodimir MIKHAYLENKO	8/27/1973	UKR	2	Beijing (CHN)	8/31/2001	1129	11.02	1.3	856	7.33	-1	893	13.95	725	2.01	813	48.49	886	14.68	1.7	889	41.19	689	5.00	910	49.62	583	04:25.3	775.91	8019
51	Felipe DOS SANTOS	7/30/1994	BRA	4	CIBC, Toronto (CAN)	7/23/2015	1129	10.37	1.4	1006	7.52	2.1	940	14.22	742	2.03	831	48.65	878	14.10	2	962	42.38	713	4.50	760	47.88	557	04:48.1	630.42	8019
58	Eelco SINTNICOLAAS	4/7/1987	NED	3	Stade Pierre Paul Bernard, Talence (FRA)	9/15/2013	1129	11.07	-0.3	845	7.14	-0.2	847	13.33	687	1.96	767	49.21	851	14.36	-0.1	929	39.12	647	5.27	994	59.39	729	04:33.5	722.16	8018
48	Eelco SINTNICOLAAS	4/7/1987	NED	8	Stade Pierre Paul Bernard, Talence (FRA)	9/19/2010	1129	10.94	-0.1	874	7.30	2.5	886	12.75	652	1.93	740	49.12	856	14.52	-0.2	908	39.42	653	5.26	991	58.48	715	04:30.2	743.79	8018
48	Attila ZSIVOCZKY-PANDEL	4/29/1977	HUN	12	Yanmar Stadium Nagai, Osaka (JPN)	9/1/2007	1129	11.44	-0.5	765	7.00	-0.1	814	15.13	798	2.09	887	50.58	788	14.82	1.4	871	46.8	804	4.80	849	59.63	732	04:35.6	709.08	8017
50	Martin ROE	4/1/1992	NOR	12	Mösle-Stadium, Götzis (AUT)	5/27/2018	1129	10.82	0.5	901	7.55	1.4	947	14.99	789	1.88	696	49.70	828	15.50	-2.4	790	47.89	827	4.80	849	58.74	719	04:41.4	671.75	8017
59	Maicel UIBO	12/27/1992	EST	5	Eugene, OR (USA)	6/6/2013	1129	11.17	1.4	823	7.44	1.5	920	12.24	621	2.11	906	51.82	733	14.67	2.8	890	45.44	776	4.90	880	58.24	711	04:28.1	757.49	8017
69	Martin ROE	4/1/1992	NOR	4	Antonio Domínguez Stadium, Arona (ESP)	6/13/2021	1129	10.89	0.8	885	7.52	1	940	14.35	750	1.92	731	50.56	789	15.33	0	810	46.19	791	4.80	849	64.66	808	04:42.8	663.08	8016
42	Aleksandr POGORELOV	1/10/1980	RUS	8	Olympiastadion, München (GER)	8/8/2002	1129	11.15	0.8	827	7.63	2.6	967	14.76	775	2.09	887	51.28	757	14.37	0	927	42.03	706	4.90	880	58.03	708	04:56.1	582.60	8016
54	Oleksiy KASYANOV	8/26/1985	UKR	3	Stade Pierre Paul Bernard, Talence (FRA)	9/17/2017	1129	10.76	-0.1	915	7.42	-1.7	915	14.59	765	1.99	794	49.87	821	14.21	-0.5	948	46.99	808	4.55	775	50.40	595	04:40.1	680.04	8016
51	Artem LUKYANENKO	1/30/1990	RUS	1	Kazan (RUS)	8/16/2018	1129	11.35	0.3	784	7.24	-1.6	871	14.43	755	2.00	803	49.71	828	14.52	0.6	908	43.56	737	5.10	941	58.35	713	04:40.9	675.26	8015
77	Lucas VAN KLAVEREN	11/11/1999	NED	4	Hayward Field, Eugene, OR (USA)	6/9/2022	1129	11.1	-0.3	838	7.21	1.5	864	13.60	704	1.95	758	46.77	970	14.38	0.9	926	37.82	620	4.81	852	57.50	700	04:24.2	783.49	8015
55	Steven BASTIEN	3/4/1994	USA	4	Eugene, OR (USA)	6/8/2017	1129	10.68	0.2	933	7.43	0.6	918	12.91	662	2.04	840	47.49	934	14.73	2	882	40.1	667	4.81	852	51.42	610	04:34.3	717.06	8015
64	Willem COERTZEN	12/30/1982	RSA	1	Durban (RSA)	4/10/2011	1128	11	1.8	861	7.29	1.5	883	13.74	712	2.00	803	48.74	874	14.37	1.5	927	41.02	685	4.40	731	64.59	807	04:32.1	731.31	8014
50	Larbi BOURRADA	5/10/1988	ALG	3	Reims (FRA)	7/12/2014	1128	10.83	2	899	7.54	1.6	945	12.64	645	1.99	794	50.15	808	14.62	0.9	896	38.92	643	4.70	819	63.72	794	04:25.9	771.91	8014
62	Arthur ABELE	7/30/1986	GER	15	Estádio Olímpico, Rio de Janeiro (BRA)	8/18/2016	1128	10.87	-0.8	890	6.97	-0.1	807	15.03	792	1.98	785	49.02	860	14.12	0.7	959	44.66	760	4.50	760	64.13	800	04:53.1	600.78	8013
48	Vitaliy SMIRNOV	10/25/1978	UZB	1f	Tashkent (UZB)	7/17/2008	1128	11.25	0.3	806	7.14	-0.2	847	14.66	769	1.92	731	49.78	825	14.78	0.1	876	47.2	812	4.70	819	63.80	795	04:31.8	733.20	8013
60	Romain MARTIN	7/12/1988	FRA	6	Eugene, OR (USA)	6/6/2013	1128	10.93	2.4	876	7.38	1.5	905	14.50	759	2.05	850	49.96	816	14.27	2.1	940	38.51	634	4.60	790	59.15	725	04:34.2	718.03	8013
59	Yunior DIAZ	4/28/1987	CUB	2	La Habana (CUB)	7/4/2009	1128	10.71	0.7	926	7.58	-1.7	955	14.31	747	1.97	776	47.16	950	14.49	-0.8	912	43.81	742	4.10	645	56.41	684	04:40.7	676.39	8013
44	Andrei KRAUCHANKA	1/4/1986	BLR	11	Mösle-Stadium, Götzis (AUT)	5/28/2006	1128	11.14	0.6	830	7.34	-1.4	896	12.83	657	2.12	915	48.95	864	14.28	1.3	939	40.69	679	4.60	790	54.86	661	04:24.4	782.01	8013
45	Arthur ABELE	7/30/1986	GER	1	Filderstadt (GER)	5/28/2006	1128	10.98	0.8	865	7.47	2	927	12.93	663	1.91	723	48.25	897	14.32	0.9	934	38.79	640	4.30	702	67.09	845	04:19.3	816.99	8012
52	Florian OBST	2/24/1993	GER	6	Stadionring, Ratingen (GER)	6/17/2018	1128	10.76	1	915	7.28	1.3	881	15.54	823	1.86	679	48.81	870	14.78	0.9	876	50.97	891	4.70	819	55.31	668	04:54.9	590.12	8012
65	Jon Ryan HARLAN	4/25/1981	USA	2	Hayward Field, Eugene, OR (USA)	6/24/2011	1128	11.17	0.2	823	6.66	0.4	734	16.51	883	2.05	850	52.04	723	14.48	1.5	913	46.37	795	4.95	895	65.10	815	04:56.4	580.90	8011
61	Curtis BEACH	7/22/1990	USA	1	Austin, TX (USA)	3/28/2013	1128	10.68	2.8	933	7.57	3	952	12.57	641	1.99	794	48.21	899	14.67	1.1	890	36.37	591	5.10	941	47.01	544	04:17.9	826.19	8011
49	Chris HELWICK	3/18/1985	USA	7	Eugene, OR (USA)	6/30/2008	1128	11.34	-0.4	786	6.98	-0.3	809	13.80	716	1.99	794	50.20	805	15.26	1.7	818	44.25	751	4.90	880	67.35	849	04:21.4	802.26	8010
56	Yevgeniy SARANTSEV	2/5/1988	RUS	1	Adler, Sochi (RUS)	9/3/2017	1128	11.31	0.2	793	7.20	0.7	862	15.14	798	2.01	813	50.21	805	15.19	0.3	827	43.17	729	4.90	880	63.03	784	04:33.9	719.64	8010
66	Romain BARRAS	8/1/1980	FRA	7	Kladno (CZE)	6/16/2011	1128	11.33	-1.6	789	7.15	1.6	850	15.22	803	1.98	785	49.75	826	14.58	-1.5	901	43.2	730	4.60	790	61.83	765	04:26.0	771.77	8010
56	Fredrik SAMUELSSON	2/16/1995	SWE	2	Bydgoszcz (POL)	7/16/2017	1128	10.98	0.7	865	7.21	1	864	13.98	727	1.99	794	48.99	862	14.35	1.5	930	43.21	730	4.70	819	59.10	724	04:37.7	695.29	8010
49	Jangy ADDY	3/2/1985	USA	1	Auburn, AL (USA)	5/16/2008	1128	10.58	3.8	956	7.25	3	874	16.32	871	1.89	705	48.58	881	13.70	-0.2	1014	46.08	789	4.35	716	54.70	658	05:02.3	546.83	8010
30	Stephen MOORE	8/13/1975	USA	4	Palo Alto, CA (USA)	6/22/2003	1128	10.8	1.7	906	7.33	-0.8	893	12.87	659	2.02	822	47.18	949	14.44	1.7	918	42.28	711	4.60	790	54.34	653	04:35.4	709.79	8010
65	Harrison WILLIAMS	3/7/1996	USA	2	Austin, TX (USA)	6/6/2019	1128	10.85	0.2	894	7.32	1.7	891	13.84	719	2.01	813	47.19	949	14.55	-1.3	905	39.3	650	5.11	944	47.91	558	04:39.0	687.04	8010
60	Ingmar VOS	5/28/1986	NED	19	Olympiastadion, Berlin (GER)	8/20/2009	1128	10.9	0	883	7.21	-0.4	864	13.78	715	2.02	822	49.99	815	14.51	0.3	910	42.39	713	4.40	731	64.27	802	04:28.5	754.91	8009
58	Rene STAUSS	9/17/1987	GER	2	Düsseldorf (GER)	7/30/2017	1128	11.3	-0.7	795	7.22	0.5	866	14.23	742	2.11	906	50.76	780	15.40	1.3	802	47.21	812	4.95	895	58.58	716	04:37.7	695.16	8009
52	Mathias BRUGGER	8/6/1992	GER	2	Bernhausen, Filderstadt (GER)	8/9/2015	1128	11.02	1.3	856	7.21	-0.8	864	14.86	781	1.96	767	48.91	866	14.68	1.4	889	43.59	738	4.86	868	52.93	632	04:29.5	748.45	8009
70	Oleksiy KASYANOV	8/26/1985	UKR		Tashkent (UZB)	5/29/2021	1128	10.96	2	870	7.72	0.3	990	15.69	832	1.90	714	50.38	797	14.43	1	920	49.3	856	4.80	849	48.83	571	04:51.5	610.21	8009
31	Romain BARRAS	8/1/1980	FRA	1	Bressanone (ITA)	7/6/2003	1127	11.54	0	744	6.99	0.4	811	15.14	798	1.99	794	49.28	848	14.43	0	920	44.17	750	4.70	819	64.08	799	04:32.9	725.92	8008
43	Stephen MOORE	8/13/1975	USA	7	Götzis (AUT)	6/2/2002	1127	10.78	0.7	910	7.18	1.1	857	13.45	695	2.09	887	48.08	905	14.40	2.2	924	41.04	686	4.80	849	53.12	635	04:43.2	660.90	8008
44	Aleksandr SHTEPA	5/15/1979	RUS	1	Krasnodar (RUS)	5/25/2002	1127	10.9		883	7.10		838	16.25	867	1.91	723	51.26	757	14.96		854	49.4	858	4.60	790	60.02	738	04:37.0	699.81	8007
53	Romain BARRAS	8/1/1980	FRA	3	Aubagne (FRA)	7/5/2015	1127	11.25	-0.1	806	6.90	0.9	790	15.31	809	2.04	840	50.01	814	14.63	-0.8	895	42.73	720	4.90	880	59.60	732	04:33.6	721.52	8007
53	Thomas VAN DER PLAETSEN	12/24/1990	BEL	13	Mösle-Stadium, Götzis (AUT)	5/27/2018	1127	11.14	-0.6	830	7.67	0.2	977	14.00	728	2.06	859	50.26	803	14.78	-2.6	876	44.46	756	5.20	972	59.41	729	05:14.9	477.31	8007
72	Maksim ANDRALOITS	6/17/1997	BLR	1	Dinamo National Olympic Stadium, Minsk (BLR)	6/26/2021	1127	10.98	0.1	865	7.21	-0.3	864	15.48	819	2.04	840	49.83	822	14.61	0.2	897	47.93	827	4.90	880	54.03	648	05:02.6	545.12	8007
51	Jaakko OJANIEMI	8/28/1980	FIN	16	Olympic Stadium, Athina (GRE)	8/24/2004	1127	10.68	2.5	933	7.50	0.4	935	14.97	788	1.94	749	49.12	856	15.01	1.9	848	40.35	672	4.60	790	59.26	727	04:35.7	708.06	8006
54	Zachery ZIEMEK	2/23/1993	USA	15	National Stadium, Beijing (CHN)	8/29/2015	1127	10.81	-0.4	903	7.57	0.3	952	13.38	690	2.04	840	49.89	820	15.29	-0.2	815	44.19	750	5.20	972	56.50	685	04:56.7	579.61	8006
59	Pau TONNESEN	10/24/1992	ESP	14	Olympic Stadium, London (GBR)	8/12/2017	1127	11.26	-0.2	804	7.21	0.6	864	13.76	714	2.08	878	50.85	776	14.57	1.2	902	43.07	727	5.40	1035	55.13	665	04:46.3	641.59	8006
59	Yordani GARCÍA	11/21/1988	CUB	2	Stadionring, Ratingen (GER)	6/15/2012	1127	10.89	0.6	885	6.57	-0.1	713	15.22	803	2.09	887	49.95	817	14.19	2.4	950	44.86	764	4.60	790	59.77	734	04:42.9	662.46	8005
54	Florian OBST	2/24/1993	GER	1	Charlotte, NC (USA)	5/25/2018	1127	10.73	1	922	7.23	0.5	869	15.25	805	1.89	705	48.40	890	14.72	-0.8	884	44.08	748	4.75	834	58.11	709	04:46.6	639.88	8005
54	Fredrik SAMUELSSON	2/16/1995	SWE	9	Olympiastadion, Berlin (GER)	8/8/2018	1127	11.04	0.3	852	7.52	0.2	940	13.99	728	2.08	878	49.60	833	14.70	0.3	886	43.94	745	4.50	760	56.91	691	04:38.1	692.81	8005
78	Steven BASTIEN	3/4/1994	USA	5	Stade Pierre Paul Bernard, Talence (FRA)	9/18/2022	1127	10.81	3.1	903	7.70	0.8	985	13.38	690	1.99	794	48.74	874	15.04	-0.8	845	40.43	673	4.70	819	53.86	646	04:25.3	776.05	8005
73	Andy PRECIADO	10/12/1997	ECU	1	Estadio Alberto Spencer Herrera, Guayaquil (ECU)	5/31/2021	1127	10.95	0	872	6.87	1	783	14.16	738	2.07	868	51.28	757	14.23	0.9	945	49.88	868	4.50	760	61.74	764	04:45.0	649.46	8004
73	Adam Sebastian HELCELET	10/27/1991	CZE	16	National Stadium, Tokyo (JPN)	8/5/2021	1127	11.06	0.1	847	7.16	0.4	852	14.99	789	1.96	767	49.41	842	14.35	0	930	45.4	775	4.60	790	61.54	761	04:44.7	651.25	8004
79	Felipe DOS SANTOS	7/30/1994	BRA	1	Bragança Paulista (BRA)	4/10/2022	1127	10.49	0.2	977	6.81	-0.4	769	13.97	727	2.02	822	49.15	854	14.04	-0.3	969	40.64	678	4.80	849	61.33	758	04:52.9	601.67	8004
59	Benjamin JENSEN	4/13/1975	NOR	10	Götzis (AUT)	5/27/2001	1127	10.87	0.2	890	6.94	1.1	799	14.85	780	1.85	670	48.77	872	14.30	-0.2	936	40.38	672	5.00	910	58.51	715	04:27.6	760.60	8004
52	Laurent HERNU	8/22/1976	FRA	7	Talence (FRA)	9/26/2004	1127	11.37	-1.1	780	7.56	2.4	950	14.41	753	1.86	679	51.10	765	15.06	0.1	842	44.99	767	4.82	856	57.19	696	04:45.1	649.21	8004
61	Moritz CLEVE	2/18/1987	GER	1	Lubbock, TX (USA)	5/16/2009	1127	10.75	2.6	917	7.31	3.9	888	14.34	749	1.95	758	48.39	890	14.28	1	939	41.04	686	4.35	716	56.11	679	04:24.4	782.01	8004
50	Robert Jacob ARNOLD	1/3/1984	USA	13	Yanmar Stadium Nagai, Osaka (JPN)	9/1/2007	1127	11.14	0.2	830	6.86	0.4	781	14.73	773	2.06	859	49.02	860	14.72	-0.2	884	43.7	740	5.10	941	56.01	678	04:43.6	658.42	8004
51	Eduard MIKHAN	6/7/1989	BLR	2	Toruń (POL)	7/6/2014	1127	11.11	-0.7	836	7.32	2.1	891	13.95	725	1.95	758	48.81	870	14.82	0.6	871	46.38	795	4.90	880	52.33	623	04:28.4	755.38	8004
67	Mikhail LOGVINENKO	4/19/1984	RUS	3	Cheboksary (RUS)	6/10/2011	1127	11.26	-0.8	804	7.25	0.3	874	13.77	714	1.97	776	48.72	875	14.32	0.8	934	46.26	793	5.10	941	46.75	541	04:29.0	752.01	8004
60	Attila SZABÓ	7/16/1984	HUN	1	Budapest (HUN)	7/3/2012	1127	11.25	-2.7	806	7.28	1.5	881	15.22	803	1.92	731	49.83	822	14.87	1	865	45.32	773	4.55	775	68.87	872	04:40.8	675.95	8003
43	Mikk PAHAPILL	7/18/1983	EST	12	Olympiastadion, Helsinki (FIN)	8/10/2005	1127	11.06	1.2	847	7.27	-1.3	878	15.36	812	2.06	859	51.44	749	15.37	-3	805	45.81	784	4.80	849	63.53	791	04:48.3	629.69	8003
62	Ingmar VOS	5/28/1986	NED	13	Mösle-Stadium, Götzis (AUT)	5/31/2009	1127	10.89	0.2	885	7.53	-0.5	942	13.95	725	2.06	859	50.12	809	14.66	1.6	891	40.03	665	4.30	702	60.97	752	04:25.7	773.44	8003
49	Michael SCHRADER	7/1/1987	GER	1	Potsdam (GER)	8/27/2010	1127	11.03	0	854	7.41	2.1	913	13.00	667	1.91	723	48.82	870	14.37	0.1	927	40.1	667	5.00	910	57.94	707	04:26.9	765.38	8003
60	Norman MÜLLER	8/7/1985	GER	7	Olympiastadion, Helsinki (FIN)	6/28/2012	1127	11.08	-0.3	843	7.24	0.3	871	14.88	782	2.00	803	48.74	874	14.83	-0.5	870	41.12	687	4.80	849	55.41	669	04:28.5	755.18	8003
60	Fredriech PRETORIUS	8/4/1995	RSA	1	Pretoria (RSA)	3/18/2017	1127	10.74	1.8	919	7.39	1.2	908	13.30	686	1.96	767	49.98	816	14.61	0.6	897	41.26	690	4.60	790	61.38	759	04:26.2	770.57	8002
64	Romain BARRAS	8/1/1980	FRA	6	Olympisch Stadion, Amsterdam (NED)	7/7/2016	1127	11.19	0.8	819	7.04	0.3	823	15.54	823	1.98	785	50.57	789	14.66	-1.3	891	43.88	744	4.80	849	59.63	732	04:29.6	747.80	8002
46	Mikk PAHAPILL	7/18/1983	EST	12	Mösle-Stadium, Götzis (AUT)	5/28/2006	1127	11.16	0.6	825	7.41	-0.8	913	15.38	813	2.06	859	51.16	762	14.81	-0.1	873	47.38	816	4.80	849	57.85	706	04:55.4	586.71	8002
60	Paweł WIESIOŁEK	8/13/1991	POL	15	Mösle-Stadium, Götzis (AUT)	5/28/2017	1127	10.79	0.5	908	7.35	1.9	898	14.19	740	2.12	915	50.83	777	14.52	1	908	44.5	757	4.50	760	55.58	672	04:42.2	667.26	8002
80	Alec DIAMOND	8/9/1997	AUS	2	SOPAC, Sydney (AUS)	4/2/2022	1127	10.97	-0.4	867	7.83	4.2	1017	13.92	723	1.93	740	48.61	880	14.59	0.9	900	47.42	817	4.80	849	48.28	563	04:45.5	646.63	8002
47	Jason DUDLEY	11/10/1984	AUS	3	Melbourne (AUS)	3/21/2006	1126	11.4	-1.9	774	7.27	0.6	878	14.73	773	2.02	822	49.86	821	14.71	0.1	885	50.1	872	4.50	760	69.27	878	05:03.8	538.43	8001
62	Dakotah KEYS	9/27/1991	USA	1	Los Angeles, CA (USA)	5/5/2013	1126	10.94	1.7	874	7.18	0	857	12.70	649	2.09	887	51.14	763	14.60	0.7	899	35.69	578	4.90	880	66.81	841	04:25.8	773.17	8001
47	Eugène MARTINEAU	5/14/1980	NED	2	Yalta (UKR)	7/2/2006	1126	11.33	-0.9	789	7.38	1.5	905	13.88	721	1.98	785	49.76	826	15.13	-2	834	41.2	689	4.80	849	66.81	841	04:27.3	762.66	8001
52	Adam Sebastian HELCELET	10/27/1991	CZE	9	Mösle-Stadium, Götzis (AUT)	6/1/2014	1126	11.06	-0.2	847	7.22	0	866	14.82	779	2.00	803	49.67	830	14.36	1.7	929	40.92	683	4.76	837	60.68	748	04:40.2	679.60	8001
55	Romain BARRAS	8/1/1980	FRA	1	Lunel (FRA)	6/7/2015	1126	10.99	2.8	863	7.31	2.8	888	14.91	784	2.02	822	50.20	805	14.66	1.1	891	42.85	723	4.70	819	57.94	707	04:37.1	699.36	8001
81	Adam Sebastian HELCELET	10/27/1991	CZE	11	Olympiastadion, München (GER)	8/16/2022	1126	11.13	-0.2	832	7.28	0.2	881	15.30	808	1.99	794	50.16	807	14.36	-0.1	929	43.44	735	4.60	790	63.44	790	04:47.5	634.44	8000
44	Attila ZSIVOCZKY-PANDEL	4/29/1977	HUN	7	Stade Pierre Paul Bernard, Talence (FRA)	9/18/2005	1126	11.13	1.2	832	6.92	1.4	795	15.09	795	2.01	813	49.33	846	15.01	0.5	848	46.93	807	4.40	731	61.04	753	04:24.6	780.67	8000
53	Niels PITTOMVILS	7/18/1992	BEL	1	Ribeira Brava (POR)	7/6/2014	1126	11.36	-0.9	782	7.35	0.5	898	13.38	690	1.98	785	48.94	864	14.59	-1.3	900	44.67	760	5.00	910	57.75	704	04:35.7	707.99	8000
75	Alec DIAMOND	8/9/1997	AUS	2	Sports Reserve, Townsville (AUS)	6/19/2021	1126	11.07	0	845	7.74	1.1	995	14.28	745	2.01	813	49.44	841	15.03	2.1	846	47.73	823	4.80	849	50.98	603	04:46.5	640.37	8000
56	Niels PITTOMVILS	7/18/1992	BEL	12	Mösle-Stadium, Götzis (AUT)	5/31/2015	1126	11.15	-0.1	827	7.21	0.9	864	13.62	705	1.97	776	50.11	810	14.88	-0.3	864	43.75	741	5.30	1004	54.58	657	04:29.0	751.42	7999
50	Eduard MIKHAN	6/7/1989	BLR	8	Estadio Olímpico, Barcelona (ESP)	7/29/2010	1126	10.84	-0.6	897	7.47	0.5	927	13.34	688	1.92	731	48.09	905	14.37	-0.6	927	45.04	768	4.65	804	53.39	639	04:34.9	713.26	7999
50	Eduard MIKHAN	6/7/1989	BLR	7	Kladno (CZE)	6/16/2010	1126	10.94	-1	874	7.40	-0.1	910	13.89	722	1.94	749	48.47	886	14.38	2	926	44.36	754	4.60	790	52.75	629	04:27.8	759.34	7999
65	Lindon VICTOR	2/28/1993	GRN	16	Estádio Olímpico, Rio de Janeiro (BRA)	8/18/2016	1126	10.83	-0.1	899	7.11	0	840	14.80	777	1.98	785	49.80	824	15.74	0.4	762	53.24	938	4.40	731	63.54	791	04:44.7	651.31	7998
62	Adam Sebastian HELCELET	10/27/1991	CZE	8	Olympiastadion, Helsinki (FIN)	6/28/2012	1126	10.96	-0.3	870	7.30	-0.3	886	13.99	728	2.03	831	49.98	816	14.24	0.2	944	39.12	647	4.80	849	61.66	763	04:42.5	664.82	7998
51	Jacob MINAH	4/3/1982	GER	3	Stadionring, Ratingen (GER)	6/17/2007	1126	10.69	0.5	931	7.53	1.9	942	13.54	700	1.98	785	47.53	932	14.39	1.3	925	40.35	672	4.70	819	49.56	582	04:35.3	710.37	7998
63	Jeremy TAIWO	1/15/1990	USA	2	Los Angeles, CA (USA)	5/5/2013	1126	10.95	0	872	7.18	-0.1	857	13.57	702	2.09	887	48.56	882	14.74	2.6	881	40.75	680	4.80	849	48.34	564	04:18.2	824.20	7998
49	Tomáš DVOŘÁK	5/11/1972	CZE	12	Ullevi Stadium, Göteborg (SWE)	8/11/2006	1126	11.25	-0.8	806	7.26	1.2	876	15.85	842	1.97	776	51.20	760	14.61	-0.3	897	42.91	724	4.80	849	64.16	801	04:42.3	666.44	7997
68	Norman MÜLLER	8/7/1985	GER	12	Mösle-Stadium, Götzis (AUT)	5/29/2011	1126	11.07	0.6	845	7.30	0.7	886	14.82	779	2.00	803	49.43	841	14.98	-0.8	852	38.79	640	4.76	837	58.64	717	04:22.1	797.85	7997
66	Janek ÕIGLANE	4/25/1994	EST	5	Lutsk (UKR)	7/7/2019	1126	11.4	-0.1	774	7.20	0	862	14.77	776	1.95	758	50.69	783	14.46	0.4	916	42.04	706	4.70	819	70.61	899	04:36.4	703.64	7996
46	Tomáš DVOŘÁK	5/11/1972	CZE	8	Stade Pierre Paul Bernard, Talence (FRA)	9/18/2005	1126	11.22	3.4	812	7.26	1.2	876	14.99	789	1.95	758	50.35	799	14.67	0.5	890	43.45	735	4.80	849	62.41	774	04:34.7	714.48	7996
33	Haifeng QI	8/7/1983	CHN	2	Arles (FRA)	6/8/2003	1126	11.23	-0.7	810	7.58	2.5	955	12.84	657	1.93	740	49.44	841	14.76	-1.6	879	48.3	835	4.71	822	59.34	728	04:32.3	729.95	7996
82	Hunter PRICE	8/28/1994	USA	8	Mösle-Stadium, Götzis (AUT)	5/29/2022	1126	11	-0.9	861	7.41	0	913	14.38	752	2.09	887	49.65	831	14.35	-0.5	930	41.22	689	4.40	731	58.37	713	04:40.0	680.80	7996
69	Miller MOSS	3/14/1988	USA	3	Des Moines, IA (USA)	6/10/2011	1126	10.58	2.8	956	7.24	1.6	871	13.59	703	1.99	794	47.23	947	14.10	-0.4	962	39.08	646	4.90	880	49.81	586	04:44.7	651.43	7996
52	Igor SARCEVIĆ	8/25/1984	SRB	9	Estadio Olímpico, Barcelona (ESP)	7/29/2010	1125	10.98	0.1	865	7.36	-0.1	900	13.96	726	2.01	813	49.64	831	14.23	-0.6	945	39.69	658	5.05	926	55.23	666	04:42.4	665.70	7995
45	Dmitriy KARPOV	7/23/1981	KAZ	2	Busan (KOR)	10/10/2002	1125	11.21	-0.6	814	7.57	-1.1	952	14.17	739	2.09	887	48.71	875	14.54	0	906	46.69	802	4.60	790	49.85	586	04:45.9	644.11	7995
47	Mikk PAHAPILL	7/18/1983	EST	9	Stade Pierre Paul Bernard, Talence (FRA)	9/18/2005	1125	11.1	3.2	838	7.48	0.6	930	14.37	751	2.10	896	51.74	736	14.68	0.5	889	44.41	755	4.50	760	63.50	791	04:45.1	648.97	7994
63	Robert Jacob ARNOLD	1/3/1984	USA	1	Stadio Tre Stelle, Desenzano del Garda (ITA)	5/10/2009	1125	11.17	0.9	823	6.83	1.4	774	14.31	747	2.04	840	49.53	836	14.28	0	939	44.19	750	5.05	926	55.57	671	04:38.7	688.94	7994
83	Artyom MAKARENKO	4/23/1997	ANA	2	Yelena Yelesina Stadium, Chelyabinsk (RUS)	8/26/2022	1125	10.71	0.6	926	7.27	1.6	878	14.32	748	2.02	822	48.60	880	13.78	1	1003	36.17	587	4.80	849	50.41	595	04:35.9	706.65	7994
16	Risto LILLEMETS	11/20/1997	EST	3	Stade P-J. Bénard, St-Paul (FRA)	12/19/2020	1125	10.97	1.2	867	7.15	1.3	850	14.01	729	2.00	803	50.81	778	14.70	1.8	886	40.98	684	4.85	865	65.36	819	04:35.1	712.23	7993
53	Vitaliy SMIRNOV	10/25/1978	UZB	17	Olympic Stadium, Athina (GRE)	8/24/2004	1125	10.89	2.2	885	7.07	-0.8	830	13.88	721	1.94	749	49.11	856	14.77	1.6	878	42.47	715	4.70	819	60.88	751	04:23.3	789.61	7993
67	Scott FILIP	1/28/1995	USA	5	Drake Stadium, Des Moines, IA (USA)	7/26/2019	1125	10.61	1.4	949	7.43	1.7	918	13.93	724	1.94	749	47.96	911	14.51	3.8	910	38.13	627	4.80	849	58.49	715	04:46.4	641.29	7993
66	Pau TONNESEN	10/24/1992	ESP	1	Tucson, AZ (USA)	4/8/2016	1125	11.22	3.3	812	7.46	0	925	14.51	760	1.99	794	50.72	782	14.57	0	902	45.61	779	5.20	972	53.59	642	04:48.9	625.75	7993
50	Stefan DREWS	2/12/1979	GER	1	Wesel (GER)	5/21/2006	1125	11.11		836	7.11		840	13.25	682	1.96	767	48.93	865	14.24		944	41.29	691	5.30	1004	52.28	622	04:30.4	742.28	7993
51	Yordani GARCÍA	11/21/1988	CUB	14	National Stadium, Beijing (CHN)	8/22/2008	1125	10.64	-0.2	942	7.07	0.3	830	15.82	840	1.96	767	49.66	830	13.90	-0.4	987	36.73	598	4.70	819	65.60	822	05:00.5	557.41	7992
70	Kevin MAYER	2/10/1992	FRA	8	Kladno (CZE)	6/16/2011	1125	11.23	0.1	810	7.34	0.2	896	12.44	633	2.01	813	48.66	877	14.74	-2	881	38.64	637	4.90	880	60.96	752	04:19.8	813.50	7992
53	Andres RAJA	6/2/1982	EST	10	Estadio Olímpico, Barcelona (ESP)	7/29/2010	1125	11	-0.6	861	7.38	-1.7	905	13.90	722	2.04	840	49.12	856	14.20	-0.6	949	39.64	657	4.55	775	59.34	728	04:37.1	698.98	7991
64	Jacob MINAH	4/3/1982	GER	14	Mösle-Stadium, Götzis (AUT)	5/31/2009	1125	10.79	0.8	908	7.45	1.5	922	13.71	711	1.97	776	48.09	905	14.40	1.9	924	40.02	665	4.80	849	52.75	629	04:36.5	703.00	7991
17	Leonel SUÁREZ	9/1/1987	CUB	1	Estadio Panamericano, La Habana (CUB)	3/21/2020	1125	11.7	-0.4	711	7.10	2.5	838	14.59	765	2.05	850	51.35	753	15.03	-0.1	846	45.38	775	4.50	760	72.77	932	04:27.7	760.40	7990
17	Martin ROE	4/1/1992	NOR	1	Fagernes Idrettspark, Fagernes (NOR)	8/9/2020	1125	11.03	-1.1	854	7.50	1.5	935	14.93	785	1.94	749	50.96	771	14.98	2.4	852	45.14	770	4.80	849	61.88	766	04:43.3	659.97	7990
64	Florian GEFFROUAIS	12/5/1988	FRA	5	Kadrioru staadion, Tallinn (EST)	6/30/2013	1125	11.12	-0.2	834	7.00	-0.1	814	15.39	814	1.92	731	48.64	878	14.90	1.4	862	42.19	709	4.40	731	61.82	765	04:14.2	852.26	7990
54	Adam Sebastian HELCELET	10/27/1991	CZE	2	Kladno (CZE)	6/15/2014	1124	11.03	1.5	854	7.22	-1.3	866	14.41	753	1.97	776	50.10	810	14.31	0.2	935	43.81	742	4.75	834	61.55	761	04:43.6	658.30	7989
65	Carlos Eduardo BEZERRA CHININ	5/3/1985	BRA	1	São Paulo (BRA)	5/12/2013	1124	10.94	-1.4	874	7.21	0.9	864	14.18	739	2.01	813	49.76	826	14.30	1.8	936	43.15	729	4.60	790	55.98	678	04:30.8	740.12	7989
48	Norman MÜLLER	8/7/1985	GER	3	Erfurt (GER)	7/15/2005	1124	10.96	0.9	870	7.48	0.8	930	14.16	738	1.95	758	47.68	925	14.73	0.6	882	40.99	685	4.80	849	53.06	634	04:34.0	719.00	7989
65	Curtis BEACH	7/22/1990	USA	7	Eugene, OR (USA)	6/6/2013	1124	10.66	2.4	938	7.81	2.3	1012	12.89	661	2.05	850	47.74	922	14.54	2.1	906	37.21	608	4.60	790	35.36	375	04:03.6	927.31	7989
63	Brent NEWDICK	1/31/1985	NZL	12	Olympic Stadium, London (GBR)	8/9/2012	1124	11.1	-0.2	838	7.36	1.1	900	15.09	795	1.96	767	50.22	804	15.02	1	847	46.15	791	4.70	819	59.82	735	04:38.2	692.17	7988
62	Marcus NILSSON	5/3/1991	SWE	2	Monzón (ESP)	7/2/2017	1124	11.3	-2	795	6.86	0.3	781	14.87	782	1.95	758	50.30	801	14.81	-0.5	873	44.85	764	4.80	849	65.33	818	04:26.8	766.31	7987
55	Eduard MIKHAN	6/7/1989	BLR	3	Kladno (CZE)	6/15/2014	1124	10.87	1.5	890	6.95	-0.2	802	14.55	762	1.91	723	49.55	835	14.67	0.9	890	49.88	868	4.85	865	53.33	638	04:34.7	714.42	7987
71	Gonzalo BARROILHET	8/13/1986	CHI	4	Guadalajara (MEX)	10/25/2011	1124	11.06	0.5	847	7.05	-0.2	826	14.21	741	2.05	850	51.08	765	14.23	1.4	945	43.4	734	5.30	1004	56.24	681	04:54.3	593.25	7986
67	Ashley BRYANT	5/17/1991	GBR	2	Stadio Luigi Ridolfi, Firenze (ITA)	5/3/2013	1124	11.09	0	841	6.92	0.3	795	13.19	679	1.95	758	48.10	904	14.49	0.6	912	40.83	681	4.55	775	70.44	896	04:30.0	744.84	7985
56	Yury YAREMICH	10/25/1995	BLR	2	Stadio Luigi Ridolfi, Firenze (ITA)	4/28/2018	1124	10.96	-0.9	870	7.62	-0.6	965	12.98	666	2.07	868	51.14	763	14.36	0.6	929	39.49	654	5.15	957	59.30	727	04:55.5	586.24	7985
67	Jorge UREÑA	10/8/1993	ESP	12	Mösle-Stadium, Götzis (AUT)	5/29/2016	1124	10.93	1.1	876	7.47	1.6	927	12.71	650	2.03	831	49.42	842	14.24	-1.1	944	37.51	614	4.80	849	55.61	672	04:24.6	780.94	7985
72	Jangy ADDY	3/2/1985	LBR	1	Maputo (MOZ)	9/12/2011	1124	10.61		949	7.76	-0.5	1000	15.38	813	1.92	731	48.75	873	14.15		955	48.14	832	4.40	731	50.71	599	05:08.9	510.17	7985
52	Aleksandr PARKHOMENKO	3/21/1981	BLR	14	Yanmar Stadium Nagai, Osaka (JPN)	9/1/2007	1124	11.29	-0.5	797	6.92	-0.2	795	15.98	850	1.94	749	51.16	762	14.93	-0.3	858	44.86	764	4.70	819	69.14	876	04:34.6	715.00	7984
56	Garrett SCANTLING	5/19/1993	USA	4	Eugene, OR (USA)	6/12/2014	1124	10.89	2.2	885	7.03	3.4	821	13.92	723	2.05	850	49.61	833	14.25	1.5	942	41.21	689	4.70	819	64.67	808	04:50.8	614.29	7984
65	Robert Jacob ARNOLD	1/3/1984	USA	3	Eugene, OR (USA)	6/26/2009	1124	11.01	1.9	858	6.95	1.8	802	14.69	771	1.96	767	49.49	838	14.17	3.3	953	45.75	782	4.70	819	57.82	705	04:38.6	689.70	7984
57	Sergey TIMSHIN	11/25/1992	RUS	1	Cheboksary (RUS)	6/9/2015	1124	11.04	0.7	852	7.25	4	874	13.92	723	2.12	915	48.98	862	14.74	0.8	881	41.69	699	4.70	819	54.57	656	04:36.4	703.32	7984
47	William FRULLANI	9/21/1979	ITA	8	Götzis (AUT)	6/2/2002	1124	10.57	0.5	959	7.65	0.4	972	13.88	721	2.15	944	48.47	886	14.28	1.6	939	40.89	683	4.40	731	48.68	569	04:56.5	580.61	7984
58	Jorge UREÑA	10/8/1993	ESP	2	Tallinn (EST)	7/12/2015	1124	10.94	1.9	874	7.47	1.5	927	13.43	693	2.04	840	49.26	849	14.13	0.7	958	36.93	602	4.60	790	60.87	751	04:37.0	700.00	7983
34	André NIKLAUS	8/30/1981	GER	1	Zdzislaw Krzyszkowiak Stadium, Bydgoszcz (POL)	7/18/2003	1124	11.24	0.8	808	7.14	0.8	847	13.28	684	2.03	831	50.18	806	14.54	1.6	906	43.06	727	5.00	910	59.13	725	04:30.9	739.21	7983
57	Cedric DUBLER	1/13/1995	AUS	3	Gold Coast (AUS)	4/10/2018	1124	10.69	0	931	7.59	0.5	957	12.34	627	2.01	813	48.39	890	14.24	-0.8	944	40.59	677	5.00	910	54.63	657	04:57.0	577.45	7983
68	Pau TONNESEN	10/24/1992	ESP	17	Estádio Olímpico, Rio de Janeiro (BRA)	8/18/2016	1123	11.32	0.5	791	7.33	-0.7	893	13.69	709	2.01	813	50.81	778	14.99	0.7	851	46.31	794	5.20	972	60.15	740	04:46.3	641.84	7982
68	Rody DE WOLFF	4/9/1997	NED	4	Gävle (SWE)	7/14/2019	1123	11.04	1.9	852	7.32	0.7	891	14.13	736	1.97	776	49.14	855	14.68	0.2	889	47.51	819	4.40	731	59.77	734	04:37.0	699.62	7982
68	Ilya SHKURENYOV	1/11/1991	ANA	16	Mösle-Stadium, Götzis (AUT)	5/26/2019	1123	11.14	1.2	830	7.27	1.3	878	14.00	728	1.97	776	50.01	814	14.74	-0.1	881	45.35	774	5.10	941	58.40	714	04:45.6	646.07	7982
73	Andres RAJA	6/2/1982	EST	15	DS, Daegu (KOR)	8/28/2011	1123	10.85	0.5	894	7.21	0.2	864	14.61	766	1.99	794	49.47	839	14.04	-0.8	969	43.39	734	4.70	819	57.35	698	04:52.3	605.49	7982
54	Ingmar VOS	5/28/1986	NED	11	Estadio Olímpico, Barcelona (ESP)	7/29/2010	1123	10.95	-0.6	872	7.56	0.6	950	14.06	732	2.01	813	50.64	785	14.63	-0.2	895	41.76	700	4.55	775	61.66	763	04:37.5	696.62	7981
57	Zachery ZIEMEK	2/23/1993	USA	5	Eugene, OR (USA)	6/12/2014	1123	10.81	2.3	903	7.73	1.7	992	12.63	645	2.08	878	50.21	805	15.00	0.3	850	43.95	745	5.10	941	53.90	647	04:57.3	575.93	7981
64	Darius DRAUDVILA	3/29/1983	LTU		Grodno (BLR)	7/7/2012	1123	10.98	0.1	865	7.24	3.2	871	15.40	814	1.91	723	48.78	872	14.07	-0.7	965	49.03	850	4.50	760	53.54	641	04:49.8	620.13	7981
70	Timothy DUCKWORTH	6/18/1996	GBR	17	Mösle-Stadium, Götzis (AUT)	5/26/2019	1123	10.61	0.9	949	7.72	0.5	990	12.80	655	2.09	887	50.06	812	14.44	-0.1	918	42.22	710	4.90	880	51.27	607	04:57.7	573.83	7981
35	Klaus AMBROSCH	5/23/1973	AUT	5	Götzis (AUT)	6/1/2003	1123	11.03	0	854	7.23	-1	869	14.43	755	1.94	749	50.04	813	14.56	-0.8	903	38.34	631	4.80	849	68.29	863	04:37.8	694.84	7980
19	Axel HUBERT	2/16/1996	FRA	4	Stade P-J. Bénard, St-Paul (FRA)	12/19/2020	1123	11.14	1.3	830	7.41	1.2	913	14.20	741	1.94	749	50.83	777	14.15	1.8	955	42.39	713	4.75	834	65.01	813	04:44.1	655.02	7980
52	Mikk PAHAPILL	7/18/1983	EST	4	Arles (FRA)	7/2/2006	1123	11.24	1	808	7.81	1.5	1012	14.04	731	2.15	944	52.90	686	14.72	1.4	884	46.2	792	4.50	760	64.67	808	05:00.8	555.34	7980
58	Matthias PREY	8/9/1988	GER	10	Mösle-Stadium, Götzis (AUT)	6/1/2014	1123	11.19	-0.2	819	7.37	0.6	903	15.44	817	1.88	696	50.32	800	14.55	1.7	905	47.56	820	4.26	691	63.58	792	04:31.1	737.64	7980
58	Steven BASTIEN	3/4/1994	USA	1	Knoxville, TN (USA)	7/28/2018	1123	10.61	1.5	949	7.28	1.5	881	12.92	662	1.96	767	47.78	920	14.61	0.3	897	38.21	628	4.91	883	56.45	685	04:35.7	708.31	7980
20	Makenson GLETTY	4/2/1999	FRA	5	Stade P-J. Bénard, St-Paul (FRA)	12/19/2020	1123	10.81	-0.5	903	6.80	1.4	767	15.37	812	2.00	803	50.79	779	14.11	1.8	960	45.01	767	4.55	775	61.64	763	04:45.0	649.58	7978
68	Dmitriy KARPOV	7/23/1981	KAZ	2	Kladno (CZE)	6/9/2013	1123	10.99	-0.7	863	7.11	0.5	840	16.21	864	1.94	749	48.95	864	14.50	1.1	911	50.14	873	5.02	917	48.59	568	05:05.3	529.87	7978
49	Jaakko OJANIEMI	8/28/1980	FIN	3	Jyväskylä (FIN)	7/3/2005	1123	10.9	0.9	883	7.44	1	920	15.45	817	1.98	785	50.36	798	15.24	1	821	40.78	680	4.60	790	62.42	774	04:35.5	709.47	7977
65	Romain MARTIN	7/12/1988	FRA	2	Austin, TX (USA)	3/29/2012	1123	10.98	1.5	865	7.22	1.1	866	12.92	662	2.05	850	49.12	856	14.51	0.6	910	37.77	619	5.00	910	61.37	758	04:39.9	681.42	7977
49	Rudy BOURGUIGNON	7/16/1979	FRA	4	Arles (FRA)	6/5/2005	1123	10.71	2.5	926	7.21	1.5	864	13.83	718	1.90	714	49.62	832	15.01	3.6	848	38	624	5.25	988	60.00	738	04:33.0	725.53	7977
59	Yordani GARCÍA	11/21/1988	CUB	1	Terry Fox AF, Ottawa (CAN)	6/20/2015	1123	10.94	-0.9	874	6.68	-0.4	739	14.22	742	1.98	785	48.37	891	14.00	0.9	975	40.09	666	4.90	880	59.01	723	04:36.6	702.42	7977
84	Jack FLOOD	9/15/1995	USA	3	St. Mark's School of Texas, Dallas, TX (USA)	7/10/2022	1123	11	-1.4	861	7.08	0	833	13.80	716	2.08	878	49.97	816	13.99	0	976	40.62	677	4.71	822	58.90	721	04:40.5	677.84	7977
65	Damian WARNER	11/4/1989	CAN	1	Tucson, AZ (USA)	3/30/2012	1123	10.52	0	970	7.12	0	842	13.74	712	1.99	794	49.48	839	13.61	0.5	1025	43.62	738	4.40	731	58.69	718	04:51.8	608.06	7977
59	Ilya SHKURENYOV	1/11/1991	RUS	2	Cheboksary (RUS)	6/10/2014	1123	11.04	0.3	852	7.45	0.8	922	13.81	717	2.06	859	49.77	825	14.54	0.6	906	43.53	737	4.90	880	58.55	716	04:59.4	563.57	7977
59	Georni JARAMILLO	3/6/1989	VEN	1	Cochabamba (BOL)	6/6/2018	1123	10.66	0.5	938	7.71	0.9	987	14.75	774	1.89	705	47.92	913	13.95	-1	981	44.45	756	4.50	760	57.57	701	05:17.6	462.86	7977
53	Carlos Eduardo BEZERRA CHININ	5/3/1985	BRA	3	Rio de Janeiro (BRA)	7/24/2007	1123	10.88	-0.8	888	7.76	0.5	1000	13.44	694	2.09	887	48.36	892	14.52	-0.3	908	37.01	604	4.30	702	51.95	617	04:24.0	785.03	7977
85	Markus ROOTH	12/22/2001	NOR	6	Stade Pierre Paul Bernard, Talence (FRA)	9/18/2022	1122	11	1	861	7.23	1.4	869	14.39	752	1.96	767	50.44	794	14.53	-0.7	907	48.09	831	4.80	849	58.51	715	04:47.9	631.70	7976
51	Paul TEREK	10/20/1979	USA	2	Carson, CA (USA)	6/24/2005	1122	11.17	-0.6	823	7.05	0.1	826	14.97	788	2.00	803	49.05	859	15.21	0	824	44.22	751	5.20	972	54.05	649	04:39.9	681.30	7976
52	Roland SCHWARZL	12/10/1980	AUT	8	Mösle-Stadium, Götzis (AUT)	5/29/2005	1122	11.09	1.6	841	7.44	0	920	14.48	758	1.97	776	50.28	802	14.70	-1.4	886	46.15	791	4.80	849	54.71	659	04:38.0	693.70	7975
69	Eduard MIKHAN	6/7/1989	BLR	5	Mösle-Stadium, Götzis (AUT)	5/26/2013	1122	10.72	1.1	924	7.02	-1.7	818	14.41	753	1.97	776	49.05	859	14.57	-0.4	902	47.71	823	4.56	778	52.40	624	04:34.1	718.54	7975
52	Romain BARRAS	8/1/1980	FRA	2	Blankers-Koen Stadion, Hengelo (NED)	6/29/2008	1122	11.4	1.2	774	6.86	1.2	781	14.83	779	1.95	758	49.61	833	14.46	0.4	916	44.18	750	4.90	880	60.88	751	04:28.8	753.00	7974
54	François GOURMET	12/28/1982	BEL	15	Yanmar Stadium Nagai, Osaka (JPN)	9/1/2007	1122	10.67	0.7	935	7.15	0.3	850	13.74	712	1.85	670	47.98	910	15.02	-0.3	847	39.87	662	5.00	910	57.73	704	04:25.5	774.84	7974
74	Thomas VAN DER PLAETSEN	12/24/1990	BEL	13	Mösle-Stadium, Götzis (AUT)	5/29/2011	1122	11.31	-0.8	793	7.42	-0.1	915	12.80	655	2.09	887	49.60	833	14.65	-0.4	892	36.87	601	5.06	929	60.13	740	04:32.5	728.65	7973
60	Ilya SHKURENYOV	1/11/1991	RUS	3	Stade Pierre Paul Bernard, Talence (FRA)	9/20/2015	1122	11.2	1.4	817	7.31	0.8	888	13.08	672	1.92	731	49.63	832	14.83	-0.2	870	44.92	765	5.25	988	60.09	739	04:41.4	671.75	7973
65	Timothy DUCKWORTH	6/18/1996	GBR	2	Athens, GA (USA)	4/9/2017	1122	10.62	0.3	947	7.87	0	1027	12.25	622	2.11	906	49.18	853	14.64	0.1	894	40.71	679	4.97	901	55.45	670	05:15.4	474.79	7973
74	Simon WALTER	3/13/1985	SUI	1	Bressanone (ITA)	7/3/2011	1122	11.02	2.1	856	7.25	0.7	874	13.80	716	2.04	840	48.97	863	14.96	1.4	854	42.94	725	4.90	880	55.40	669	04:37.6	696.11	7973
67	Kurt FELIX	7/4/1988	GRN	1	Azusa, CA (USA)	4/19/2012	1122	11.08	1.5	843	7.73	0.5	992	12.69	648	2.06	859	48.82	870	14.91	0.3	860	39.37	652	4.30	702	66.62	838	04:35.6	708.70	7972
67	Gonzalo BARROILHET	8/13/1986	CHI	13	Olympic Stadium, London (GBR)	8/9/2012	1122	11.18	-0.2	821	6.80	0.3	767	14.49	758	2.05	850	51.07	766	14.12	0.1	959	41.27	690	5.40	1035	57.25	697	04:48.2	629.88	7972
53	Madis KALLAS	4/22/1981	EST	5	Arles (FRA)	7/2/2006	1122	10.95	2.4	872	7.47	2.1	927	14.86	781	2.00	803	50.92	773	14.52	1.2	908	43.53	737	4.80	849	55.54	671	04:44.7	651.31	7972
53	François GOURMET	12/28/1982	BEL	1	Heusden-Zolder (BEL)	7/13/2008	1122	10.71	2.7	926	7.09	1	835	14.63	767	1.87	687	48.99	862	14.90	2.6	862	41.71	699	4.90	880	56.32	683	04:26.1	770.64	7971
53	Jacob MINAH	4/3/1982	GER	7	Stadionring, Ratingen (GER)	6/22/2008	1122	10.74	1.2	919	7.32	0.9	891	13.92	723	1.96	767	47.92	913	14.44	1.2	918	41.21	689	4.70	819	55.16	665	04:42.1	667.69	7971
71	Paweł WIESIOŁEK	8/13/1991	POL	18	Mösle-Stadium, Götzis (AUT)	5/26/2019	1122	10.76	0.7	915	7.23	0.9	869	14.13	736	2.00	803	49.48	839	15.08	0.7	840	45.53	778	4.90	880	52.25	622	04:38.7	689.26	7971
66	Roland SCHWARZL	12/10/1980	AUT	15	Mösle-Stadium, Götzis (AUT)	5/31/2009	1122	11.24	0.4	808	7.55	1	947	13.85	719	1.97	776	50.37	798	14.53	1.9	907	44.88	764	5.10	941	51.08	605	04:36.0	706.13	7971
61	Florian GEFFROUAIS	12/5/1988	FRA	4	Aubagne (FRA)	7/5/2015	1122	11.17	0.3	823	7.09	0.6	835	14.77	776	1.92	731	48.74	874	14.90	-0.9	862	44.4	754	4.70	819	58.83	720	04:25.3	776.11	7970
76	Adam Sebastian HELCELET	10/27/1991	CZE	1	Praha (CZE)	5/29/2011	1121	11.04	0.5	852	7.21	-0.7	864	14.56	763	2.05	850	48.66	877	14.60	-1.5	899	39.99	664	4.60	790	59.36	728	04:39.7	682.37	7969
65	Jiří RYBA	6/15/1976	CZE	5	Talence (FRA)	9/16/2001	1121	11.2	1.4	817	6.96	2	804	13.63	706	2.06	859	49.68	829	14.62	0.9	896	43.12	728	4.95	895	53.92	647	04:23.7	787.12	7968
70	Eduard MIKHAN	6/7/1989	BLR	18	Luzhniki Stadion, Moskva (RUS)	8/11/2013	1121	10.97	-0.5	867	7.42	0.1	915	14.15	738	1.96	767	48.80	871	14.82	0	871	48	829	4.60	790	50.74	600	04:33.7	720.93	7968
60	Florian GEFFROUAIS	12/5/1988	FRA	1	Arona (ESP)	5/25/2014	1121	11.17	-0.2	823	7.00	-0.8	814	15.63	828	1.92	731	49.85	822	15.13	0	834	45.3	773	4.60	790	61.00	753	04:21.9	799.28	7967
77	Markus ROOTH	12/22/2001	NOR	3	Kadrioru staadion, Tallinn (EST)	7/11/2021	1121	11.19	-0.4	819	7.25	2	874	13.00	667	1.93	740	49.46	840	14.61	-0.5	897	47.31	815	4.90	880	59.53	731	04:36.3	704.28	7967
36	Stephen MOORE	8/13/1975	USA	6	Götzis (AUT)	6/1/2003	1121	10.83	-0.2	899	7.40	0.6	910	12.84	657	2.12	915	47.18	949	14.50	-0.8	911	39.59	656	4.60	790	49.61	583	04:37.3	697.58	7967
37	Romain BARRAS	8/1/1980	FRA	3	Arles (FRA)	6/8/2003	1121	11.32	-0.7	791	7.01	1.6	816	14.97	788	1.99	794	49.21	851	14.49	-0.6	912	42.28	711	4.61	793	63.40	789	04:33.5	721.97	7966
77	Adam Sebastian HELCELET	10/27/1991	CZE	4	Ostrava (CZE)	7/15/2011	1121	10.81	0.3	903	7.28	1	881	13.85	719	2.04	840	48.82	870	14.35	-0.9	930	37.77	619	4.60	790	61.21	756	04:43.5	658.61	7966
54	Jon Ryan HARLAN	4/25/1981	USA	1	San Juan (PUR)	8/26/2006	1121	10.94	2.9	874	6.72	2.9	748	16.02	852	2.10	896	50.54	790	14.17	1.1	953	42.74	720	4.80	849	59.64	732	05:01.4	552.37	7966
86	Andy PRECIADO	10/12/1997	ECU	1	Valledupar (COL)	7/2/2022	1121	11.34	-2.2	786	7.04	-1.7	823	15.62	828	2.09	887	51.37	753	14.38	-0.2	926	48.82	846	4.60	790	57.57	701	04:48.8	626.54	7966
55	Mihail DUDAŠ	11/1/1989	SRB	11	Mösle-Stadium, Götzis (AUT)	5/30/2010	1121	10.81	-0.6	903	7.63	1.5	967	13.08	672	2.00	803	48.73	874	15.37	-0.3	805	42.37	713	4.50	760	56.88	691	04:25.0	778.52	7966
86	Baptiste THIERY	6/29/2001	FRA	1	Stade Helitas, Caen (FRA)	6/25/2022	1121	11	0.1	861	7.08	2.7	833	11.49	575	1.87	687	47.46	935	15.05	0.7	843	42.89	724	5.50	1067	53.68	643	04:22.0	798.19	7966
72	Leonel SUÁREZ	9/1/1987	CUB	4	Stade Pierre Paul Bernard, Talence (FRA)	6/23/2019	1121	11.54	0.1	744	6.97	-0.6	807	13.43	693	2.01	813	50.44	794	15.00	-1.3	850	46.87	805	4.65	804	69.24	878	04:25.1	777.65	7965
60	Pieter BRAUN	1/21/1993	NED	4	Stade Pierre Paul Bernard, Talence (FRA)	9/16/2018	1121	11.17	-0.3	823	7.29	-0.8	883	14.37	751	2.02	822	49.09	857	14.61	-1.1	897	46.51	798	4.45	746	56.51	685	04:36.4	703.70	7965
50	Hamdi DHOUIBI	1/24/1982	TUN	1	Radés (TUN)	8/9/2002	1121	10.74	1	919	7.29	0.3	883	12.58	642	1.97	776	48.48	886	14.48	1.7	913	43.96	745	4.80	849	55.12	665	04:39.0	687.23	7965
66	John LANE	1/29/1989	GBR	2	Azusa, CA (USA)	4/13/2017	1121	10.73	1.2	922	7.42	3.3	915	13.06	671	2.05	850	48.53	884	14.57	1.5	902	43.06	727	5.00	910	48.68	569	04:50.5	615.91	7965
38	Sébastien LEVICQ	6/25/1971	FRA	4	Arles (FRA)	6/8/2003	1121	11.43	-0.4	767	7.26	1.7	876	13.81	717	1.96	767	51.26	757	15.24	-0.9	821	42.62	718	5.21	976	66.86	842	04:33.3	723.72	7964
66	Thomas TEBBICH	2/4/1975	AUT	2	Ried im Innkreis (AUT)	7/1/2001	1121	10.95	1.3	872	7.18	-0.2	857	14.28	745	2.01	813	48.84	869	14.90	1.9	862	41.94	704	4.70	819	62.15	770	04:44.4	653.22	7964
73	Maximilian VOLLMER	3/12/1998	GER	1	Tucson, AZ (USA)	5/5/2019	1121	10.84	0.5	897	7.06	0	828	15.03	792	1.89	705	48.38	891	14.94	2.6	857	39.29	650	4.90	880	60.71	749	04:34.6	715.38	7964
55	Andres RAJA	6/2/1982	EST	3	Blankers-Koen Stadion, Hengelo (NED)	6/29/2008	1121	10.96	0.6	870	7.58	2.1	955	14.33	749	2.01	813	49.33	846	14.39	0	925	38.37	632	4.70	819	56.58	687	04:42.0	668.32	7964
62	Zachery ZIEMEK	2/23/1993	USA	1	Des Moines, IA (USA)	4/23/2015	1121	10.68	3	933	7.31	1.4	888	13.28	684	1.99	794	52.13	719	14.88	1.4	864	48.32	835	5.30	1004	56.00	678	04:59.1	565.65	7964
55	Oleksiy KASYANOV	8/26/1985	UKR	4	Debrecen (HUN)	7/12/2007	1121	10.75	-0.2	917	7.59	1.4	957	14.45	756	1.96	767	48.35	892	14.84	-0.3	869	42.89	724	4.10	645	55.84	675	04:27.4	762.59	7964
56	Hans Olav ULDAL	12/16/1982	NOR	1	Maribor (SLO)	7/8/2007	1120	10.95		872	7.23		869	13.88	721	1.95	758	50.47	793	14.59		900	44.78	762	4.50	760	63.81	795	04:31.8	733.53	7963
67	Klaus AMBROSCH	5/23/1973	AUT	3	Ried im Innkreis (AUT)	7/1/2001	1120	10.96	0.9	870	7.34	1.5	896	13.73	712	1.92	731	50.43	795	14.62	1.6	896	42.07	707	4.70	819	69.38	880	04:44.0	656.13	7962
53	Bryan CLAY	1/3/1980	USA	9	Mösle-Stadium, Götzis (AUT)	5/29/2005	1120	10.51	0.4	973	5.54	0.7	490	15.20	802	2.00	803	48.52	884	13.94	-1.2	982	49.88	868	4.90	880	67.02	844	05:22.8	435.96	7961
88	Maximilian VOLLMER	3/12/1998	GER	1	Hayward Field, Eugene, OR (USA)	5/14/2022	1120	10.72	0	924	6.88	-0.6	785	13.95	725	1.96	767	48.67	877	14.83	1	870	40.33	671	4.61	793	64.84	811	04:31.0	738.68	7961
69	Yordani GARCÍA	11/21/1988	CUB	18	Estádio Olímpico, Rio de Janeiro (BRA)	8/18/2016	1120	10.81	-0.1	903	6.83	-0.2	774	14.58	764	2.01	813	48.69	876	14.25	0.7	942	40.34	671	4.50	760	64.70	809	04:45.0	649.70	7961
69	Damian WARNER	11/4/1989	CAN	9	Mösle-Stadium, Götzis (AUT)	5/27/2012	1120	10.59	-0.7	954	7.11	-0.4	840	12.96	665	1.94	749	48.58	881	13.78	0.7	1003	39.59	656	4.56	778	57.00	693	04:30.4	742.35	7961
57	Edgars ERIŅŠ	6/18/1986	LAT	1	Valmiera (LAT)	6/16/2007	1120	10.81	-0.1	903	7.04	-0.9	823	13.95	725	1.91	723	48.08	905	14.80	0.3	874	48.17	832	4.30	702	52.97	633	04:15.7	841.40	7961
67	Nikolay SHUBENOK	5/4/1985	BLR	1	Beograd (SRB)	7/9/2009	1120	11.52	0.5	748	7.20	-1.3	862	14.31	747	2.01	813	49.79	824	14.78	-0.7	876	44.06	748	4.60	790	64.31	803	04:29.3	749.97	7960
78	Felipe DOS SANTOS	7/30/1994	BRA	2	Estadio Alberto Spencer Herrera, Guayaquil (ECU)	5/31/2021	1120	10.51	0	973	7.13	1.2	845	13.56	701	1.92	731	49.63	832	14.20	0.9	949	41.49	695	4.90	880	58.14	710	04:45.8	644.84	7960
71	Andres RAJA	6/2/1982	EST	1	Rakvere (EST)	8/4/2013	1120	10.79	2.6	908	7.53	2	942	14.58	764	1.93	740	49.25	849	14.32	0.5	934	41.7	699	4.65	804	56.14	680	04:46.4	640.86	7960
71	Norman MÜLLER	8/7/1985	GER	6	Mösle-Stadium, Götzis (AUT)	5/26/2013	1120	11.07	0.2	845	7.31	0.3	888	14.19	740	2.00	803	49.59	834	14.85	0	868	43.92	745	4.76	837	55.21	666	04:31.6	734.70	7960
56	Stefan DREWS	2/12/1979	GER	7	Stade Pierre Paul Bernard, Talence (FRA)	9/17/2006	1120	10.93	1.1	876	7.48	-0.1	930	13.00	667	1.89	705	48.83	869	14.49	-0.3	912	39.47	654	5.40	1035	49.38	579	04:31.8	733.66	7960
68	Indrek KASEORG	12/16/1967	EST	4	Ried im Innkreis (AUT)	7/1/2001	1120	11.31	0.9	793	7.20	-0.5	862	14.00	728	2.01	813	49.19	852	14.63	0.6	895	38.56	635	4.80	849	64.43	805	04:32.7	727.35	7959
56	Aleksey DROZDOV	12/3/1983	RUS	9	Stade Pierre Paul Bernard, Talence (FRA)	9/19/2010	1120	11.24	1.3	808	6.85	1.1	778	16.27	868	2.05	850	51.59	743	15.67	-0.4	770	46.67	801	4.86	868	63.88	796	04:40.5	677.46	7959
61	Ingmar VOS	5/28/1986	NED	3	Toruń (POL)	7/6/2014	1120	11.23	-4.8	810	7.44	3.6	920	14.34	749	2.07	868	50.64	785	14.36	0.5	929	42.52	716	4.40	731	62.73	779	04:41.3	672.82	7959
57	Massimo BERTOCCHI	9/27/1985	CAN	10	Mösle-Stadium, Götzis (AUT)	6/1/2008	1120	10.99	-0.7	863	7.34	1.3	896	14.10	734	1.91	723	48.96	863	14.07	1.1	965	44.32	753	5.20	972	47.89	557	04:47.7	633.10	7959
89	Aleksandr KOMAROV	3/4/2001	ANA	3	Yelena Yelesina Stadium, Chelyabinsk (RUS)	8/26/2022	1120	10.94	0.6	874	7.10	0.3	838	13.88	721	1.99	794	48.08	905	14.87	1	865	40.83	681	4.80	849	57.22	696	04:31.5	735.03	7958
73	Luiz Alberto DE ARAUJO	6/27/1987	BRA	2	São Paulo (BRA)	6/8/2013	1120	10.83	0.5	899	7.16	0.4	852	15.37	812	1.98	785	48.91	866	14.40	1	924	44.42	755	4.70	819	52.59	627	04:49.9	619.52	7958
39	Sebastian KNABE	10/13/1978	GER	7	Götzis (AUT)	6/1/2003	1120	11.02	0	856	7.65	0.8	972	13.94	725	2.00	803	48.89	866	14.35	0	930	43.34	733	4.70	819	52.02	619	04:47.3	635.78	7958
67	Oleksiy KASYANOV	8/26/1985	UKR	2	Kadrioru staadion, Tallinn (EST)	7/2/2017	1120	10.76	-1.9	915	7.31	1.2	888	14.55	762	1.98	785	49.02	860	13.98	-0.4	977	41.42	693	4.60	790	49.93	588	04:36.8	700.89	7958
61	Ruben GADO	12/13/1993	FRA	5	Stade Pierre Paul Bernard, Talence (FRA)	9/16/2018	1120	10.75	0.3	917	7.43	1.5	918	12.90	661	1.90	714	48.03	908	15.24	-1.1	821	37.46	613	5.15	957	56.28	682	04:26.7	766.98	7957
70	Romain MARTIN	7/12/1988	FRA	2	Des Moines, IA (USA)	6/7/2012	1119	11.13	0.4	832	6.70	-0.9	743	13.38	690	2.05	850	49.08	858	14.60	1.4	899	40.74	680	4.90	880	64.16	801	04:33.3	723.65	7956
68	Elmo SAVOLA	3/10/1995	FIN	3	Bydgoszcz (POL)	7/16/2017	1119	10.84	0.7	897	7.29	-0.6	883	13.97	727	1.96	767	49.14	855	14.21	1.7	948	37.35	611	4.70	819	61.89	766	04:39.5	683.95	7956
70	Yordani GARCÍA	11/21/1988	CUB	14	Olympic Stadium, London (GBR)	8/9/2012	1119	10.8	-0.7	906	6.75	-0.2	755	14.48	758	1.99	794	48.76	873	14.24	1	944	42.27	711	4.60	790	59.85	736	04:38.6	689.83	7956
70	Yunior DIAZ	4/28/1987	CUB	1	La Habana (CUB)	3/23/2012	1119	11.27	-1.2	801	7.74	0.9	995	14.10	734	1.95	758	47.59	929	15.06	0	842	44	746	4.50	760	57.84	705	04:39.0	686.85	7956
58	Alexis CHIVÁS	11/7/1983	CUB	3	La Habana (CUB)	3/8/2008	1119	10.6	3.1	952	7.19	0.2	859	15.20	802	2.02	822	51.30	756	13.90	0	987	49.45	859	4.60	790	55.68	673	05:02.0	548.77	7956
62	Adam Sebastian HELCELET	10/27/1991	CZE	11	Letzigrund, Zürich (SUI)	8/13/2014	1119	11.12	-0.9	834	7.34	1.1	896	14.90	784	1.98	785	50.07	811	14.39	0.6	925	39.75	659	4.60	790	65.32	818	04:44.3	653.78	7955
58	Pelle RIETVELD	2/4/1985	NED	5	Debrecen (HUN)	7/12/2007	1119	10.9	2.7	883	7.27	1.8	878	13.80	716	1.87	687	48.67	877	14.62	-0.3	896	35.84	581	4.90	880	63.35	788	04:26.3	769.24	7955
62	Adam Sebastian HELCELET	10/27/1991	CZE	1	Ribeira Brava (POR)	7/6/2014	1119	10.95	1.7	872	7.17	1.3	854	14.37	751	1.98	785	49.83	822	14.68	1.5	889	40.05	666	4.90	880	61.48	760	04:40.6	676.83	7955
73	Kevin LAZAS	1/25/1992	USA	3	Des Moines, IA (USA)	6/7/2012	1119	11.05	0.4	850	7.33	-0.4	893	14.09	734	1.99	794	51.34	754	15.12	0.9	835	40.71	679	5.10	941	60.09	739	04:31.3	736.40	7955
62	Norman MÜLLER	8/7/1985	GER	5	Stadionring, Ratingen (GER)	6/29/2014	1119	10.85	1.1	894	7.15	0	850	14.88	782	1.92	731	49.12	856	15.00	0	850	42.15	708	4.80	849	58.97	722	04:34.9	713.19	7955
58	François GOURMET	12/28/1982	BEL	1	Niort (FRA)	8/4/2007	1119	10.76	0	915	7.22	0.3	866	14.31	747	1.87	687	48.93	865	14.91	-0.8	860	39.75	659	4.85	865	57.95	707	04:24.1	784.43	7955
57	Nadir EL FASSI	9/23/1983	FRA	6	Arles (FRA)	7/2/2006	1119	11.02	1	856	7.57	1.8	952	13.06	671	1.94	749	49.87	821	14.78	1.4	876	43.56	737	4.70	819	55.80	675	04:21.8	799.68	7955
79	Andreas BECHMANN	9/28/1999	GER	3	Stadionring, Ratingen (GER)	6/20/2021	1119	10.78	2.6	910	7.32	0.2	891	15.38	813	2.03	831	47.68	925	15.24	1.3	821	42.23	710	4.80	849	53.35	638	04:58.8	567.04	7955
40	Aleksandr PARKHOMENKO	3/21/1981	BLR	1	Minsk (BLR)	6/3/2003	1119	11.29		797	7.18		857	15.14	798	1.97	776	51.11	764	15.18		828	40.24	669	4.80	849	69.88	888	04:32.5	728.65	7954
78	Aleksandr TABALA	5/23/1986	RUS	4	Cheboksary (RUS)	6/10/2011	1119	11.75	-0.8	701	7.02	0	818	14.04	731	2.06	859	51.85	731	14.86	0.8	867	48	829	5.00	910	63.24	787	04:33.6	721.32	7954
70	Dominik DISTELBERGER	3/16/1990	AUT	19	Estádio Olímpico, Rio de Janeiro (BRA)	8/18/2016	1119	10.84	-0.1	897	7.33	0.1	893	13.40	692	1.89	705	48.61	880	14.39	0.1	925	38.09	626	4.80	849	61.83	765	04:33.5	722.49	7954
62	Luiz Alberto DE ARAUJO	6/27/1987	BRA	2	Kladno (CZE)	6/17/2018	1119	10.92	1.6	878	7.12	1.2	842	14.22	742	1.93	740	49.88	820	14.50	0.2	911	46.41	796	4.80	849	56.45	685	04:38.4	691.10	7954
74	Gray HORN	2/18/1990	USA	3	Hayward Field, Eugene, OR (USA)	6/23/2012	1119	10.93	0.4	876	7.60	0	960	13.49	697	1.96	767	50.66	784	14.41	0.8	922	38.34	631	5.00	910	56.31	682	04:33.0	725.40	7954
74	José MENDIETA	10/16/1991	CUB	1	La Habana (CUB)	3/17/2013	1119	11.05	-0.5	850	7.36	0	900	15.35	811	1.98	785	49.59	834	14.44	0.8	918	41.32	691	4.20	673	64.55	807	04:39.4	684.89	7953
71	Pierce LEPAGE	1/22/1996	CAN	1	Moncton (CAN)	7/10/2016	1119	10.65	-1.2	940	7.69	-0.9	982	13.71	711	2.03	831	47.49	934	14.55	1.1	905	37.7	618	4.90	880	48.52	567	04:55.6	585.71	7953
72	Keisuke USHIRO	7/24/1986	JPN	20	Estádio Olímpico, Rio de Janeiro (BRA)	8/18/2016	1119	11.3	0.5	795	6.83	0.3	774	14.14	737	1.98	785	50.43	795	15.09	0.4	839	49.9	868	4.90	880	66.63	838	04:46.3	641.47	7952
75	Kevin MAYER	2/10/1992	FRA	15	Olympic Stadium, London (GBR)	8/9/2012	1119	11.32	-0.2	791	7.17	1.5	854	14.05	731	2.05	850	48.76	873	15.59	-0.4	780	41.2	689	4.70	819	62.41	774	04:23.0	791.57	7952
63	Thomas VAN DER PLAETSEN	12/24/1990	BEL	1	Main Stadium, Gwangju (KOR)	7/9/2015	1119	11.34	0.6	786	7.08	-1	833	13.75	713	2.10	896	50.42	795	14.59	1.4	900	41.85	702	5.20	972	60.00	738	04:50.2	617.90	7952
65	Sergey SVIRIDOV	10/20/1990	RUS	4	Toruń (POL)	7/6/2014	1119	11.24	-0.7	808	7.53	3	942	14.42	754	1.89	705	49.25	849	15.06	0.6	842	47.58	820	4.70	819	55.34	668	04:30.0	745.43	7952
65	Felipe DOS SANTOS	7/30/1994	BRA	1	São Paulo (BRA)	10/11/2014	1119	10.48	0.3	980	7.55	0.8	947	13.27	684	1.91	723	47.73	922	14.03	2.4	971	41.5	695	4.30	702	54.98	663	04:42.5	665.14	7952
75	Gonzalo BARROILHET	8/13/1986	CHI	4	Des Moines, IA (USA)	6/7/2012	1119	11.09	0.4	841	6.73	-1.3	750	13.77	714	1.96	767	49.82	823	14.04	1.2	969	42.93	724	5.30	1004	54.85	661	04:37.0	699.55	7952
68	Dmitriy KARPOV	7/23/1981	KAZ	20	Olympiastadion, Berlin (GER)	8/20/2009	1119	11.02	0.3	856	6.86	0.2	781	15.27	806	2.05	850	49.45	840	14.46	0	916	48.93	848	4.80	849	51.38	609	04:53.6	597.58	7952
59	Oleksiy KASYANOV	8/26/1985	UKR	5	Stade Pierre Paul Bernard, Talence (FRA)	9/14/2008	1119	10.69	1	931	7.49	0.9	932	14.63	767	1.91	723	48.21	899	14.71	2.3	885	42.25	710	4.35	716	51.21	607	04:24.5	781.67	7951
54	François GOURMET	12/28/1982	BEL	10	Stade Pierre Paul Bernard, Talence (FRA)	9/18/2005	1118	10.61	1.2	949	7.19	1.9	859	14.16	738	1.89	705	47.77	920	14.81	1.7	873	37.37	611	4.80	849	56.31	682	04:27.0	764.78	7950
74	Kristjan ROSENBERG	5/16/1994	EST	2	Sportplatz Lana, Lana (ITA)	4/28/2019	1118	11.05	-1.8	850	7.16	-1	852	14.59	765	2.10	896	48.87	867	15.15	-0.3	831	41.1	687	4.85	865	52.37	624	04:34.8	713.58	7950
69	Jan PODĚBRADSKÝ	3/1/1974	CZE	6	Talence (FRA)	9/16/2001	1118	11.01	0	858	7.10	1	838	14.64	768	1.91	723	48.17	901	14.56	1.9	903	40.34	671	4.75	834	52.35	623	04:17.2	831.64	7950
69	Adam Sebastian HELCELET	10/27/1991	CZE	4	Stade Pierre Paul Bernard, Talence (FRA)	9/17/2017	1118	11.18	-1.2	821	6.84	-0.3	776	14.67	769	1.99	794	49.41	842	14.51	-0.5	910	44.04	747	4.65	804	65.62	823	04:42.8	663.02	7949
63	Simone CAIROLI	1/13/1990	ITA	10	Olympiastadion, Berlin (GER)	8/8/2018	1118	10.94	0.3	874	7.49	1.3	932	13.25	682	2.05	850	48.77	872	14.66	0.1	891	35.3	570	4.60	790	59.62	732	04:28.3	756.30	7949
70	Jiří RYBA	6/15/1976	CZE	5	Ried im Innkreis (AUT)	7/1/2001	1118	11.24	1.3	808	6.96	0.7	804	13.53	700	2.04	840	49.96	816	14.71	1.7	885	43	726	5.00	910	58.60	717	04:30.3	743.20	7949
70	Óscar GONZÁLEZ	8/8/1976	ESP	4	Beijing (CHN)	8/31/2001	1118	10.88		888	7.59		957	13.17	678	2.07	868	48.58	881	14.36		929	40.09	666	4.50	760	45.98	529	04:22.7	793.80	7949
90	Finley GAIO	4/15/1999	SUI	9	Mösle-Stadium, Götzis (AUT)	5/29/2022	1118	10.54	0.9	966	7.70	0.7	985	14.30	747	1.88	696	48.50	885	13.86	1	993	39.67	658	4.80	849	45.80	527	04:46.0	643.74	7949
58	Tomáš DVOŘÁK	5/11/1972	CZE	8	Stade Pierre Paul Bernard, Talence (FRA)	9/17/2006	1118	11.23	1.8	810	7.35	1.2	898	15.66	830	1.98	785	51.58	743	14.69	0.1	887	42.61	718	4.60	790	65.24	817	04:41.7	670.19	7948
64	Keisuke USHIRO	7/24/1986	JPN	14	Mösle-Stadium, Götzis (AUT)	5/27/2018	1118	11.27	-0.6	801	7.09	1.5	835	14.26	744	2.00	803	49.98	816	15.08	-2.4	840	46.77	803	4.90	880	60.96	752	04:40.9	674.82	7948
77	Nikolay SHUBENOK	5/4/1985	BLR	9	Olympiastadion, Helsinki (FIN)	6/28/2012	1118	11.34	0.8	786	7.08	0.4	833	15.37	812	2.00	803	50.27	802	14.57	-0.5	902	43.8	742	4.70	819	58.51	715	04:31.6	734.90	7948
70	Karl Robert SALURI	8/6/1993	EST	2	Columbia, SC (USA)	5/12/2017	1118	10.5	3.4	975	7.44	1.2	920	14.15	738	1.84	661	47.59	929	15.06	0.4	842	41.29	691	4.80	849	58.16	710	04:47.6	633.89	7948
64	Tim NOWAK	8/13/1995	GER	2	Knoxville, TN (USA)	7/28/2018	1118	11.26	1.4	804	7.33	1.2	893	13.93	724	1.99	794	49.58	834	14.90	0.8	862	44.31	753	4.81	852	57.30	697	04:31.4	735.68	7948
77	Ilya SHKURENYOV	1/11/1991	RUS	16	Olympic Stadium, London (GBR)	8/9/2012	1118	11.01	-0.2	858	7.25	1.1	874	12.89	661	2.02	822	49.81	823	14.39	-0.4	925	43.51	736	5.10	941	53.81	645	04:42.8	663.27	7948
70	Pierce LEPAGE	1/22/1996	CAN	1	Terry Fox AF, Ottawa (CAN)	7/5/2017	1118	10.59	0.9	954	7.33	0.3	893	13.30	686	2.08	878	47.79	919	14.99	0.3	851	40.53	675	4.85	865	50.87	601	04:48.9	626.11	7948
66	Solomon SIMMONS	9/26/1993	USA	2	Austin, TX (USA)	3/29/2018	1118	10.97	0.9	867	7.52	1.4	940	14.63	767	1.86	679	50.38	797	14.47	2.1	915	47.44	817	4.50	760	60.48	745	04:43.4	659.48	7946
64	Janek ÕIGLANE	4/25/1994	EST	3	Tallinn (EST)	7/12/2015	1118	11.32	0.3	791	7.23	0.5	869	14.88	782	2.04	840	51.14	763	14.67	0.7	890	40.7	679	4.50	760	69.15	876	04:37.7	695.03	7945
67	Yordani GARCÍA	11/21/1988	CUB	3	Stade Pierre Paul Bernard, Talence (FRA)	9/21/2014	1118	10.91	-1	881	6.86	1.1	781	14.21	741	2.02	822	48.71	875	14.33	1.3	932	35	564	4.60	790	67.20	847	04:35.0	712.81	7945
60	Arkadiy VASILYEV	1/19/1987	RUS	2	Stadio Tre Stelle, Desenzano del Garda (ITA)	5/11/2008	1118	11.49	-0.3	755	7.14	0.5	847	14.09	734	1.95	758	49.40	842	14.82	0.4	871	46.27	793	4.85	865	57.57	701	04:24.8	779.66	7945
73	Pieter BRAUN	1/21/1993	NED	7	Olympisch Stadion, Amsterdam (NED)	7/7/2016	1118	11.15	-1	827	7.40	1.9	910	13.82	717	2.01	813	49.78	825	14.49	-1	912	40.9	683	4.60	790	56.86	691	04:25.1	777.45	7945
75	Jose Fernando FERREIRA SANTANA	3/27/1999	BRA	1	CNDA, Bragança Paulista (BRA)	8/31/2019	1118	10.78	1.6	910	7.21	2.5	864	12.76	653	1.98	785	49.35	845	14.40	1.5	924	44.9	765	4.60	790	63.80	795	04:50.9	613.75	7944
72	Jukka VÄKEVÄINEN	9/12/1978	FIN	7	Arles (FRA)	7/1/2001	1118	10.96	0.1	870	7.34	-0.3	896	13.03	669	1.95	758	47.71	923	14.95	2.4	856	39.53	655	4.70	819	57.48	700	04:22.1	798.06	7944
79	Luiz Alberto DE ARAUJO	6/27/1987	BRA	1	Buenos Aires (ARG)	6/2/2011	1118	10.84	0.1	897	7.15	0.2	850	14.14	737	1.97	776	49.08	858	14.52	-1.8	908	45.97	787	4.60	790	52.85	631	04:35.3	710.62	7944
72	Óscar GONZÁLEZ	8/8/1976	ESP	1	Baza (ESP)	6/10/2001	1118	10.86	1.1	892	7.55	2	947	12.64	645	2.11	906	49.07	858	14.41	-1.1	922	39.08	646	4.60	790	51.34	608	04:32.3	730.27	7944
61	Aleksandr PARKHOMENKO	3/21/1981	BLR	4	Blankers-Koen Stadion, Hengelo (NED)	6/29/2008	1117	11.29	0.4	797	6.71	1.3	746	15.42	816	1.92	731	50.71	782	15.10	-0.9	837	46.1	790	4.80	849	69.67	884	04:35.2	711.46	7943
80	Jiří SÝKORA	1/20/1995	CZE	17	National Stadium, Tokyo (JPN)	8/5/2021	1117	11.18	0.8	821	7.03	0.6	821	14.63	767	1.90	714	48.89	866	14.48	0	913	49.9	868	4.60	790	63.73	794	04:55.0	589.53	7943
80	Lars Vikan RISE	11/23/1988	NOR	4	Des Moines, IA (USA)	6/10/2011	1117	11.16	1.8	825	7.06	0.1	828	15.65	830	1.93	740	49.77	825	15.23	0	822	40.95	684	4.60	790	68.12	861	04:31.2	737.05	7942
74	Marcus NILSSON	5/3/1991	SWE	8	Olympisch Stadion, Amsterdam (NED)	7/7/2016	1117	11.29	0.8	797	7.02	0.9	818	14.15	738	1.98	785	50.93	772	14.97	-2.3	853	45.31	773	4.60	790	64.01	798	04:19.1	818.09	7942
72	Tim NOWAK	8/13/1995	GER	5	Stade Pierre Paul Bernard, Talence (FRA)	9/17/2017	1117	11.24	0.8	808	7.25	0.4	874	13.98	727	1.96	767	49.91	819	14.69	0.2	887	43	726	4.75	834	61.39	759	04:30.5	741.82	7942
68	Dominik DISTELBERGER	3/16/1990	AUT	12	Letzigrund, Zürich (SUI)	8/13/2014	1117	10.98	-1.9	865	7.21	-0.7	864	12.93	663	1.98	785	48.97	863	14.25	0.6	942	40.46	674	4.90	880	58.02	708	04:37.2	698.41	7942
69	Aleksey SYSOYEV	3/8/1985	RUS	6	Stade Pierre Paul Bernard, Talence (FRA)	9/20/2009	1117	11.15	0	827	6.61	0.8	723	15.28	807	2.06	859	49.90	819	14.99	1.3	851	44.51	757	4.82	856	56.99	693	04:29.1	750.82	7942
74	Pau TONNESEN	10/24/1992	ESP	1	Seattle, WA (USA)	5/8/2016	1117	11.37	1.3	780	7.30	-1.4	886	13.96	726	2.06	859	50.88	774	14.84	-0.9	869	43.4	734	5.20	972	56.16	680	04:42.9	662.33	7942
79	Mathias BRUGGER	8/6/1992	GER	1	Ulm (GER)	5/25/2012	1117	10.99	0	863	7.29	1.3	883	13.91	723	2.03	831	48.64	878	14.65	-0.5	892	43.51	736	4.70	819	49.65	583	04:31.7	734.18	7942
65	Jorge UREÑA	10/8/1993	ESP	2	Arona (ESP)	6/7/2015	1117	11.19	1.1	819	7.36	0.2	900	13.70	710	2.01	813	49.30	847	14.35	-2	930	35.92	582	4.55	775	64.02	799	04:26.7	766.98	7941
70	Haifeng QI	8/7/1983	CHN	1	Jinan (CHN)	10/25/2009	1117	10.86	0.1	892	7.38	0.6	905	13.51	698	2.00	803	49.27	849	14.82	-0.3	871	45.06	768	4.50	760	60.92	752	04:46.0	643.43	7941
80	Eelco SINTNICOLAAS	4/7/1987	NED	4	Stade Pierre Paul Bernard, Talence (FRA)	9/16/2012	1117	11.06	0.9	847	7.37	0.6	903	13.82	717	1.92	731	50.13	809	14.73	-0.8	882	41.15	688	5.32	1010	55.23	666	04:38.9	688.05	7941
91	Hakim MCMORRIS	3/3/2000	USA	3	Hilmer Lodge Stadium, Walnut, CA (USA)	4/14/2022	1117	10.42	1.2	994	7.50	1.7	935	14.19	740	1.98	785	46.36	990	14.00	0.8	975	29.73	459	4.50	760	49.29	578	04:33.0	725.21	7941
57	David GÓMEZ	2/13/1981	ESP	1	Estadio Iberoamericano, Huelva (ESP)	8/7/2004	1117	11.03		854	7.40	0.3	910	14.19	740	1.90	714	48.60	880	14.33	0	932	40.83	681	4.40	731	62.53	776	04:33.4	722.68	7940
92	Nico BECKERS	3/3/1994	GER	3	Stadionring, Ratingen (GER)	5/8/2022	1117	10.83	-0.5	899	7.10	-1.7	838	16.63	890	2.01	813	48.60	880	14.61	-1.1	897	42.38	713	4.30	702	53.04	634	04:41.0	674.32	7940
75	Sergey SVIRIDOV	10/20/1990	RUS	2	Central Stadium, Kazan (RUS)	7/9/2013	1117	11.03	-0.5	854	7.26	-0.4	876	14.23	742	2.01	813	49.31	847	15.43	0.3	798	47.06	809	4.50	760	64.59	807	04:47.7	633.16	7939
93	Malik DIAKITE	2/8/2000	GER	7	Stade Pierre Paul Bernard, Talence (FRA)	9/18/2022	1117	11.06	1	847	7.51	1.2	937	13.17	678	1.93	740	47.74	922	15.27	-0.7	817	41.74	700	4.70	819	56.21	681	04:21.9	798.94	7939
93	Steven BASTIEN	3/4/1994	USA	16	Hayward Field, Eugene, OR (USA)	7/24/2022	1117	10.93	1.1	876	7.41	2.1	913	13.36	689	2.02	822	47.95	912	14.75	0.4	880	40.66	678	4.70	819	55.80	675	04:40.9	675.01	7939
81	Gaël QUERIN	6/26/1987	FRA	9	Kladno (CZE)	6/16/2011	1117	11.25	0.1	806	7.36	0.8	900	13.37	690	1.98	785	48.65	878	14.57	-2.6	902	40.46	674	4.60	790	55.11	665	04:14.5	849.89	7939
76	Pascal BEHRENBRUCH	1/19/1985	GER	4	Stade Pierre Paul Bernard, Talence (FRA)	9/15/2013	1117	11.36	-0.3	782	6.83	1.2	774	15.95	848	1.96	767	50.01	814	14.62	-0.1	896	45.11	769	4.67	810	65.28	818	04:43.2	660.97	7938
68	Keisuke USHIRO	7/24/1986	JPN	1	Tokyo (JPN)	4/22/2018	1116	11.62	-4.4	728	7.14	0.9	847	14.58	764	2.01	813	50.80	778	14.92	1.8	859	47.63	821	4.60	790	69.69	885	04:44.5	652.54	7937
73	Cody WALTON	6/14/1995	USA	3	Athens, GA (USA)	4/9/2017	1116	11.22	0.3	812	7.20	0	862	14.19	740	1.99	794	49.77	825	14.79	0.1	875	42.35	712	4.87	871	68.21	862	04:55.9	584.06	7937
58	Mustafa ABDUR-RAHIM	9/29/1982	USA	3	Austin, TX (USA)	6/12/2004	1116	10.74	2.7	919	7.19	3.9	859	14.61	766	1.91	723	48.68	876	14.19	3.5	950	39.15	647	4.10	645	62.17	771	04:24.5	781.54	7937
71	Moritz CLEVE	2/18/1987	GER	3	Fayetteville, AR (USA)	6/11/2009	1116	10.8	4.1	906	7.22	2.6	866	14.02	730	1.93	740	48.42	889	14.44	-1.3	918	38.79	640	4.80	849	54.27	652	04:29.7	747.34	7937
62	Leonel SUÁREZ	9/1/1987	CUB	4	Rio de Janeiro (BRA)	7/24/2007	1116	11.2	0.2	817	7.32	-0.4	891	12.78	654	1.88	696	49.09	857	14.47	-0.3	915	41.07	686	4.50	760	71.39	911	04:29.3	749.57	7936
76	Solomon SIMMONS	9/26/1993	USA	6	Eugene, OR (USA)	6/9/2016	1116	10.88	0.9	888	7.03	0.7	821	15.15	799	1.89	705	49.37	844	14.21	2	948	42	705	4.70	819	59.45	730	04:40.5	677.90	7936
59	Mustafa ABDUR-RAHIM	9/29/1982	USA	1	Scottsdale, AZ (USA)	3/25/2004	1116	10.6	0.4	952	7.14	1.2	847	14.26	744	1.87	687	48.62	879	14.50	0.1	911	44.25	751	4.45	746	58.52	716	04:23.5	788.40	7936
76	Niels PITTOMVILS	7/18/1992	BEL	4	Stade Pierre Paul Bernard, Talence (FRA)	9/18/2016	1116	11.16	1.3	825	7.35	2.6	898	13.26	683	1.93	740	49.94	817	14.71	0.2	885	42.34	712	5.36	1023	55.00	663	04:38.5	690.52	7936
81	Dario DESTER	7/22/2000	ITA	4	Kadrioru staadion, Tallinn (EST)	7/11/2021	1116	10.97	-0.4	867	7.44	1.1	920	13.16	677	1.93	740	47.93	913	14.33	1.3	932	38.97	644	4.90	880	53.14	635	04:32.5	728.58	7936
82	Vasiliy KHARLAMOV	1/8/1986	RUS	2	Toruń (POL)	7/3/2011	1116	11.42	0.2	769	7.24	-0.5	871	15.38	813	1.95	758	50.10	810	14.74	0.7	881	43.49	736	5.00	910	58.92	722	04:42.4	665.88	7935
81	Kevin MAYER	2/10/1992	FRA	5	Stade Pierre Paul Bernard, Talence (FRA)	9/16/2012	1116	11.44	0.8	765	7.04	-0.5	823	13.29	685	2.07	868	49.87	821	14.80	-0.8	874	42.05	706	5.02	917	58.88	721	04:28.5	755.18	7935
57	Brent NEWDICK	1/31/1985	NZL	12	Mösle-Stadium, Götzis (AUT)	5/30/2010	1116	10.86	0.8	892	7.39	1.7	908	13.92	723	1.94	749	49.77	825	14.66	-0.8	891	42.53	716	4.60	790	57.03	693	04:29.5	748.13	7935
54	Mike MACZEY	9/28/1972	GER	2	Desenzano del Garda (ITA)	5/12/2002	1116	11.52	-0.5	748	7.44	0	920	14.43	755	2.00	803	50.66	784	14.51	0.9	910	40.07	666	4.90	880	61.30	757	04:35.2	711.39	7934
60	Haifeng QI	8/7/1983	CHN	18	Olympic Stadium, Athina (GRE)	8/24/2004	1116	11.06	1.5	847	7.34	-0.6	896	13.55	701	1.97	776	49.65	831	14.78	1.6	876	45.13	770	4.50	760	60.79	750	04:32.6	727.93	7934
69	Jorge UREÑA	10/8/1993	ESP	15	Mösle-Stadium, Götzis (AUT)	5/27/2018	1116	11.05	0.4	850	7.06	0.8	828	13.80	716	2.00	803	49.61	833	14.49	0	912	38.53	635	4.90	880	59.68	733	04:30.1	744.45	7934
78	Karl Robert SALURI	8/6/1993	EST	7	Eugene, OR (USA)	6/9/2016	1116	10.52	0.9	970	7.40	2.6	910	14.42	754	1.86	679	48.12	903	15.48	0.3	792	40.54	676	4.80	849	54.58	657	04:30.1	744.18	7934
54	Phil MCMULLEN	2/3/1975	USA	3	Berkeley, CA (USA)	6/20/2002	1116	11.49	-0.9	755	6.76		757	15.53	822	1.92	731	50.20	805	14.99	2.1	851	49.96	870	5.00	910	53.45	640	04:22.7	794.00	7934
62	Lars ALBERT	2/9/1982	GER	8	Stadionring, Ratingen (GER)	6/22/2008	1116	11.08	0.9	843	7.08	0	833	15.25	805	1.90	714	50.67	784	14.84	0.8	869	45.79	783	5.10	941	58.47	715	04:45.4	646.93	7933
77	Kevin LAZAS	1/25/1992	USA	8	Eugene, OR (USA)	6/6/2013	1116	10.83	1.4	899	7.58	3.2	955	13.89	722	1.99	794	52.00	725	15.08	0	840	41.57	697	5.30	1004	55.33	668	04:48.3	629.15	7933
82	Wesley BRAY	4/11/1988	USA	3	Austin, TX (USA)	3/29/2012	1116	10.94	2.2	874	7.43	2.2	918	13.99	728	1.87	687	49.90	819	14.71	1.8	885	41.75	700	4.70	819	61.70	763	04:30.9	739.34	7932
83	Florian GEFFROUAIS	12/5/1988	FRA	3	Albi (FRA)	7/29/2011	1116	11.07	2.1	845	7.18	1	857	15.43	816	1.90	714	49.18	853	14.94	0.4	857	40.9	683	4.60	790	60.12	740	04:25.2	777.05	7932
21	Felipe DOS SANTOS	7/30/1994	BRA	1	Centro de Atletismo Professor Oswaldo Terra, Sao Bernardo do Campo (BRA)	2/29/2020	1116	10.6	0.5	952	7.35	0.2	898	13.58	703	2.02	822	48.30	895	14.16	0.1	954	41.49	695	4.60	790	51.92	617	04:52.1	606.38	7932
82	Tim NOWAK	8/13/1995	GER	1	Auestadion, Wesel (GER)	8/22/2021	1116	11.41	-0.5	771	6.98	1	809	14.44	755	2.03	831	50.75	780	14.90	-1.1	862	45.32	773	4.50	760	63.76	795	04:22.5	795.28	7931
83	Joe DETMER	9/3/1983	USA	4	Hayward Field, Eugene, OR (USA)	6/23/2012	1116	10.97	0.1	867	7.38	0	905	13.18	678	1.90	714	49.14	855	14.92	-1.1	859	40.3	671	4.90	880	54.39	654	04:14.8	848.14	7931
95	Baptiste THIERY	6/29/2001	FRA	1	Montpellier (FRA)	6/5/2022	1116	10.77	1.4	912	7.05	0.6	826	12.44	633	1.91	723	47.56	931	14.89	0.3	863	41.3	691	5.30	1004	52.96	633	04:34.5	715.83	7931
58	Keisuke USHIRO	7/24/1986	JPN	1	Wakayama (JPN)	4/25/2010	1115	11.27	1.9	801	6.84	1	776	13.41	692	2.05	850	50.61	787	15.16	0.2	830	45.36	774	4.70	819	69.49	882	04:33.9	719.45	7930
58	Vasiliy KHARLAMOV	1/8/1986	RUS	8	Kladno (CZE)	6/16/2010	1115	11.28	-0.3	799	7.34	0	896	14.75	774	1.91	723	50.37	798	15.15	2	831	46.78	804	4.90	880	59.77	734	04:38.3	691.86	7930
63	Hans VAN ALPHEN	1/12/1982	BEL	1	Szczecin (POL)	7/8/2007	1115	11.09	2.5	841	7.27	3.1	878	14.60	765	1.89	705	49.29	848	14.83	2.4	870	46.37	795	4.40	731	59.35	728	04:26.3	769.24	7930
41	Romain BARRAS	8/1/1980	FRA	2	Desenzano del Garda (ITA)	5/11/2003	1115	11.02	0.7	856	6.82	0	771	15.00	790	2.00	803	49.56	835	14.35	0.6	930	40.26	670	4.52	766	61.36	758	04:29.2	750.30	7929
84	Andres RAJA	6/2/1982	EST	6	Stade Pierre Paul Bernard, Talence (FRA)	9/18/2011	1115	10.87	0	890	7.31	-0.2	888	14.91	784	2.00	803	49.24	850	14.13	-0.3	958	41.8	701	4.40	731	61.22	756	04:58.6	568.20	7929
61	André NIKLAUS	8/30/1981	GER	13	Götzis (AUT)	5/30/2004	1115	11.2	1.1	817	7.30	0.1	886	11.19	557	2.00	803	50.38	797	14.35	0	930	41.07	686	5.10	941	60.02	738	04:25.5	774.84	7929
79	Akihiko NAKAMURA	10/23/1990	JPN	2	Wakayama (JPN)	5/1/2016	1115	10.75	-0.1	917	7.47	0.5	927	11.98	605	1.99	794	48.34	893	14.21	0	948	36.94	603	4.80	849	47.34	549	04:15.4	844.04	7929
60	Hans VAN ALPHEN	1/12/1982	BEL	13	Mösle-Stadium, Götzis (AUT)	5/30/2010	1115	11.12	0	834	7.24	0.9	871	15.04	792	1.94	749	50.18	806	15.09	-0.8	839	45.3	773	4.40	731	61.80	765	04:26.5	768.17	7928
84	Eduard MIKHAN	6/7/1989	BLR	17	Olympic Stadium, London (GBR)	8/9/2012	1115	10.74	0.4	919	6.94	-0.1	799	14.75	774	1.93	740	48.42	889	14.15	-0.4	955	44.42	755	4.40	731	55.69	673	04:38.1	693.06	7928
80	Devon WILLIAMS	1/17/1994	USA	3	Athens, GA (USA)	4/7/2016	1115	10.84	1.3	897	7.55	-1.1	947	13.26	683	1.91	723	49.52	837	13.94	1.6	982	41.1	687	4.65	804	55.55	671	04:37.4	697.45	7928
66	Keisuke USHIRO	7/24/1986	JPN	13	Mösle-Stadium, Götzis (AUT)	5/31/2015	1115	11.27	0.5	801	6.74	1	753	14.95	787	2.00	803	50.16	807	15.24	-0.3	821	48.72	844	4.60	790	64.68	808	04:34.9	713.26	7927
96	Marcus NILSSON	5/3/1991	SWE	4	Stadionring, Ratingen (GER)	5/8/2022	1115	11.46	-0.5	761	6.79	0.3	764	14.80	777	1.95	758	51.31	755	15.40	-1.1	802	46.88	806	5.00	910	62.98	783	04:20.0	811.93	7927
83	Aleksandr KOMAROV	3/4/2001	ANA	1	Staadion, Rakvere (EST)	6/17/2021	1115	10.97	-0.4	867	7.17	0.9	854	14.26	744	2.06	859	49.56	835	14.89	1.7	863	41.53	696	4.49	757	62.09	769	04:39.6	683.63	7927
69	Jiří SÝKORA	1/20/1995	CZE	2	Ribeira Brava (POR)	7/6/2014	1115	10.85	3.8	894	7.34	0.1	896	13.87	720	2.01	813	48.80	871	15.08	-1.3	840	44.84	764	4.60	790	59.91	736	04:52.6	603.52	7927
63	William FRULLANI	9/21/1979	ITA	1	Tallinn (EST)	7/4/2004	1115	10.69	2.8	931	7.47	1.6	927	13.26	683	2.03	831	49.58	834	14.39	-0.6	925	42.97	725	4.40	731	57.06	694	04:45.5	646.81	7927
76	Mathias BRUGGER	8/6/1992	GER	3	Sportplatz Lana, Lana (ITA)	4/28/2019	1115	11.2	-0.9	817	7.11	0.8	840	14.46	757	1.95	758	48.16	901	14.73	-1.4	882	47.13	811	4.65	804	52.45	625	04:32.0	732.03	7927
81	Devon WILLIAMS	1/17/1994	USA	5	Hayward Field, Eugene, OR (USA)	7/3/2016	1115	10.65	1.2	940	7.72	0.1	990	12.92	662	1.97	776	49.48	839	13.98	2.1	977	45.44	776	4.45	746	50.00	589	04:47.9	632.00	7927
64	Stefan DREWS	2/12/1979	GER	19	Olympic Stadium, Athina (GRE)	8/24/2004	1115	10.87	1.5	890	7.38	-0.3	905	13.07	672	1.88	696	48.51	885	14.01	1.5	973	40.11	667	5.00	910	51.53	611	04:34.2	717.70	7926
85	Dmitriy KARPOV	7/23/1981	KAZ	18	Olympic Stadium, London (GBR)	8/9/2012	1115	10.91	-0.2	881	7.21	-0.2	864	16.47	880	1.99	794	49.83	822	14.40	-0.4	924	44.93	765	5.10	941	49.93	588	05:16.8	467.19	7926
97	Kristo SIMULASK	3/20/1998	EST	1	Terry & Linda Fuller T&F Complex, Lubbock, TX (USA)	5/14/2022	1115	10.52	3.2	970	7.37	2.5	903	13.91	723	2.02	822	49.00	861	14.81	1.3	873	40.76	680	4.81	852	49.89	587	04:44.1	655.20	7926
82	Lars Vikan RISE	11/23/1988	NOR	1	Mestský Stadion Sletište, Kladno (CZE)	6/11/2016	1115	11.32	-1.6	791	7.02	1.7	818	16.02	852	2.01	813	50.71	782	15.56	1.1	783	44.4	754	4.60	790	66.82	841	04:36.7	701.47	7925
84	Fredrik SAMUELSSON	2/16/1995	SWE	14	Mösle-Stadium, Götzis (AUT)	5/30/2021	1115	11.25	-0.2	806	7.28	1	881	14.39	752	2.00	803	51.12	764	14.56	0.9	903	44.93	765	4.70	819	65.00	813	04:49.9	619.77	7925
70	Bastien AUZEIL	10/22/1989	FRA	16	Mösle-Stadium, Götzis (AUT)	5/27/2018	1115	11.26	-0.6	804	7.06	-1.6	828	15.43	816	2.00	803	50.35	799	14.89	-1.9	863	44.24	751	4.70	819	61.57	761	04:39.9	681.36	7925
77	Fredrik SAMUELSSON	2/16/1995	SWE	3	Ribeira Brava (POR)	7/6/2019	1115	11.01	2	858	7.29	0.3	883	14.56	763	2.04	840	49.53	836	15.44	-2.3	797	42.07	707	4.90	880	59.12	725	04:47.1	636.76	7925
70	Artyom MAKARENKO	4/23/1997	RUS	1	Smolensk (RUS)	7/6/2018	1115	10.78	-0.2	910	7.03	0	821	14.35	750	1.95	758	48.20	899	13.83	0.8	997	38.83	641	4.80	849	54.19	651	04:45.0	649.46	7925
78	Jeremy TAIWO	1/15/1990	USA	3	Drake Stadium, Des Moines, IA (USA)	6/22/2013	1115	10.98	1.2	865	6.86	-1	781	13.47	696	2.08	878	48.30	895	14.33	-0.3	932	39.58	656	4.60	790	52.24	622	04:20.3	810.09	7925
70	Harrison WILLIAMS	3/7/1996	USA	1	Palo Alto, CA (USA)	5/13/2018	1115	11.06	1.5	847	7.23	-0.3	869	13.71	711	1.96	767	48.67	877	14.44	0.4	918	43.01	726	5.25	988	45.92	528	04:37.9	694.01	7925
59	Jaakko OJANIEMI	8/28/1980	FIN	2	Bydgoszcz (POL)	6/30/2002	1114	10.92	-1.4	878	7.31	1	888	14.38	752	1.95	758	48.93	865	15.00	-0.9	850	45.05	768	4.50	760	62.08	769	04:47.2	636.03	7924
78	Devon WILLIAMS	1/17/1994	USA	19	Mösle-Stadium, Götzis (AUT)	5/26/2019	1114	10.85	0.9	894	7.19	0.1	859	13.16	677	1.85	670	49.16	854	14.00	-0.1	975	46.28	793	4.80	849	59.56	731	04:49.4	622.66	7924
76	André NIKLAUS	8/30/1981	GER	5	Stadionring, Ratingen (GER)	6/17/2001	1114	10.92	1.7	878	7.19	3.2	859	13.02	668	1.98	785	49.58	834	14.33	1	932	40.56	676	5.16	960	48.18	562	04:26.2	770.11	7924
98	Finley GAIO	4/15/1999	SUI	1	Sollentunavallen, Sollentuna (SWE)	7/3/2022	1114	10.66	0.6	938	7.46	1.6	925	13.51	698	1.95	758	47.08	954	13.76	0.3	1006	39.96	664	4.82	856	44.88	513	04:51.1	612.73	7924
42	Attila ZSIVOCZKY-PANDEL	4/29/1977	HUN	5	Arles (FRA)	6/8/2003	1114	11.35	-0.4	784	7.02	1.3	818	14.76	775	2.14	934	50.21	805	15.13	-0.9	834	43.23	730	4.51	763	60.85	751	04:32.3	729.95	7923
85	Matthias PREY	8/9/1988	GER	6	Stadionring, Ratingen (GER)	7/17/2011	1114	11.1	3.8	838	7.52	2.8	940	15.49	820	1.88	696	50.70	783	14.79	0.5	875	47.78	824	4.50	760	56.58	687	04:36.8	700.89	7923
74	Bastien AUZEIL	10/22/1989	FRA	15	Olympic Stadium, London (GBR)	8/12/2017	1114	11.35	-0.2	784	6.87	0.2	783	15.23	804	1.96	767	50.36	798	14.59	1.2	900	46.86	805	4.80	849	60.80	750	04:39.8	682.06	7922
72	Nadir EL FASSI	9/23/1983	FRA	21	Olympiastadion, Berlin (GER)	8/20/2009	1114	11.12	0.3	834	7.26	0.2	876	13.62	705	1.99	794	51.35	753	14.90	0	862	42.25	710	4.80	849	57.65	703	04:16.5	836.06	7922
70	John LANE	1/29/1989	GBR	4	Hampden Park, Glasgow (GBR)	7/29/2014	1114	10.71	1.1	926	7.50	0.8	935	14.12	736	1.99	794	48.13	903	14.64	0.5	894	38.96	643	4.90	880	52.25	622	04:55.0	589.65	7922
56	Phil MCMULLEN	2/3/1975	USA	1	Berkeley, CA (USA)	3/24/2005	1114	11.41	-0.3	771	6.85	-3.6	778	14.88	782	1.91	723	50.26	803	14.83	0.6	870	51.7	906	4.90	880	51.97	618	04:23.1	791.09	7922
64	Josef KARAS	8/20/1978	CZE	5	Kladno (CZE)	6/20/2007	1114	11.04		852	7.42	0.7	915	14.79	777	1.97	776	49.89	820	15.21		824	50.05	871	4.50	760	51.47	610	04:34.2	717.51	7922
86	Kurt FELIX	7/4/1988	GRN	4	Austin, TX (USA)	3/29/2012	1114	11.06	2.2	847	7.74	1.9	995	13.53	700	2.02	822	49.66	830	14.78	1.1	876	38.81	640	4.20	673	69.89	888	04:45.2	648.29	7921
75	Vitaliy ZHUK	9/10/1996	BLR	4	Bydgoszcz (POL)	7/16/2017	1114	11.37	0.1	780	6.76	0.1	757	14.64	768	1.99	794	49.40	842	14.48	1.7	913	44.25	751	4.70	819	62.90	782	04:34.5	715.83	7921
59	François GOURMET	12/28/1982	BEL	13	Ullevi Stadium, Göteborg (SWE)	8/11/2006	1114	10.75	-0.8	917	7.01	0.4	816	13.62	705	1.94	749	48.05	907	15.18	-0.8	828	39.37	652	4.90	880	58.30	712	04:28.4	755.38	7921
61	Igor SARCEVIĆ	8/25/1984	SRB	1	Tel Aviv (ISR)	6/27/2010	1114	11.19	-0.3	819	7.52		940	14.22	742	1.95	758	50.16	807	14.80	-0.5	874	42.2	709	5.10	941	57.39	699	04:47.7	632.98	7921
74	Paweł WIESIOŁEK	8/13/1991	POL	1	Suwalki (POL)	6/2/2018	1114	11.1	-2.1	838	7.39	1.9	908	13.35	689	1.96	767	49.58	834	14.77	0.8	878	44.87	764	4.90	880	56.87	691	04:41.3	672.57	7921
65	Robert Jacob ARNOLD	1/3/1984	USA	3	Indianapolis, IN (USA)	6/23/2007	1114	11.23	0.3	810	6.89	2.9	788	14.93	785	1.99	794	48.70	876	14.36	1.9	929	39.71	659	5.00	910	55.23	666	04:36.2	704.85	7921
57	Paul TEREK	10/20/1979	USA	13	Olympiastadion, Helsinki (FIN)	8/10/2005	1114	10.83	1.2	899	7.16	-0.5	852	14.31	747	1.97	776	48.85	868	15.83	-1.6	752	44.65	760	5.00	910	54.46	655	04:36.6	702.42	7921
65	Laurent HERNU	8/22/1976	FRA	2	Tallinn (EST)	7/4/2004	1114	11.29	1	797	7.20	2.4	862	13.79	715	1.97	776	49.29	848	14.39	-2.8	925	47.33	815	4.60	790	52.90	632	04:27.5	761.53	7921
58	Lars ALBERT	2/9/1982	GER	10	Mösle-Stadium, Götzis (AUT)	5/29/2005	1114	11.05	-0.2	850	7.53	2.9	942	15.36	812	1.94	749	51.81	733	15.12	-1.4	835	45.71	781	4.70	819	63.70	794	04:52.4	605.01	7920
73	Yunior DIAZ	4/28/1987	CUB	2	La Habana (CUB)	5/30/2009	1114	10.8	0.2	906	7.75	0.3	997	14.59	765	1.98	785	47.34	941	15.01	-0.3	848	40.81	681	4.20	673	55.66	673	04:44.7	651.49	7920
66	Carlos Eduardo BEZERRA CHININ	5/3/1985	BRA	3	Bangkok (THA)	8/13/2007	1114	11	-1.2	861	7.46	0	925	13.15	676	2.13	925	48.53	884	14.54	-0.2	906	37.42	612	4.40	731	55.14	665	04:31.5	735.16	7920
75	Solomon SIMMONS	9/26/1993	USA	3	Knoxville, TN (USA)	7/28/2018	1114	10.8	1.5	906	7.21	1.4	864	14.64	768	1.87	687	49.62	832	14.44	0.3	918	45.84	784	4.61	793	61.65	763	04:52.5	604.06	7919
59	Hamdi DHOUIBI	1/24/1982	TUN	5	Arles (FRA)	6/5/2005	1114	10.62	2.2	947	7.44	2.4	920	10.97	544	1.93	740	47.26	945	14.04	3.1	969	41.25	690	4.95	895	47.74	555	04:34.7	714.61	7919
71	Lars Vikan RISE	11/23/1988	NOR	4	Kladno (CZE)	6/15/2014	1114	11.32	0.8	791	7.03	-1.4	821	16.05	854	2.06	859	51.15	762	15.69	0.3	768	44.3	752	4.55	775	68.03	859	04:40.5	677.52	7918
66	Aleksandr PARKHOMENKO	3/21/1981	BLR	20	Olympic Stadium, Athina (GRE)	8/24/2004	1114	11.14	3	830	6.61	-1.5	723	15.69	832	2.03	831	51.04	767	14.88	1.5	864	41.9	703	4.80	849	65.82	826	04:37.9	693.82	7918
60	Paolo CASARSA	7/2/1975	ITA	3	Desenzano del Garda (ITA)	5/12/2002	1114	11.42	-0.1	769	6.93	1.9	797	15.51	821	1.91	723	51.35	753	14.45	0.9	917	50.51	881	4.70	819	63.63	793	04:45.6	645.70	7918
43	Kip JANVRIN	7/8/1965	USA	5	Palo Alto, CA (USA)	6/22/2003	1114	11.1	1.7	838	6.83	2.1	774	14.45	756	1.84	661	48.35	892	14.86	0.8	867	40.8	681	4.90	880	58.00	708	04:12.9	861.15	7918
60	François GOURMET	12/28/1982	BEL	9	Stade Pierre Paul Bernard, Talence (FRA)	9/17/2006	1114	10.73	1.1	922	7.27	1.3	878	14.05	731	1.92	731	49.09	857	14.91	-0.7	860	38.05	625	4.80	849	57.68	703	04:27.3	762.66	7918
79	Gray HORN	2/18/1990	USA	4	Drake Stadium, Des Moines, IA (USA)	6/22/2013	1114	10.76	1.2	915	7.44	-1.3	920	13.67	708	1.99	794	49.58	834	14.43	-0.3	920	39.26	650	5.00	910	50.43	595	04:41.3	672.32	7918
63	Nicklas WIBERG	4/16/1985	SWE	11	Mösle-Stadium, Götzis (AUT)	6/1/2008	1113	11.05	-0.8	850	7.06	-0.3	828	14.18	739	2.00	803	49.18	853	14.68	0.5	889	41.39	693	3.80	562	72.54	928	04:25.9	772.04	7917
72	Yevgeniy SARANTSEV	2/5/1988	RUS	5	Toruń (POL)	7/6/2014	1113	11.73	-4.8	705	7.16	2.1	852	15.24	804	2.01	813	50.53	790	15.01	0.5	848	42.87	723	4.80	849	62.93	782	04:29.0	751.48	7917
76	Georni JARAMILLO	3/6/1989	VEN	1	Barinas (VEN)	9/23/2017	1113	10.97	0.1	867	7.58	1.9	955	14.30	747	1.82	644	49.25	849	14.33	-0.6	932	45.1	769	4.60	790	61.10	754	04:51.5	610.09	7917
79	Martin ROE	4/1/1992	NOR	4	Sportplatz Lana, Lana (ITA)	4/28/2019	1113	11.03	-0.9	854	7.44	-0.4	920	14.66	769	1.92	731	50.30	801	15.29	-0.3	815	47.26	813	4.65	804	59.98	738	04:41.4	672.26	7917
83	Steven BASTIEN	3/4/1994	USA	8	Eugene, OR (USA)	6/9/2016	1113	10.68	1.3	933	7.48	2.6	930	12.68	648	1.98	785	48.89	866	14.86	0.9	867	38.8	640	4.80	849	54.36	653	04:29.8	746.29	7917
99	Alexandros SPYRIDONIDIS	3/12/1998	GRE	2	Mike A. Myers Stadium, Austin, TX (USA)	3/24/2022	1113	11.19	-1.1	819	7.39	1.9	908	13.99	728	1.99	794	49.78	825	14.27	-1.7	940	40.78	680	5.00	910	53.21	636	04:40.6	677.15	7917
85	Sven ROOSEN	7/27/2001	NED	1	Gemeentelijk Sportpark, Tilburg (NED)	5/23/2021	1113	10.91	1.4	881	7.24	1.3	871	12.62	644	1.90	714	47.40	938	14.33	1.8	932	42.32	712	4.35	716	60.75	749	04:27.8	759.34	7916
77	Chiel WARNERS	4/2/1978	NED	16	Commonwealth Stadium, Edmonton (CAN)	8/7/2001	1113	10.9	-0.7	883	7.48	-0.4	930	14.47	757	1.94	749	48.28	896	14.36	0	929	44.93	765	4.30	702	55.89	676	04:48.3	629.27	7916
67	Julien CHOFFART	11/5/1978	FRA	3	Tallinn (EST)	7/8/2007	1113	11.18	1.5	821	7.29	2.3	883	13.72	711	2.01	813	49.49	838	14.78	0.6	876	43.96	745	4.80	849	55.57	671	04:35.4	709.85	7916
80	John LANE	1/29/1989	GBR	1	Woerden (NED)	8/25/2013	1113	10.84	-0.5	897	7.20	2.2	862	13.97	727	1.99	794	48.17	901	14.58	-1	901	39.45	653	5.13	951	50.39	594	04:47.1	636.76	7916
61	Eugenio BALANQUE	12/20/1968	CUB	9	Götzis (AUT)	6/2/2002	1113	10.83	3.2	899	6.90	1.7	790	15.11	796	1.94	749	49.44	841	14.42	-0.1	921	42.32	712	4.70	819	61.12	755	04:47.6	633.53	7915
77	Scott FILIP	1/28/1995	USA	2	Austin, TX (USA)	3/30/2017	1113	10.77	1.3	912	7.41	0.5	913	13.94	725	2.00	803	48.20	899	14.94	-1.1	857	39.63	657	4.70	819	54.13	650	04:40.0	680.73	7915
74	Brent NEWDICK	1/31/1985	NZL	22	Olympiastadion, Berlin (GER)	8/20/2009	1113	11.11	-0.4	836	7.42	1.9	915	14.35	750	1.99	794	50.10	810	14.82	-0.1	871	43.6	738	4.80	849	51.52	611	04:30.6	741.37	7915
86	Baptiste THIERY	6/29/2001	FRA	5	Kadrioru staadion, Tallinn (EST)	7/11/2021	1113	10.9	-0.8	883	7.15	1.8	850	11.90	600	1.93	740	48.00	909	14.93	-0.5	858	39.32	651	5.60	1100	48.64	568	04:28.2	756.96	7915
78	Aleksandr TABALA	5/23/1986	RUS	4	Smolensk (RUS)	6/10/2017	1113	11.59	0.5	734	6.94	-0.3	799	15.22	803	2.06	859	51.63	741	14.83	1.5	870	43.48	736	5.00	910	58.72	719	04:30.2	743.79	7914
62	Chad SMITH	1/9/1974	USA	4	Berkeley, CA (USA)	6/20/2002	1113	10.89	-0.9	885	6.97		807	14.31	747	1.92	731	48.53	884	14.28	2.1	939	45.19	771	4.50	760	56.53	686	04:36.2	704.73	7914
86	Gray HORN	2/18/1990	USA	5	Des Moines, IA (USA)	6/10/2011	1113	10.71	2.8	926	7.43	1.4	918	12.61	643	1.99	794	49.42	842	14.32	1.8	934	37.13	606	4.90	880	52.32	623	04:29.5	748.72	7914
67	Gaël QUERIN	6/26/1987	FRA	4	Stade Pierre Paul Bernard, Talence (FRA)	9/20/2015	1113	11.29	0.2	797	7.38	0.2	905	13.00	667	1.95	758	49.08	858	14.35	-0.1	930	39.8	660	5.05	926	51.05	604	04:20.4	809.07	7914
76	José Gregorio LEMUS	6/4/1991	COL	2	Barranquilla (COL)	7/30/2018	1113	11.12	2.1	834	7.03	0.9	821	16.60	888	1.87	687	51.14	763	14.58	1.9	901	55.12	978	4.10	645	65.80	825	04:58.0	571.80	7913
68	Bastien AUZEIL	10/22/1989	FRA	2	Main Stadium, Gwangju (KOR)	7/9/2015	1113	11.33	0	789	7.02	-0.8	818	15.09	795	1.95	758	50.64	785	14.42	1.4	921	43.2	730	5.10	941	60.55	746	04:48.2	630.24	7913
80	Georni JARAMILLO	3/6/1989	VEN	4	Lima (PER)	8/7/2019	1113	10.87	-0.5	890	7.18	1.1	857	15.84	841	1.85	670	48.91	866	14.27	-0.6	940	45.36	774	4.40	731	59.86	736	04:51.8	608.53	7913
62	Mihail DUDAŠ	11/1/1989	SRB	10	Stade Pierre Paul Bernard, Talence (FRA)	9/19/2010	1113	10.99	-0.1	863	7.44	1.4	920	13.36	689	1.99	794	48.57	882	15.35	-0.4	808	43.52	736	4.56	778	58.18	710	04:31.8	733.27	7913
75	Roland SCHWARZL	12/10/1980	AUT	2	Stadio Tre Stelle, Desenzano del Garda (ITA)	5/10/2009	1113	11.32	0.8	791	7.33	0.5	893	14.17	739	1.98	785	50.84	776	14.27	0	940	43.72	741	5.05	926	52.61	627	04:37.7	695.35	7913
80	Johannes ERM	3/26/1998	EST	2	Athens, GA (USA)	4/5/2019	1113	11.03	1.6	854	7.42	-0.9	915	13.85	719	1.94	749	49.01	861	14.19	1.3	950	41.45	694	5.05	926	46.32	534	04:35.1	711.97	7913
68	Lars ALBERT	2/9/1982	GER	11	Mösle-Stadium, Götzis (AUT)	5/27/2007	1113	11.19	0.2	819	7.19	0.3	859	15.23	804	1.94	749	51.69	738	15.09	-0.6	839	48.58	841	4.70	819	62.48	775	04:41.8	669.25	7912
68	Mattias CERLATI	10/25/1983	FRA	4	Tallinn (EST)	7/8/2007	1113	11.09	2.2	841	7.52	-1	940	14.86	781	1.98	785	50.91	773	15.30	-0.2	814	46.06	789	4.80	849	57.33	698	04:46.1	642.76	7912
84	Devon WILLIAMS	1/17/1994	USA	9	Eugene, OR (USA)	6/9/2016	1113	10.78	0.9	910	7.67	-0.4	977	14.23	742	1.92	731	48.78	872	13.99	2	976	38.2	628	4.50	760	53.61	642	04:41.1	674.01	7912
87	Jérémy LELIÈVRE	2/8/1991	FRA	1	Aubagne (FRA)	7/8/2012	1112	10.83	2.7	899	7.26	1.6	876	14.39	752	1.87	687	48.77	872	15.21	1.1	824	43.03	726	4.65	804	58.43	714	04:28.1	757.82	7911
45	Nikolay TISHCHENKO	2/4/1977	RUS	3	Daegu (KOR)	8/29/2003	1112	11.02	1.3	856	7.56	0.7	950	13.20	679	1.95	758	50.01	814	14.66	1.6	891	43.55	737	4.70	819	53.47	640	04:32.0	732.03	7911
87	Malik DIAKITE	2/8/2000	GER	2	Auestadion, Wesel (GER)	8/22/2021	1112	11.06	-0.5	847	7.16	-1.8	852	12.96	665	1.94	749	48.46	887	15.10	-1.1	837	42.71	720	4.50	760	66.60	838	04:28.4	755.84	7910
77	Romain MARTIN	7/12/1988	FRA	1	Nieuwpoort (BEL)	7/1/2018	1112	11.12	0.4	834	7.30	0.2	886	13.75	713	2.02	822	49.60	833	14.43	0	920	33.65	537	5.10	941	60.35	743	04:39.5	683.69	7910
63	Jukka VÄKEVÄINEN	9/12/1978	FIN	1	Joensuu (FIN)	7/19/2002	1112	11.12	0.8	834	7.34	2.1	896	13.32	687	1.99	794	48.21	899	15.02	2.1	847	38.42	633	4.75	834	57.66	703	04:24.2	783.62	7910
88	Joe DETMER	9/3/1983	USA	1	Columbia, MO (USA)	5/17/2012	1112	11	0.6	861	7.40	1.9	910	12.68	648	2.01	813	48.42	889	14.89	1	863	36.71	598	4.70	819	55.92	677	04:17.0	832.40	7910
76	Romain BARRAS	8/1/1980	FRA	7	Stade Pierre Paul Bernard, Talence (FRA)	9/20/2009	1112	11.45	-1.1	763	6.80	0.8	767	14.97	788	1.94	749	49.85	822	14.47	0.6	915	43.75	741	4.92	886	60.52	746	04:32.0	732.22	7909
85	Bastien AUZEIL	10/22/1989	FRA	5	Stade Pierre Paul Bernard, Talence (FRA)	9/18/2016	1112	11.18	1.3	821	6.97	1.6	807	14.58	764	1.96	767	50.18	806	14.57	0.2	902	44.17	750	5.06	929	59.77	734	04:48.3	629.27	7909
81	Andres RAJA	6/2/1982	EST	6	Kadrioru staadion, Tallinn (EST)	6/30/2013	1112	11.02	-0.1	856	6.98	-0.1	809	14.90	784	2.01	813	50.49	792	14.00	2	975	44.94	766	4.60	790	58.44	714	04:51.4	610.51	7909
70	François GOURMET	12/28/1982	BEL	2	Szczecin (POL)	7/8/2007	1112	10.63	3	945	7.33	0.4	893	13.22	681	1.80	627	48.39	890	15.04	-0.3	845	37.65	617	4.90	880	61.92	767	04:27.3	763.25	7908
100	Marcus NILSSON	5/3/1991	SWE	8	Stade Pierre Paul Bernard, Talence (FRA)	9/18/2022	1112	11.38	1.5	778	6.73	-1.1	750	14.53	761	1.93	740	50.94	772	15.09	-0.7	839	45.99	787	5.10	941	60.87	751	04:23.4	789.34	7908
77	Willem COERTZEN	12/30/1982	RSA	3	Stadio Tre Stelle, Desenzano del Garda (ITA)	5/10/2009	1112	11.11	0.1	836	7.23	1	869	12.47	635	2.01	813	48.84	869	14.61	3	897	41.74	700	4.45	746	64.90	812	04:32.2	730.99	7907
79	Jaakko OJANIEMI	8/28/1980	FIN	2	Amsterdam (NED)	7/13/2001	1112	10.69	0.3	931	7.54	0	945	15.39	814	1.95	758	49.59	834	14.97	-0.9	853	37.01	604	4.50	760	62.72	779	04:48.3	629.57	7907
86	Kristjan ROSENBERG	5/16/1994	EST	1	Arona (ESP)	6/5/2016	1112	11.19	-0.4	819	7.42	0	915	13.73	712	2.11	906	50.07	811	15.27	0	817	39.44	653	4.82	856	58.19	711	04:35.7	707.99	7907
69	Rene STAUSS	9/17/1987	GER	3	Bernhausen, Filderstadt (GER)	8/9/2015	1112	11.09	0.2	841	7.19	-0.5	859	14.89	783	2.08	878	50.02	814	15.26	-0.3	818	44.4	754	4.86	868	55.35	668	04:49.2	624.18	7907
64	Nikolay SHUBENOK	5/4/1985	BLR	15	National Stadium, Beijing (CHN)	8/22/2008	1112	11.31	-0.1	793	6.86	0.6	781	14.88	782	1.99	794	50.02	814	14.52	-0.2	908	45.8	783	4.60	790	62.10	769	04:38.1	692.55	7906
78	Manuel EITEL	1/28/1997	GER	4	Knoxville, TN (USA)	7/28/2018	1112	10.43	1.5	992	7.43	1	918	13.60	704	1.96	767	48.92	865	14.92	0.3	859	42.56	717	4.51	763	57.04	693	04:48.5	628.05	7906
63	Nadir EL FASSI	9/23/1983	FRA	12	Estadio Olímpico, Barcelona (ESP)	7/29/2010	1112	11.16	0.8	825	7.42	0	915	13.79	715	1.89	705	50.20	805	14.65	-0.2	892	41.53	696	4.95	895	52.68	628	04:17.2	830.95	7906
80	Kip JANVRIN	7/8/1965	USA	17	Commonwealth Stadium, Edmonton (CAN)	8/7/2001	1112	11.17	-0.7	823	6.72	2.5	748	13.45	695	1.88	696	48.26	897	14.77	0.6	878	43.39	734	5.00	910	57.96	707	04:19.3	817.13	7905
82	Romain MARTIN	7/12/1988	FRA	2	Austin, TX (USA)	3/28/2013	1111	10.9	2.8	883	6.73	2.1	750	13.48	697	2.05	850	50.20	805	14.37	1.1	927	40.79	681	4.90	880	61.79	765	04:42.3	666.32	7904
87	Marek LUKÁŠ	7/16/1991	CZE	2	Mestský Stadion Sletište, Kladno (CZE)	6/11/2016	1111	11	-0.5	861	6.85	-0.1	778	14.58	764	1.92	731	50.00	815	14.27	0.9	940	40.18	668	4.50	760	68.96	874	04:35.0	712.29	7903
88	Marvin BOLLINGER	10/7/1996	GER	3	Auestadion, Wesel (GER)	8/22/2021	1111	11.2	-0.6	817	7.07	-1.1	830	13.35	689	2.06	859	51.18	761	14.99	-1.1	851	38.67	638	4.90	880	67.27	848	04:32.2	730.53	7903
78	Lars ALBERT	2/9/1982	GER	4	Stadio Tre Stelle, Desenzano del Garda (ITA)	5/10/2009	1111	11.29	0.9	797	7.17	1.8	854	15.76	836	1.83	653	51.47	748	14.87	1.6	865	51.04	892	4.95	895	58.57	716	04:45.4	647.30	7903
87	Michael AYERS	11/7/1988	USA	6	Des Moines, IA (USA)	6/10/2011	1111	10.66	2.8	938	7.54	-0.8	945	13.29	685	1.96	767	49.58	834	15.57	0	782	41.04	686	5.10	941	57.05	694	04:48.0	631.03	7903
101	Dario DESTER	7/22/2000	ITA	2	Antonio Domínguez Stadium, Arona (ESP)	6/5/2022	1111	10.93	0.5	876	7.29	0	883	13.58	703	1.95	758	47.70	924	14.43	0.4	920	37.85	621	4.80	849	56.61	687	04:39.7	682.69	7903
87	Simon HECHLER	6/15/1988	GER	7	Stadionring, Ratingen (GER)	7/17/2011	1111	10.68	3.4	933	7.77	3.2	1002	13.23	681	1.91	723	51.29	756	14.54	0.5	906	45.18	771	4.60	790	54.62	657	04:39.4	684.83	7903
62	Frédéric XHONNEUX	5/11/1983	BEL	6	Arles (FRA)	6/5/2005	1111	11.31	3.6	793	7.18	3	857	13.03	669	1.99	794	49.07	858	14.57	4	902	40.66	678	4.75	834	56.61	687	04:17.3	830.81	7902
89	Luiz Alberto DE ARAUJO	6/27/1987	BRA	16	DS, Daegu (KOR)	8/28/2011	1111	10.71	-0.5	926	6.74	0.3	753	14.77	776	1.90	714	48.48	886	14.25	-0.7	942	46.46	797	4.70	819	54.38	654	04:47.3	635.60	7902
82	Daniel GOLUBOVIC	11/29/1993	USA		Sydney (AUS)	4/5/2019	1111	11.31	1	793	6.74	1.7	753	14.40	753	1.92	731	50.13	809	14.52	-0.3	908	45.84	784	4.80	849	64.02	799	04:33.5	722.55	7901
46	Romain BARRAS	8/1/1980	FRA	2	Narbonne (FRA)	7/25/2003	1111	11.35	-1.3	784	7.02	1.5	818	14.78	776	1.97	776	50.05	812	14.32	2	934	42.04	706	4.45	746	63.68	793	04:28.2	756.96	7901
72	Jon Ryan HARLAN	4/25/1981	USA	1	Ponce (PUR)	5/27/2007	1111	11.18	-2.5	821	7.17	2.3	854	16.38	875	2.06	859	49.97	816	14.36	-0.2	929	43.45	735	4.80	849	57.31	697	05:17.0	466.29	7901
89	Tim EHRHARDT	3/16/1995	USA	2	CVEATC, Chula Vista, CA (USA)	4/25/2021	1111	11.02	1.8	856	7.37	2.2	903	14.24	743	2.02	822	48.87	867	15.62	3.5	776	39.75	659	5.32	1010	48.43	565	04:36.8	700.83	7901
83	Patrick SPINNER	11/28/1985	GER	8	Stadionring, Ratingen (GER)	6/16/2013	1111	11.05	1.2	850	7.57	0.4	952	14.08	733	1.91	723	49.84	822	14.96	1.9	854	39.6	656	4.50	760	68.27	863	04:39.0	687.42	7900
89	Nikolay SHUBENOK	5/4/1985	BLR	1	Staiki (BLR)	5/31/2012	1111	11.56	0.3	740	6.87	2.2	783	15.27	806	2.03	831	51.68	739	14.91	0.9	860	45.75	782	4.80	849	63.40	789	04:33.5	721.97	7900
73	Ivan GRIGORYEV	10/27/1989	RUS	3	Cheboksary (RUS)	6/10/2014	1111	10.96	0.2	870	6.90	0.8	790	14.05	731	1.94	749	49.54	836	14.81	0.6	873	42.15	708	4.80	849	62.35	773	04:33.6	721.71	7900
73	Florian GEFFROUAIS	12/5/1988	FRA	13	Letzigrund, Zürich (SUI)	8/13/2014	1111	11.16	-0.9	825	6.89	-0.1	788	14.85	780	1.95	758	49.19	852	14.82	0.1	871	42.72	720	4.60	790	59.46	730	04:23.8	786.04	7900
22	Cedric DUBLER	1/13/1995	AUS	1	QSAC, Nathan, Brisbane (AUS)	2/16/2020	1111	10.85	1.1	894	7.49	0	932	12.33	626	2.08	878	49.15	854	14.61	-1.9	897	37.4	612	4.70	819	57.25	697	04:38.3	691.86	7900
79	Sergey TIMSHIN	11/25/1992	RUS	5	Smolensk (RUS)	6/10/2017	1111	11.02	0.7	856	6.90	0.3	790	12.94	664	2.15	944	49.62	832	14.44	1.4	918	40.74	680	4.70	819	56.54	686	04:35.1	711.84	7900
88	Jorge UREÑA	10/8/1993	ESP	1	Gijón (ESP)	7/24/2016	1111	11.1	-0.9	838	7.23	0.9	869	13.93	724	2.04	840	49.09	857	14.35	0.3	930	38.7	638	4.80	849	54.52	656	04:37.1	699.23	7900
64	Brent NEWDICK	1/31/1985	NZL	2	New Delhi (IND)	10/8/2010	1111	11.07	0.6	845	7.42	1.1	915	13.98	727	1.96	767	49.86	821	14.79	-0.4	875	43.5	736	4.80	849	56.94	692	04:41.3	672.44	7899
90	Sam BLACK	11/15/1995	USA	10	Hayward Field, Eugene, OR (USA)	6/20/2021	1111	10.82	0.8	901	7.26	-0.1	876	14.21	741	2.08	878	48.05	907	14.64	0.9	894	38.88	642	4.25	688	55.19	666	04:35.9	706.71	7899
83	Jérémy LELIÈVRE	2/8/1991	FRA	1	Montpellier (FRA)	5/12/2019	1111	10.85	1.5	894	7.40	2.7	910	15.20	802	1.87	687	49.28	848	14.77	2.6	878	43.3	732	4.50	760	53.85	646	04:30.4	742.61	7899
69	Stephen MOORE	8/13/1975	USA	1	San Angelo, TX (USA)	4/9/2004	1111	11.05	-0.7	850	7.29		883	13.04	670	2.08	878	48.98	862	14.60	4.3	899	42.1	707	4.95	895	52.40	624	04:47.9	631.70	7899
90	Finley GAIO	4/15/1999	SUI	15	Mösle-Stadium, Götzis (AUT)	5/30/2021	1111	10.64	0.7	942	7.77	0.9	1002	13.98	727	1.82	644	48.24	898	13.68	0.9	1016	40.27	670	4.60	790	49.95	588	04:49.5	622.30	7899
64	Paolo CASARSA	7/2/1975	ITA	1	Viareggio (ITA)	7/20/2002	1110	11.24	0	808	6.85	2	778	15.11	796	1.91	723	51.43	750	14.38	0	926	49	850	4.80	849	62.22	771	04:45.3	647.67	7898
90	Einar Daði LÁRUSSON	5/10/1990	ISL	5	Kladno (CZE)	6/10/2012	1110	11.23	-1.1	810	7.35	1.6	898	13.99	728	2.04	840	49.16	854	14.49	0	912	38.74	639	4.77	840	56.03	678	04:37.1	699.04	7898
47	Vitaliy SMIRNOV	10/25/1978	UZB	10	Stade de France, Paris-St-Denis (FRA)	8/27/2003	1110	11.1	0.3	838	6.98	1.2	809	13.89	722	1.97	776	48.98	862	14.98	-0.6	852	42.7	720	4.50	760	62.69	778	04:24.7	780.40	7897
79	Nikolay SHUBENOK	5/4/1985	BLR	6	Szczecin (POL)	6/28/2009	1110	11.54	-0.1	744	7.12	-0.1	842	14.53	761	2.01	813	49.60	833	14.61	0.3	897	43.55	737	4.60	790	60.50	745	04:31.4	735.81	7897
92	Felipe DOS SANTOS	7/30/1994	BRA	1	COTP Stadium, São Paulo (BRA)	6/13/2021	1110	10.58	0.3	956	6.63	-0.6	727	13.24	682	2.01	813	49.29	848	14.05	-0.7	968	43.67	740	4.65	804	59.67	733	04:48.9	626.11	7897
81	Jörg GOEDICKE	6/25/1974	GER	8	Arles (FRA)	7/1/2001	1110	11.22	0.3	812	7.36	1.9	900	14.06	732	2.01	813	50.22	804	14.34	2.4	931	38.18	628	4.90	880	59.15	725	04:41.3	672.51	7897
70	Bastien AUZEIL	10/22/1989	FRA	1	Nice (FRA)	5/17/2015	1110	11.24	1.8	808	7.21	1	864	14.90	784	1.96	767	50.21	805	14.72	-0.2	884	43.16	729	5.10	941	57.67	703	04:51.0	612.97	7897
102	Hunter PRICE	8/28/1994	USA	5	John McDonnell Field, Fayetteville, AR (USA)	5/7/2022	1110	10.81	0.9	903	7.43	2.8	918	13.44	694	2.07	868	48.96	863	14.35	0.2	930	37.4	612	4.45	746	56.34	683	04:40.0	680.80	7897
80	Wolf MAHLER	9/26/1994	USA	3	Austin, TX (USA)	3/30/2017	1110	10.79	0.2	908	6.95	1.9	802	12.67	647	1.97	776	48.03	908	14.66	2.8	891	40.89	683	4.90	880	50.90	602	04:21.7	800.29	7897
91	Björn BARREFORS	10/21/1987	SWE	1	Madison, WI (USA)	5/12/2012	1110	11.04	3.5	852	7.57	1.7	952	13.49	697	2.02	822	50.22	804	14.46	0.3	916	46.27	793	5.06	929	46.29	534	04:53.4	598.76	7897
70	Philipp HUBER	2/18/1974	SUI	14	Götzis (AUT)	5/30/2004	1110	11.38	1.1	778	7.12	1	842	13.92	723	1.88	696	49.63	832	15.07	-1.6	841	45.67	781	4.70	819	62.90	782	04:21.5	801.86	7895
65	Rolf SCHLÄFLI	3/15/1971	SUI	10	Götzis (AUT)	6/2/2002	1110	11.28	-0.5	799	7.21	-0.8	864	14.80	777	1.94	749	49.56	835	14.87	-0.1	865	43.79	742	4.80	849	58.41	714	04:36.7	701.53	7895
71	Kurt FELIX	7/4/1988	GRN	1	Tucson, AZ (USA)	4/10/2015	1110	11.08	0.2	843	7.35	1.1	898	12.90	661	2.05	850	48.63	879	15.04	0	845	44.06	748	4.50	760	58.20	711	04:36.8	700.83	7895
93	Markus BALLENGEE	1/8/1998	USA	1	John McDonnell Field, Fayetteville, AR (USA)	4/25/2021	1110	11.16	2.7	825	6.90	2.8	790	14.45	756	1.92	731	49.95	817	14.34	1.6	931	52.57	924	4.80	849	51.89	617	04:44.0	655.63	7895
65	Florian GEFFROUAIS	12/5/1988	FRA		Perpignan (FRA)	5/16/2010	1110	10.97	2.4	867	7.21	2	864	14.48	758	1.95	758	49.94	817	15.01	1.2	848	44.42	755	4.20	673	62.71	779	04:25.5	775.11	7894
103	Dallin VORKINK		USA	1	Clarence F. Robison Track, Provo, UT (USA)	5/14/2022	1110	11.09	2.2	841	6.78	0.4	762	13.82	717	1.94	749	50.57	789	14.99	1.3	851	43.72	741	5.06	929	61.22	756	04:27.8	759.34	7894
90	Ilya SHKURENYOV	1/11/1991	RUS	5	Ostrava (CZE)	7/15/2011	1110	11.09	0.3	841	7.27	1.4	878	12.88	660	2.01	813	49.84	822	14.97	0	853	42.55	717	5.00	910	59.01	723	04:40.6	677.27	7894
72	Aleksey KRAVTSOV	5/8/1993	RUS	2	Cheboksary (RUS)	6/9/2015	1110	10.8	0.7	906	7.36	2.9	900	13.74	712	2.00	803	48.94	864	14.42	0.8	921	37.38	612	4.60	790	55.00	663	04:33.3	723.39	7894
49	William THOMAS	8/11/1981	USA	2	Sacramento, CA (USA)	6/12/2003	1110	11.39	-0.4	776	6.92	1.6	795	15.45	817	2.05	850	48.99	862	15.20	-1	825	42.12	708	5.00	910	54.09	649	04:36.6	702.62	7894
81	Pierce LEPAGE	1/22/1996	CAN	17	Mösle-Stadium, Götzis (AUT)	5/28/2017	1110	10.49	0.5	977	7.64	0.6	970	13.26	683	2.09	887	48.99	862	14.58	1.4	901	40.42	673	4.90	880	50.78	600	05:17.9	461.38	7894
65	Dmitriy KARPOV	7/23/1981	KAZ	14	Mösle-Stadium, Götzis (AUT)	5/30/2010	1110	10.97	1.3	867	7.06	0.6	828	16.23	865	2.03	831	51.00	769	14.94	0.3	857	49.3	856	4.80	849	50.21	592	04:56.5	580.78	7894
72	Paul TEREK	10/20/1979	USA	21	Olympic Stadium, Athina (GRE)	8/24/2004	1110	10.92	1.5	878	6.94	-0.4	799	15.15	799	1.94	749	49.56	835	15.12	1.5	835	45.62	780	5.30	1004	50.62	598	04:50.4	616.99	7893
74	Marek LUKÁŠ	7/16/1991	CZE	1	Mestský Stadion Sletište, Kladno (CZE)	6/13/2015	1109	11.05	-1.7	850	7.06	2	828	14.35	750	1.93	740	50.00	815	14.56	-1.7	903	40.38	672	4.55	775	65.83	826	04:31.8	733.07	7892
84	Marek LUKÁŠ	7/16/1991	CZE	2	Zlín (CZE)	6/2/2019	1109	11.24	0	808	7.10	2.3	838	14.18	739	1.90	714	50.42	795	14.47	0.2	915	42.33	712	4.70	819	65.60	822	04:32.2	730.92	7892
104	Edgaras BENKUNSKAS	5/28/1999	LTU	1	Centrinis Stadionas, Šiauliai (LTU)	6/11/2022	1109	10.77	0.2	912	6.91	0	792	15.18	801	2.08	878	50.05	812	14.44	0	918	42.32	712	4.20	673	61.95	767	04:48.7	627.27	7892
75	Pieter BRAUN	1/21/1993	NED	11	Mösle-Stadium, Götzis (AUT)	6/1/2014	1109	11.2	0.6	817	7.22	-0.5	866	13.79	715	2.03	831	48.76	873	14.48	0.7	913	37.23	608	4.76	837	57.29	697	04:31.5	735.09	7892
92	Gunnar NIXON	1/13/1993	USA	5	Des Moines, IA (USA)	6/7/2012	1109	10.93	3	876	7.25	-1.4	874	13.73	712	2.05	850	48.92	865	14.51	1	910	36.48	593	4.60	790	56.12	680	04:30.4	742.41	7892
75	Mikk PAHAPILL	7/18/1983	EST	5	Kladno (CZE)	6/15/2014	1109	11.26	0.8	804	7.01	1.2	816	14.95	787	1.97	776	51.03	768	14.77	0.9	878	47.18	812	4.95	895	55.71	674	04:39.8	682.18	7892
80	Joe DETMER	9/3/1983	USA	2	Marburg (GER)	8/9/2009	1109	11.01	0.8	858	7.25	1	874	12.00	606	1.98	785	47.91	913	14.90	0.6	862	37.92	622	4.85	865	53.80	645	04:12.7	862.83	7892
104	Téo BASTIEN	10/3/2002	FRA	2	Montpellier (FRA)	6/5/2022	1109	10.77	1.4	912	7.47	3.1	927	13.34	688	2.09	887	50.04	813	14.41	0.3	922	40.65	678	4.70	819	52.46	625	04:49.6	621.70	7892
84	Harrison WILLIAMS	3/7/1996	USA	14	Khalifa International Stadium, Doha (QAT)	10/4/2019	1109	10.76	0.8	915	7.14	0.6	847	13.78	715	1.93	740	47.93	913	14.43	0.7	920	44.23	751	4.80	849	48.59	568	04:41.0	674.76	7892
83	Florian SCHÖNBECK	1/13/1974	GER	11	Götzis (AUT)	5/27/2001	1109	11.31	0.8	793	7.35	1.8	898	14.17	739	1.88	696	50.51	791	15.06	-0.6	842	44.07	748	5.10	941	58.11	709	04:31.7	734.05	7891
83	André NIKLAUS	8/30/1981	GER	12	Götzis (AUT)	5/27/2001	1109	11.09	0.8	841	7.17	1.6	854	12.99	667	2.03	831	50.14	808	14.61	-0.6	897	41.56	696	5.00	910	51.95	617	04:26.1	770.70	7891
82	Pieter BRAUN	1/21/1993	NED	16	Olympic Stadium, London (GBR)	8/12/2017	1109	11.22	-0.8	812	7.17	-1.5	854	14.48	758	1.93	740	48.54	883	14.67	1.2	890	42.59	717	4.70	819	59.26	727	04:38.4	690.91	7890
91	Leonel SUÁREZ	9/1/1987	CUB	7	Stade Pierre Paul Bernard, Talence (FRA)	9/18/2011	1109	11.43	-0.2	767	7.18	0.7	857	13.24	682	1.97	776	49.39	843	14.64	-0.3	894	41.62	698	4.70	819	65.04	814	04:30.9	739.40	7889
87	Santiago LORENZO	4/4/1978	ARG	1	Eugene, OR (USA)	5/31/2001	1109	11.03	3.1	854	7.06	3.1	828	13.38	690	1.91	723	48.27	896	15.10	1.9	837	42.05	706	4.90	880	55.91	676	04:21.8	799.55	7889
91	Daniel AWDE	6/22/1988	GBR	2	Bressanone (ITA)	7/3/2011	1109	10.67	2.1	935	7.34	1.4	896	12.64	645	1.86	679	46.70	973	14.56	-1.3	903	40.44	674	5.10	941	43.65	495	04:29.5	748.26	7889
73	Indrek TURI	7/30/1981	EST	3	Tallinn (EST)	7/4/2004	1109	11.19	2.8	819	7.23	1.5	869	14.11	735	2.03	831	51.10	765	14.44	-0.6	918	39.99	664	4.80	849	62.69	778	04:43.3	660.41	7888
106	Aris-Nikolaos PERISTERIS	1/2/1998	GRE	1	Stadionul de atletism "Nicolae Mărășescu", Craiova (ROU)	6/19/2022	1109	11.51	-2.5	750	7.15	3.4	850	13.71	711	1.91	723	51.38	752	15.14	-0.6	833	45.63	780	5.00	910	68.14	861	04:34.2	717.58	7887
107	Austin WEST		USA	5	Hayward Field, Eugene, OR (USA)	6/9/2022	1109	10.83	-0.3	899	7.31	1.2	888	14.10	734	1.89	705	46.90	963	14.91	-0.3	860	42.72	720	4.21	676	59.18	726	04:34.5	715.96	7886
89	Mathias BRUGGER	8/6/1992	GER	9	Olympisch Stadion, Amsterdam (NED)	7/7/2016	1109	11.16	-1	825	7.22	2.5	866	14.39	752	1.98	785	49.76	826	14.99	-1.3	851	42.79	721	4.70	819	57.35	698	04:30.2	743.53	7886
79	Felipe DOS SANTOS	7/30/1994	BRA	1	Sao Bernardo do Campo (BRA)	4/8/2018	1109	10.64	1.4	942	7.55	-0.3	947	12.94	664	1.95	758	49.61	833	14.20	0.1	949	42.16	709	4.68	813	57.21	696	04:57.4	575.52	7886
77	Keisuke USHIRO	7/24/1986	JPN		Waitakere (NZL)	2/16/2014	1108	11.39	-2.1	776	6.93	0.7	797	14.13	736	2.03	831	50.31	800	15.25	1.4	820	44.48	756	4.90	880	64.81	810	04:40.1	679.85	7885
81	Mateo SOSSAH	4/28/1988	FRA	2	Kaunas (LTU)	7/17/2009	1108	11.69	1.1	713	7.27	1.3	878	13.67	708	2.09	887	49.23	850	14.57	0.2	902	45.44	776	4.10	645	60.27	742	04:24.1	784.16	7885
75	Aleksey KRAVTSOV	5/8/1993	RUS	4	Tallinn (EST)	7/12/2015	1108	10.94	0.7	874	7.52	0.9	940	14.31	747	2.01	813	48.30	895	14.35	0.7	930	33.51	534	4.60	790	54.21	651	04:35.1	711.78	7885
108	Maximilian VOLLMER	3/12/1998	GER	4	St. Mark's School of Texas, Dallas, TX (USA)	7/10/2022	1108	10.77	-1.4	912	7.19	0	859	15.17	800	1.99	794	48.44	888	15.80	0	755	37.59	616	4.61	793	63.03	784	04:39.5	683.69	7884
65	Nikolay SHUBENOK	5/4/1985	BLR	12	Mösle-Stadium, Götzis (AUT)	6/1/2008	1108	11.38	0.2	778	6.81	-1.9	769	15.00	790	2.06	859	49.81	823	14.53	0	907	43.34	733	4.40	731	59.96	737	04:28.2	757.16	7884
86	Tim NOWAK	8/13/1995	GER	5	Sportplatz Lana, Lana (ITA)	4/28/2019	1108	11.5	-0.8	753	7.17	0.6	854	14.38	752	2.01	813	50.23	804	14.99	0.3	851	43.38	734	4.85	865	57.21	696	04:27.4	762.39	7884
88	David MEWES	10/7/1976	GER	6	Stadionring, Ratingen (GER)	6/17/2001	1108	11.26	2.8	804	7.48	1.3	930	14.83	779	1.86	679	50.22	804	14.42	1.5	921	43.58	738	4.76	837	55.49	670	04:33.5	722.49	7884
76	Fredrik SAMUELSSON	2/16/1995	SWE	5	Tallinn (EST)	7/12/2015	1108	10.98	1.9	865	7.81	0.8	1012	13.48	697	2.04	840	50.32	800	14.65	0.6	892	37.68	618	4.70	819	55.33	668	04:41.2	673.07	7884
68	Oleksandr YURKOV	7/21/1975	UKR	6	Talence (FRA)	9/22/2002	1108	11.23	-0.3	810	7.24	1.4	871	14.92	785	1.97	776	50.75	780	14.68	0.4	889	47	808	4.85	865	53.72	644	04:43.9	656.56	7884
63	Paul TEREK	10/20/1979	USA	2	San Juan (PUR)	8/26/2006	1108	11.01	2.9	858	6.98	3.1	809	14.81	778	1.98	785	49.18	853	15.39	1.1	803	46.3	794	4.90	880	53.67	643	04:40.0	681.11	7884
64	Nicklas WIBERG	4/16/1985	SWE	1	Rakvere (EST)	6/4/2006	1108	10.77	3.2	912	7.30	3.7	886	14.25	744	2.09	887	48.65	878	15.17	0	829	34.36	551	3.75	549	65.55	822	04:18.0	825.99	7883
73	Jon Ryan HARLAN	4/25/1981	USA	4	Indianapolis, IN (USA)	6/23/2007	1108	11.35	-2	784	6.77	1.5	760	16.58	887	2.08	878	51.01	769	14.16	1.9	954	42.95	725	4.60	790	62.18	771	04:59.2	565.02	7883
94	Karl Robert SALURI	8/6/1993	EST	3	Kadrioru staadion, Tallinn (EST)	6/27/2021	1108	10.59	1.7	954	7.54	2.3	945	14.18	739	1.77	602	48.84	869	15.12	2.4	835	41.07	686	4.61	793	55.60	672	04:23.5	788.20	7883
69	Jan PODĚBRADSKÝ	3/1/1974	CZE	1	Riga (LAT)	6/30/2002	1108	11.23	-1.4	810	7.06	2.4	828	14.47	757	1.92	731	48.10	904	14.85	-1.1	868	47.34	815	4.40	731	54.75	659	04:23.7	786.92	7883
87	Marcus NILSSON	5/3/1991	SWE	20	Mösle-Stadium, Götzis (AUT)	5/26/2019	1108	11.23	-0.5	810	7.30	0.7	886	15.34	811	2.00	803	49.85	822	14.73	0.7	882	45.42	775	4.60	790	50.62	598	04:36.0	706.20	7883
78	Ivan GRIGORYEV	10/27/1989	RUS	6	Toruń (POL)	7/6/2014	1108	11.09	-0.6	841	6.94	2.9	799	13.25	682	1.98	785	49.19	852	15.10	-0.8	837	39.92	663	5.00	910	60.15	740	04:25.7	773.64	7882
78	Artem LUKYANENKO	1/30/1990	RUS	4	Cheboksary (RUS)	6/10/2014	1108	11.29	0.2	797	7.01	0.8	816	14.03	730	1.94	749	50.16	807	14.31	0.5	935	42.1	707	5.00	910	58.78	720	04:35.2	711.27	7882
65	François GOURMET	12/28/1982	BEL	1	Monzón (ESP)	7/2/2006	1108	10.91	-2.4	881	7.13	-0.1	845	14.19	740	1.95	758	48.95	864	15.26	-0.7	818	40.72	679	4.90	880	54.83	660	04:28.1	757.49	7882
90	Ben GREGORY	11/21/1990	GBR	1	Azusa, CA (USA)	4/14/2016	1108	11.14	1.8	830	7.34	2.7	896	13.51	698	1.90	714	50.23	804	14.60	0.9	899	40.77	680	5.00	910	54.78	660	04:23.1	791.09	7882
95	Joseph DELGADO	1/8/1995	USA	1	U.S. Naval Academy, Annapolis, MD (USA)	4/17/2021	1108	10.84	0	897	7.36	1.3	900	13.16	677	2.02	822	49.54	836	15.01	1.4	848	42.4	713	4.80	849	53.70	644	04:37.5	696.49	7882
83	Taylor STEWART	4/11/1991	CAN	2	Terry Fox AF, Ottawa (CAN)	7/5/2017	1108	10.9	0.9	883	7.55	0.2	947	15.09	795	1.90	714	51.47	748	14.28	0.3	939	46.33	794	4.65	804	52.81	630	04:48.4	628.54	7882
50	Paul TEREK	10/20/1979	USA	3	Desenzano del Garda (ITA)	5/11/2003	1108	10.93	0	876	6.68	-0.5	739	15.26	806	1.94	749	49.65	831	15.81	1.3	754	41.94	704	5.42	1042	57.36	698	04:39.7	682.50	7881
65	Trey HARDEE	2/7/1984	USA	1	Sacramento, CA (USA)	6/9/2005	1108	10.86	-1.6	892	7.01	2.2	816	13.14	676	1.85	670	48.33	893	14.09	0.3	963	48.33	836	4.80	849	56.28	682	04:52.5	604.41	7881
109	Daniel SPEJCHER	6/22/1905	USA	4	Hilmer Lodge Stadium, Walnut, CA (USA)	4/14/2022	1108	10.88	1.2	888	7.09	0	835	15.13	798	1.89	705	49.52	837	14.38	0.8	926	43.48	736	4.90	880	55.23	666	04:51.4	610.99	7881
93	Bastien AUZEIL	10/22/1989	FRA		Aubagne (FRA)	7/8/2012	1108	11.09	0.7	841	7.32	0	891	14.56	763	2.04	840	50.14	808	14.57	0.2	902	43.41	734	5.05	926	52.39	624	05:01.4	552.42	7881
70	Chad SMITH	1/9/1974	USA	2	Walnut, CA (USA)	7/28/2002	1108	10.9	0.5	883	6.95	3.8	802	14.00	728	1.94	749	49.50	838	14.44	0.7	918	44.89	765	4.81	852	57.12	695	04:44.8	651.00	7880
96	Felipe DOS SANTOS	7/30/1994	BRA	18	National Stadium, Tokyo (JPN)	8/5/2021	1108	10.58	0.2	956	7.38	0.5	905	14.13	736	2.02	822	49.31	847	14.58	-1	901	39.91	663	4.60	790	54.56	656	04:52.4	604.77	7880
110	Felix WOLTER	10/4/1997	GER	1	Morris Williams T&F Stadium, Durham, NC (USA)	5/13/2022	1108	10.63	3	945	7.65	0.6	972	12.60	643	1.95	758	48.50	885	14.57	1.9	902	36.83	600	4.85	865	53.86	646	04:42.6	664.76	7880
51	Nikolay TISHCHENKO	2/4/1977	RUS	2	Tula (RUS)	8/3/2003	1108	11.23		810	7.52		940	13.90	722	1.94	749	50.06	812	14.34		931	42.29	711	4.70	819	52.54	626	04:27.6	760.80	7880
84	Jérémy LELIÈVRE	2/8/1991	FRA	7	Kadrioru staadion, Tallinn (EST)	6/30/2013	1108	10.87	-0.1	890	6.87	0.3	783	14.79	777	1.89	705	47.83	917	14.59	2	900	44.37	754	4.50	760	51.03	604	04:23.2	790.42	7880
91	Willem COERTZEN	12/30/1982	RSA	6	Stade Pierre Paul Bernard, Talence (FRA)	9/18/2016	1107	10.9	2.7	883	7.25	2	874	13.18	678	1.90	714	49.50	838	14.62	0.5	896	41.57	697	4.46	748	65.25	817	04:31.6	734.90	7879
94	Simon HECHLER	6/15/1988	GER	10	Mösle-Stadium, Götzis (AUT)	5/27/2012	1107	10.89	-0.7	885	7.41	-0.8	913	13.13	675	1.91	723	50.61	787	14.74	1.4	881	41.99	705	4.76	837	61.58	762	04:35.2	711.33	7879
82	Alexis CHIVÁS	11/7/1983	CUB	3	La Habana (CUB)	3/7/2009	1107	10.85	-0.2	894	7.25	-0.6	874	15.52	822	1.96	767	52.90	686	14.67	-0.8	890	48.89	847	4.30	702	60.70	748	04:45.0	649.64	7879
80	Leonid ANDREYEV	10/6/1983	UZB	2	Incheon (KOR)	10/1/2014	1107	10.96	2.1	870	7.28	0.1	881	15.75	836	1.99	794	49.59	834	14.95	0.2	856	43.85	743	5.00	910	60.05	739	05:26.7	416.16	7879
92	Kurt FELIX	7/4/1988	GRN	7	Stade Pierre Paul Bernard, Talence (FRA)	9/18/2016	1107	11.22	2.7	812	7.27	3.3	878	14.14	737	1.99	794	49.72	828	15.21	0.2	824	42.82	722	4.46	748	65.88	827	04:35.6	708.51	7878
80	Keisuke USHIRO	7/24/1986	JPN	1	Jakarta (INA)	8/26/2018	1107	11.39	1.5	776	7.09	0.1	835	14.49	758	1.97	776	50.29	801	15.09	-0.8	839	45.37	774	4.90	880	63.07	784	04:44.1	655.14	7878
67	Lars ALBERT	2/9/1982	GER	13	Mösle-Stadium, Götzis (AUT)	5/28/2006	1107	11.27	0.6	801	7.32	-0.4	891	15.78	838	1.91	723	51.73	737	15.27	-1.2	817	46.77	803	4.70	819	62.72	779	04:41.7	670.00	7878
80	Jan DOLEŽAL	6/6/1996	CZE	17	Mösle-Stadium, Götzis (AUT)	5/27/2018	1107	11.06	0.4	847	7.22	1.3	866	12.92	662	2.00	803	49.82	823	14.55	0.2	905	40.22	669	4.90	880	61.25	757	04:42.2	666.94	7878
85	Massimo BERTOCCHI	9/27/1985	CAN	7	Mösle-Stadium, Götzis (AUT)	5/26/2013	1107	11.07	0.2	845	6.86	-0.8	781	15.37	812	2.00	803	50.89	774	14.24	-0.4	944	49.96	870	4.76	837	55.76	674	05:03.7	538.88	7878
84	Eelco SINTNICOLAAS	4/7/1987	NED	6	Stade Pierre Paul Bernard, Talence (FRA)	9/17/2017	1107	11.11	-0.1	836	7.06	-1.8	828	13.86	720	1.93	740	50.04	813	14.66	-0.5	891	41.16	688	5.35	1020	55.31	668	04:40.9	674.95	7878
80	Harrison WILLIAMS	3/7/1996	USA	3	Drake Stadium, Des Moines, IA (USA)	6/22/2018	1107	10.84	1.4	897	7.12	-0.7	842	12.79	654	1.96	767	48.16	901	14.13	0.9	958	40.62	677	4.95	895	51.71	614	04:41.1	673.70	7878
88	Kristjan ROSENBERG	5/16/1994	EST	2	Antonio Domínguez Stadium, Arona (ESP)	6/9/2019	1107	11.2	-1.5	817	7.22	0	866	13.54	700	2.11	906	49.12	856	14.84	0.2	869	39.52	655	4.90	880	50.29	593	04:31.4	736.20	7878
93	Miller MOSS	3/14/1988	USA	3	Hayward Field, Eugene, OR (USA)	6/24/2011	1107	10.92	0.6	878	7.11	0.4	840	13.70	710	1.99	794	48.06	906	14.21	2	948	39.05	645	4.85	865	49.45	580	04:35.0	712.36	7878
93	Marek LUKÁŠ	7/16/1991	CZE	1	Praha (CZE)	5/22/2016	1107	11.02	-1.4	856	6.90	-2.4	790	14.71	772	1.87	687	50.64	785	14.44	0.4	918	39.56	656	4.80	849	69.43	881	04:39.5	683.95	7877
52	Paolo CASARSA	7/2/1975	ITA	1	Rieti (ITA)	8/2/2003	1107	11.35	0.3	784	6.90		790	14.81	778	1.94	749	51.20	760	14.69	1	887	49.72	865	4.80	849	64.32	803	04:49.2	624.12	7877
74	Eugène MARTINEAU	5/14/1980	NED	5	Tallinn (EST)	7/8/2007	1107	11.39	2.2	776	7.22	0.9	866	14.01	729	1.98	785	50.86	775	14.93	-0.2	858	44.23	751	4.70	819	64.09	800	04:34.1	718.16	7877
67	Aleksandr ZYABREV	5/16/1987	RUS	1	Cheboksary (RUS)	5/29/2010	1107	10.78	0	910	7.09	0.3	835	14.88	782	1.91	723	50.37	798	14.44	2.2	918	41.8	701	4.70	819	57.29	697	04:37.6	695.73	7877
66	Claston BERNARD	3/22/1979	JAM	1	Nassau (BAH)	7/10/2005	1107	10.89	0.3	885	7.13	0.5	845	13.50	698	2.12	915	49.94	817	14.55	0.4	905	47.44	817	4.30	702	54.15	650	04:46.0	643.68	7877
95	Steffen KAHLERT	5/30/1987	GER	2	Ulm (GER)	5/25/2012	1107	11.2	0	817	7.17	-0.4	854	14.48	758	1.91	723	50.00	815	14.82	-0.5	871	42.87	723	5.20	972	53.19	636	04:35.6	708.51	7877
89	Romain BARRAS	8/1/1980	FRA	5	Beijing (CHN)	8/31/2001	1107	11.24		808	7.12		842	13.53	700	1.98	785	49.68	829	14.33		932	40.07	666	4.60	790	62.78	780	04:30.1	744.45	7876
111	Dylan COOPER		USA	6	John McDonnell Field, Fayetteville, AR (USA)	5/7/2022	1107	11.2	0.6	817	7.04	1.8	823	14.29	746	1.98	785	51.40	751	14.43	-0.2	920	46.46	797	4.45	746	61.32	758	04:31.7	733.92	7876
77	Hans VAN ALPHEN	1/12/1982	BEL	15	Mösle-Stadium, Götzis (AUT)	5/31/2015	1107	11.27	-0.1	801	7.24	0.7	871	14.96	787	1.94	749	50.43	795	15.20	-0.2	825	44.93	765	4.70	819	58.25	712	04:28.9	752.60	7876
83	Scott FILIP	1/28/1995	USA	3	Austin, TX (USA)	3/29/2018	1107	10.71	0.9	926	7.47	0.6	927	13.33	687	2.04	840	48.07	906	14.81	2.3	873	39.3	650	4.40	731	55.33	668	04:42.0	668.00	7876
94	Scott FILIP	1/28/1995	USA	1	Fayetteville, AR (USA)	6/30/2016	1107	10.63	1.1	945	7.57	1.2	952	13.88	721	2.02	822	49.07	858	14.92	1.3	859	39.47	654	4.75	834	48.33	564	04:42.2	667.13	7876
89	TJ LAWSON	1/25/1997	USA	1	Knoxville, TN (USA)	4/12/2019	1107	10.78	2.2	910	7.42	1.4	915	14.81	778	2.07	868	50.12	809	15.17	3.4	829	42.44	714	4.65	804	48.26	563	04:39.1	686.54	7876
84	Yury YAREMICH	10/25/1995	BLR	11	Olympiastadion, Berlin (GER)	8/8/2018	1107	10.96	0.3	870	7.55	1.2	947	12.89	661	2.02	822	50.03	813	14.74	0.3	881	39.97	664	4.90	880	59.12	725	04:51.1	612.55	7875
95	Fredrik SAMUELSSON	2/16/1995	SWE	10	Olympisch Stadion, Amsterdam (NED)	7/7/2016	1107	11.13	-1	832	7.30	0.5	886	13.99	728	2.07	868	51.02	768	14.65	-1.3	892	39.5	654	4.70	819	58.44	714	04:34.8	714.03	7875
78	Martin ROE	4/1/1992	NOR	1	Inowroclaw (POL)	7/5/2015	1107	10.84	-0.9	897	7.30	0.5	886	15.28	807	1.92	731	49.00	861	15.49	0.9	791	44.24	751	4.40	731	58.10	709	04:35.1	711.78	7875
85	Simone CAIROLI	1/13/1990	ITA	18	Mösle-Stadium, Götzis (AUT)	5/28/2017	1107	10.79	1.4	908	7.37	-0.4	903	13.04	670	2.03	831	49.95	817	14.72	0.6	884	37.53	615	4.50	760	56.36	683	04:21.1	804.30	7875
78	Sergey TIMSHIN	11/25/1992	RUS	5	Stade Pierre Paul Bernard, Talence (FRA)	9/20/2015	1107	11.23	1	810	7.02	0.5	818	13.25	682	2.07	868	48.65	878	14.78	0.1	876	42.73	720	4.75	834	54.96	662	04:32.8	727.15	7875
97	Marek LUKÁŠ	7/16/1991	CZE		Stadion AWF Warszawa, Warszawa (POL)	6/27/2021	1107	11.1	1.5	838	7.18	1.2	857	14.01	729	1.87	687	50.57	789	14.43	0.4	920	41.35	692	4.70	819	66.78	840	04:36.4	703.83	7874
94	André NIKLAUS	8/30/1981	GER	8	Stadionring, Ratingen (GER)	7/17/2011	1107	11.19	3.8	819	7.12	1.2	842	14.85	780	1.94	749	51.12	764	14.35	0.5	930	46.74	803	4.70	819	62.08	769	04:53.2	599.89	7874
75	Frédéric XHONNEUX	5/11/1983	BEL	3	Szczecin (POL)	7/8/2007	1107	11.33	2.2	789	7.18	1.5	857	13.11	674	1.95	758	49.74	827	15.15	1.7	831	43.09	728	4.90	880	59.83	735	04:22.5	795.28	7874
83	Brent NEWDICK	1/31/1985	NZL	2	Beograd (SRB)	7/9/2009	1107	11.07	-2.2	845	7.18	-0.9	857	13.90	722	1.95	758	49.63	832	14.78	0.3	876	43.94	745	4.70	819	57.91	706	04:34.7	714.29	7874
67	Norman MÜLLER	8/7/1985	GER	11	Mösle-Stadium, Götzis (AUT)	5/29/2005	1107	10.97	0.1	867	7.30	2.2	886	14.71	772	2.03	831	49.98	816	14.69	-1.2	887	38.93	643	4.60	790	57.18	696	04:39.1	686.73	7874
66	Oleksiy KASYANOV	8/26/1985	UKR	2	Jyväskylä (FIN)	6/29/2008	1107	10.67	0	935	7.35	0.2	898	13.86	720	1.95	758	47.74	922	14.50	0.8	911	40.01	665	4.40	731	48.89	572	04:27.4	762.52	7874
90	Oleksiy KASYANOV	8/26/1985	UKR	21	Mösle-Stadium, Götzis (AUT)	5/26/2019	1107	10.69	1.1	931	7.23	0.1	869	14.02	730	1.91	723	50.05	812	14.40	-0.1	924	48.37	836	4.60	790	48.15	561	04:37.3	698.02	7874
68	Tomáš DVOŘÁK	5/11/1972	CZE	14	Mösle-Stadium, Götzis (AUT)	5/28/2006	1107	11.12	0.6	834	6.79	-1.1	764	15.69	832	1.94	749	50.83	777	14.68	-0.1	889	42.44	714	4.70	819	65.44	820	04:40.8	675.45	7873
86	Garrett SCANTLING	5/19/1993	USA	9	Eugene, OR (USA)	6/6/2013	1107	11.06	2.4	847	7.05	2.6	826	13.50	698	2.02	822	49.72	828	14.66	1.1	891	43.74	741	4.80	849	61.30	757	04:50.7	614.71	7873
85	Taavi TŠERNJAVSKI	3/4/1995	EST	3	Stadio Luigi Ridolfi, Firenze (ITA)	4/28/2018	1107	11.29	-0.5	797	7.15	0.4	850	14.29	746	1.95	758	49.70	828	14.98	0.6	852	44.94	766	4.85	865	57.75	704	04:35.8	707.54	7873
91	Fredrik SAMUELSSON	2/16/1995	SWE	1	Falun (SWE)	8/18/2019	1107	11.14	2	830	7.44	0.8	920	14.93	785	2.00	803	50.34	799	14.62	1.8	896	43.79	742	4.71	822	57.73	704	04:57.9	572.21	7873
86	Akihiko NAKAMURA	10/23/1990	JPN	1	Nagano (JPN)	6/11/2017	1107	10.77	1	912	7.56	1.1	950	11.44	572	1.90	714	48.59	881	14.10	0.5	962	36.23	588	4.90	880	52.10	620	04:22.6	794.61	7873
92	Keisuke USHIRO	7/24/1986	JPN	1	Doha (QAT)	4/23/2019	1106	11.35	0.8	784	6.98	-0.5	809	15.32	809	1.96	767	51.81	733	15.08	2.2	840	45.32	773	4.90	880	65.00	813	04:42.7	664.01	7872
69	Jon Ryan HARLAN	4/25/1981	USA	2	Indianapolis, IN (USA)	6/24/2006	1106	11.13	0.5	832	6.52	-1.3	702	16.34	872	2.05	850	50.26	803	14.08	-1	964	42.94	725	4.60	790	63.13	785	05:01.9	549.34	7872
96	David GÓMEZ	2/13/1981	ESP	1	Vigo (ESP)	7/8/2012	1106	11.08	1	843	7.34	0.5	896	13.43	693	1.97	776	49.98	816	14.50	1.4	911	38.25	629	4.62	796	60.50	745	04:26.7	767.18	7872
92	Fredriech PRETORIUS	8/4/1995	RSA	3	Stadionring, Ratingen (GER)	6/30/2019	1106	11.09	1.3	841	7.29	-0.5	883	13.47	696	1.99	794	50.53	790	14.41	2.2	922	43.63	739	4.80	849	59.25	727	04:47.9	631.64	7872
87	Torben BLECH	2/12/1995	GER	1	Filderstadt (GER)	6/11/2017	1106	10.84	0.8	897	7.39	0	908	14.94	786	1.90	714	50.58	788	14.90	-2.4	862	41.59	697	5.20	972	58.18	710	05:03.8	538.71	7872
87	Dominik DISTELBERGER	3/16/1990	AUT	3	Paris (FRA)	7/13/2013	1106	10.7	1.6	929	7.34	-0.5	896	12.23	620	1.96	767	49.41	842	14.51	0.9	910	41.28	691	4.80	849	55.61	672	04:37.6	696.11	7872
72	Phil MCMULLEN	2/3/1975	USA	4	Walnut, CA (USA)	7/28/2002	1106	11.53	-0.4	746	6.48		693	14.63	767	1.94	749	49.98	816	15.09	2.2	839	50.77	886	5.01	913	54.33	653	04:20.2	810.57	7872
88	Yevgeniy SARANTSEV	2/5/1988	RUS	6	Smolensk (RUS)	6/10/2017	1106	11.3	0.7	795	6.93	-0.2	797	15.78	838	2.03	831	50.92	773	15.52	1.4	788	45.48	777	4.70	819	62.11	770	04:39.5	683.69	7871
88	Matthias PREY	8/9/1988	GER	1	Chula Vista, CA (USA)	7/28/2013	1106	11.15	0.7	827	7.40	3.5	910	15.14	798	1.89	705	50.33	799	14.58	1	901	45.25	772	4.25	688	61.81	765	04:36.0	706.07	7871
91	William FRULLANI	9/21/1979	ITA	3	Amsterdam (NED)	7/13/2001	1106	10.65	0.3	940	7.58	1.4	955	13.80	716	2.13	925	48.78	872	14.68	-1.2	889	41.61	697	4.40	731	43.89	499	04:45.4	647.06	7871
77	Nicklas WIBERG	4/16/1985	SWE	12	Mösle-Stadium, Götzis (AUT)	5/27/2007	1106	11.21	-0.8	814	7.11	1.5	840	13.31	686	2.06	859	49.15	854	15.00	-0.6	850	37.67	617	4.00	617	74.41	957	04:25.2	776.85	7870
94	Adam Sebastian HELCELET	10/27/1991	CZE		LAZ Wien, Wien (AUT)	9/1/2019	1106	11.19	0.2	819	7.01	0.3	816	7.26	323	2.00	803	50.18	806	14.75	-0.1	880	2	#NUM!	4.80	849	63.78	795	04:56.2	582.25	7870
95	Mateo SOSSAH	4/28/1988	FRA	7	Des Moines, IA (USA)	6/10/2011	1106	11.38	1.8	778	7.20	1.5	862	13.00	667	2.05	850	49.40	842	14.66	0.4	891	40.24	669	4.70	819	56.05	679	04:19.7	813.98	7870
97	Mikhail LOGVINENKO	4/19/1984	RUS	4	Cheboksary (RUS)	6/3/2012	1106	11.06	1.6	847	7.21	0.8	864	14.41	753	1.97	776	49.07	858	14.47	0	915	44.63	759	5.00	910	43.78	497	04:38.3	691.41	7870
80	Yevgeniy LIKHANOV	1/10/1995	RUS	4	Cheboksary (RUS)	6/9/2015	1106	11.15	0.7	827	7.49	2.3	932	13.79	715	2.06	859	51.08	765	14.93	0.8	858	42.73	720	4.60	790	57.63	702	04:36.7	701.85	7869
96	Artem LUKYANENKO	1/30/1990	RUS	5	Cheboksary (RUS)	6/10/2011	1106	10.92	-0.8	878	7.21	1	864	14.45	756	1.94	749	49.23	850	14.30	0.8	936	41.2	689	4.50	760	57.56	701	04:39.0	686.98	7869
96	Daniel AWDE	6/22/1988	GBR	1	Bedford (GBR)	6/5/2011	1106	10.85	-0.2	894	6.96	1	804	12.47	635	1.83	653	46.71	973	14.36	1.4	929	43.9	744	4.63	799	55.85	676	04:27.4	762.39	7869
96	Lars Vikan RISE	11/23/1988	NOR	1	Stadio Luigi Ridolfi, Firenze (ITA)	4/30/2016	1106	11.43	-0.9	767	7.02	0.6	818	15.33	810	2.01	813	51.06	766	15.52	-0.4	788	45.63	780	4.45	746	68.77	871	04:35.5	709.28	7868
54	Nikolay AVERYANOV	2/4/1980	RUS	4	Daegu (KOR)	8/29/2003	1106	10.82	0.1	901	7.52	1.9	940	14.07	733	1.95	758	50.11	810	14.71	0.1	885	39.9	663	4.80	849	50.42	595	04:31.7	734.05	7868
98	Romain MARTIN	7/12/1988	FRA	2	Austin, TX (USA)	4/7/2011	1106	10.86	3.6	892	7.10	3.9	838	13.02	668	2.05	850	49.94	817	14.51	1.2	910	38.1	626	4.80	849	58.72	719	04:37.2	698.41	7867
89	Scott FILIP	1/28/1995	USA	5	Eugene, OR (USA)	6/8/2017	1106	10.71	-0.1	926	7.58	1	955	13.27	684	1.95	758	48.35	892	14.70	1.7	886	36.97	603	4.61	793	56.89	691	04:40.3	679.16	7867
68	Ingmar VOS	5/28/1986	NED	15	Mösle-Stadium, Götzis (AUT)	5/30/2010	1105	10.75	1.3	917	7.23	-1.1	869	14.12	736	2.00	803	50.67	784	14.68	-0.3	889	41.06	686	4.30	702	62.74	779	04:36.7	701.59	7866
112	Ken MULLINGS	4/28/1997	BAH	17	Hayward Field, Eugene, OR (USA)	7/24/2022	1105	10.83	1.1	899	6.96	-0.9	804	13.83	718	2.05	850	49.25	849	14.02	0.4	972	42.7	720	4.50	760	56.92	692	04:52.8	602.09	7866
90	Hunter VEITH	1/14/1995	USA	6	Eugene, OR (USA)	6/8/2017	1105	10.66	0.5	938	7.71	1.7	987	12.72	650	2.01	813	49.16	854	14.40	1.3	924	36.7	598	4.81	852	55.95	677	04:57.6	573.89	7866
74	David GÓMEZ	2/13/1981	ESP	22	Olympic Stadium, Athina (GRE)	8/24/2004	1105	11.08	2.5	843	7.26	-1	876	14.57	763	1.85	670	48.61	880	14.41	1.9	922	40.95	684	4.40	731	60.71	749	04:29.7	747.07	7865
98	Georni JARAMILLO	3/6/1989	VEN	1	Polideportivo Agustin Tovar, Barinas (VEN)	4/15/2021	1105	11.08	1.4	843	7.30	-1	886	15.24	804	1.89	705	50.33	799	14.22	1	946	48.9	848	4.50	760	57.29	697	04:57.1	577.04	7865
89	Gray HORN	2/18/1990	USA	2	Chula Vista, CA (USA)	7/28/2013	1105	10.85	0.7	894	7.38	2	905	13.71	711	2.01	813	50.29	801	14.41	1	922	40.68	678	4.85	865	51.87	616	04:43.3	660.28	7865
74	Dmitriy KARPOV	7/23/1981	KAZ	4	Desenzano del Garda (ITA)	5/12/2002	1105	11.16	-0.1	825	7.75	1.2	997	13.57	702	2.06	859	49.52	837	13.97	0.9	978	46.03	788	4.70	819	42.73	482	04:56.9	578.27	7865
90	Maximilian GILDE	1/5/1990	GER	9	Stadionring, Ratingen (GER)	6/16/2013	1105	11.15	1.2	827	7.53	0.4	942	13.49	697	1.91	723	50.04	813	14.53	2.2	907	39.07	646	4.80	849	60.90	751	04:35.6	709.08	7864
55	Indrek TURI	7/30/1981	EST	2	Zdzislaw Krzyszkowiak Stadium, Bydgoszcz (POL)	7/18/2003	1105	11.29	0.3	797	6.80	0	767	13.87	720	2.06	859	50.54	790	14.44	1.6	918	39.69	658	5.00	910	60.59	747	04:37.1	698.91	7864
99	Will DANIELS		USA	2	Demirjian Park, Champaign, IL (USA)	5/15/2021	1105	10.61	1.5	949	7.56	1.2	950	14.13	736	2.12	915	50.45	794	14.45	1.9	917	39.93	663	4.60	790	53.99	648	05:10.3	502.59	7864
91	Roman Andres GASTALDI	9/25/1989	ARG	1	Sao Bernardo do Campo (BRA)	3/12/2017	1105	10.92	0.4	878	7.28	-0.6	881	14.95	787	2.02	822	49.84	822	15.10	-1.2	837	45.71	781	4.60	790	50.95	603	04:42.8	663.14	7864
81	Sergey TIMSHIN	11/25/1992	RUS		Grodno (BLR)	7/25/2015	1105	10.95	1.3	872	7.04	-0.4	823	13.90	722	2.09	887	48.29	895	14.47	0.5	915	42.12	708	4.60	790	49.82	586	04:42.3	666.26	7864
82	Dakotah KEYS	9/27/1991	USA	3	Eugene, OR (USA)	6/11/2015	1105	11.07	3.2	845	7.34	3.1	896	13.78	715	2.02	822	50.46	794	14.90	1.6	862	37.8	620	4.50	760	64.12	800	04:29.3	749.51	7863
100	Martin ROE	4/1/1992	NOR	19	National Stadium, Tokyo (JPN)	8/5/2021	1105	10.86	0.8	892	7.03	0.3	821	13.98	727	1.96	767	50.93	772	15.47	0.1	794	48.37	836	4.80	849	62.28	772	04:47.6	633.83	7863
98	Matthias PREY	8/9/1988	GER	3	Ulm (GER)	5/25/2012	1105	11.22	0	812	7.66	0.5	975	15.59	826	1.85	670	49.89	820	15.06	-0.5	842	47.79	824	4.20	673	58.50	715	04:36.0	706.45	7863
82	Paweł WIESIOŁEK	8/13/1991	POL	1	Stadio Luigi Ridolfi, Firenze (ITA)	5/16/2015	1105	11.06	-1.1	847	7.36	1.3	900	14.30	747	1.95	758	49.70	828	14.98	-0.4	852	46.22	792	4.45	746	56.33	683	04:35.4	710.11	7863
75	William FRULLANI	9/21/1979	ITA	9	Olympiastadion, München (GER)	8/8/2002	1105	10.59	1.3	954	7.27	1.1	878	13.81	717	2.12	915	48.81	870	14.37	0	927	40.47	674	4.40	731	50.79	600	04:53.6	597.81	7863
86	Maksim ANDRALOITS	6/17/1997	BLR	4	Stadio Luigi Ridolfi, Firenze (ITA)	4/28/2018	1105	10.92	-0.9	878	7.17	-0.1	854	15.06	793	2.01	813	49.25	849	14.69	0	887	44.17	750	4.65	804	50.65	598	04:46.9	637.68	7863
81	Maicel UIBO	12/27/1992	EST	1	Lexington, KY (USA)	5/16/2014	1105	11.22	0.5	812	7.29	0.7	883	14.26	744	2.05	850	50.98	770	15.24	0.6	821	48.58	841	5.20	972	49.04	574	04:53.8	596.45	7863
84	Nikolay SHUBENOK	5/4/1985	BLR	5	Stadio Tre Stelle, Desenzano del Garda (ITA)	5/10/2009	1105	11.52	0.9	748	7.10	0	838	14.88	782	1.95	758	50.71	782	14.68	3	889	41.57	697	4.65	804	64.64	808	04:28.3	756.50	7862
113	Marcel MEYER	1/1/2001	GER	5	St. Mark's School of Texas, Dallas, TX (USA)	7/10/2022	1105	10.93	-0.8	876	7.02	0	818	14.51	760	1.93	740	48.66	877	14.85	0	868	39.81	661	4.71	822	62.00	768	04:41.3	672.76	7862
84	Solomon IJAH	9/26/1993	USA	1	Muncie, IN (USA)	5/15/2015	1105	10.6	1.9	952	6.74	1.5	753	15.04	792	1.91	723	49.14	855	14.38	-0.1	926	42.09	707	4.68	813	59.98	738	04:52.6	603.88	7862
82	Wesley BRAY	4/11/1988	USA	1	Marburg (GER)	7/27/2014	1105	11.05	-0.6	850	7.37	0.1	903	12.37	629	1.93	740	49.55	835	14.62	0.8	896	40.26	670	4.81	852	57.49	700	04:23.6	787.52	7862
113	Niels PITTOMVILS	7/18/1992	BEL	12	Olympiastadion, München (GER)	8/16/2022	1105	11.32	-0.2	791	7.10	-1	838	15.25	805	2.02	822	51.09	765	14.81	0	873	46.77	803	4.70	819	56.30	682	04:42.6	664.39	7862
99	Jack SZMANDA	3/15/1990	USA	2	Madison, WI (USA)	5/12/2012	1105	11.14	0.4	830	6.93	2.4	797	13.81	717	1.96	767	50.01	814	14.99	1.3	851	42.4	713	5.16	960	54.44	655	04:27.9	758.75	7862
97	Jonas FRINGELI	1/12/1988	SUI	13	Mösle-Stadium, Götzis (AUT)	5/29/2016	1105	11.17	0.7	823	7.05	1.3	826	13.30	686	2.00	803	48.87	867	14.54	-0.7	906	41.41	693	4.80	849	53.03	634	04:25.4	775.51	7862
100	Yevgeniy SARANTSEV	2/5/1988	RUS	4	Adler, Sochi (RUS)	5/8/2012	1105	11.16	1.2	825	6.94	1.2	799	14.91	784	2.00	803	50.25	803	14.89	0.5	863	44.76	762	4.50	760	63.47	790	04:41.3	672.76	7861
76	Marzio VITI	8/10/1973	ITA	2	Viareggio (ITA)	7/20/2002	1105	11.3	0	795	7.64	2	970	14.50	759	2.00	803	52.11	720	14.94	0	857	44.99	767	4.80	849	55.21	666	04:40.9	675.20	7861
101	Markus BALLENGEE	1/8/1998	USA	3	Hayward Field, Eugene, OR (USA)	6/10/2021	1105	11.04	0.6	852	6.61	0.5	723	15.14	798	1.95	758	49.93	818	14.31	-0.7	935	50.14	873	4.81	852	50.75	600	04:44.6	652.17	7861
98	Romain MARTIN	7/12/1988	FRA	2	Arona (ESP)	6/5/2016	1105	11.21	-0.4	814	7.11	0	840	13.59	703	2.02	822	49.49	838	14.94	-0.4	857	39.09	646	4.92	886	62.53	776	04:40.3	678.91	7860
95	Fredrik SAMUELSSON	2/16/1995	SWE	15	Khalifa International Stadium, Doha (QAT)	10/4/2019	1105	11.13	0.4	832	7.11	0.8	840	13.97	727	2.02	822	50.08	811	14.78	0.7	876	42.71	720	4.80	849	57.39	699	04:39.5	684.07	7860
99	Kun-Woo KIM	2/29/1980	KOR	17	DS, Daegu (KOR)	8/28/2011	1105	11.11	-0.2	836	7.24	0.2	871	12.96	665	1.96	767	49.24	850	14.95	-0.1	856	39.53	655	4.90	880	53.33	638	04:15.6	842.16	7860
83	Zachery ZIEMEK	2/23/1993	USA	3	Athens, GA (USA)	4/11/2014	1105	10.69	2.9	931	7.46	0.5	925	13.51	698	2.10	896	51.63	741	15.24	2.2	821	47.44	817	5.05	926	52.23	622	05:13.8	483.31	7860
92	Krzysztof ANDRZEJAK	1/10/1975	POL	2	Kaunas (LTU)	7/1/2001	1105	10.83	1.5	899	7.26	0.5	876	14.47	757	2.13	925	48.67	877	15.05	-1.6	843	39.16	648	4.80	849	51.61	612	04:57.5	574.53	7860
85	Andres RAJA	6/2/1982	EST	7	Szczecin (POL)	6/28/2009	1105	10.97	0.3	867	7.27	2.2	878	13.94	725	1.98	785	48.88	867	14.01	0.9	973	42.72	720	4.70	819	51.14	605	04:49.6	621.40	7860
115	Dylan COOPER		USA	6	St. Mark's School of Texas, Dallas, TX (USA)	7/10/2022	1104	11.4	-0.8	774	6.87	-1.6	783	15.53	822	1.99	794	51.82	733	14.59	0.2	900	46.94	807	4.71	822	59.74	734	04:38.6	689.89	7858
100	Luiz Alberto DE ARAUJO	6/27/1987	BRA	1	Stadio Tre Stelle, Desenzano del Garda (ITA)	5/8/2011	1104	11.01	-1.7	858	7.18	-0.2	857	14.79	777	1.92	731	48.85	868	14.34	3.3	931	39.62	657	4.55	775	56.01	678	04:32.8	726.96	7858
87	Briander RIVEIRO	4/23/1991	CUB	3	Barranquilla (COL)	7/30/2018	1104	10.94	2.1	874	7.41	2.3	913	13.55	701	2.05	850	49.44	841	14.46	1.9	916	44.61	759	4.20	673	55.80	675	04:43.9	656.69	7858
92	Maksim ANDRALOITS	6/17/1997	BLR	5	Bydgoszcz (POL)	7/16/2017	1104	10.98	0.7	865	7.36	0.9	900	13.88	721	1.99	794	49.23	850	14.47	1.5	915	43.89	744	4.70	819	51.97	618	04:47.8	632.73	7858
86	Stefan DREWS	2/12/1979	GER	3	Stadionring, Ratingen (GER)	6/21/2009	1104	11.09	0.2	841	7.44	0.1	920	12.78	654	1.96	767	50.05	812	14.33	0.5	932	39.09	646	5.10	941	50.91	602	04:30.3	743.20	7858
78	Oleksiy KASYANOV	8/26/1985	UKR	4	Bangkok (THA)	8/13/2007	1104	10.77	-1.2	912	7.46		925	13.92	723	1.92	731	48.22	899	14.55	-0.2	905	43.45	735	4.20	673	49.64	583	04:25.9	772.17	7858
116	Jonathan PLY		USA	5	Hilmer Lodge Stadium, Walnut, CA (USA)	4/14/2022	1104	11.17	1.9	823	7.01	1.7	816	12.17	617	2.13	925	50.11	810	14.29	-0.3	937	39.85	662	4.60	790	57.24	696	04:24.4	781.94	7857
101	Petter OLSON	2/14/1991	SWE	5	Austin, TX (USA)	3/29/2012	1104	10.9	1.5	883	7.12	2.8	842	13.60	704	1.90	714	48.40	890	14.49	0.6	912	37.16	607	4.80	849	57.13	695	04:27.6	761.13	7857
93	Dominik DISTELBERGER	3/16/1990	AUT	17	Olympic Stadium, London (GBR)	8/12/2017	1104	11.03	-1.3	854	7.11	-0.7	840	12.93	663	1.87	687	48.13	903	14.59	0.4	900	43.18	729	5.00	910	56.46	685	04:39.1	686.16	7857
101	Igor SARCEVIĆ	8/25/1984	SRB	1	Novi Sad (SRB)	5/7/2012	1104	11.03	-0.2	854	7.21	1.4	864	14.55	762	2.01	813	50.14	808	14.38	-3.4	926	40.5	675	5.10	941	52.60	627	04:55.3	587.35	7857
85	Liam RAMSAY	11/18/1992	GBR	1	Bedford (GBR)	7/19/2015	1104	11.01	1.4	858	7.35	2.7	898	12.96	665	2.05	850	48.44	888	14.58	2.2	901	36.1	586	4.75	834	52.06	619	04:27.9	758.95	7857
101	Gaël QUERIN	6/26/1987	FRA	2	National Stadium, Shenzhen (CHN)	8/18/2011	1104	11.12	0.7	834	7.44	0.5	920	12.37	629	1.98	785	48.54	883	14.68	-0.5	889	39.2	648	4.70	819	49.43	580	04:11.6	870.64	7857
96	Felipe DOS SANTOS	7/30/1994	BRA	2	CNDA, Bragança Paulista (BRA)	8/31/2019	1104	10.5	1.6	975	7.34	2.3	896	13.42	693	1.98	785	49.68	829	14.09	1.5	963	39.57	656	4.50	760	57.69	703	04:53.7	596.98	7856
93	Phil MCMULLEN	2/3/1975	USA	5	Brisbane (AUS)	9/7/2001	1104	11.42	0.8	769	6.72	-0.1	748	14.88	782	1.91	723	50.17	807	15.02	0.8	847	47.9	827	5.00	910	56.81	690	04:28.7	753.79	7856
117	Malik DIAKITE	2/8/2000	GER	5	Stadionring, Ratingen (GER)	5/8/2022	1104	11.13	-0.5	832	7.35	0.9	898	12.25	622	1.95	758	46.76	970	15.06	-0.8	842	40.17	668	4.80	849	56.49	685	04:32.0	732.09	7856
75	Stefan SCHMID	5/6/1970	GER	4	Stadionring, Ratingen (GER)	6/27/2004	1104	11.05	2	850	7.52	1.6	940	13.92	723	1.89	705	49.38	843	15.02	2.4	847	42.82	722	4.50	760	68.54	867	04:53.5	598.47	7855
100	Martin ROE	4/1/1992	NOR	2	Stadio Luigi Ridolfi, Firenze (ITA)	4/30/2016	1104	10.82	1.8	901	7.15	-1	850	15.36	812	1.92	731	49.90	819	15.52	1.4	788	46.25	793	4.35	716	59.31	727	04:34.1	718.41	7855
94	Mike MACZEY	9/28/1972	GER	7	Stadionring, Ratingen (GER)	6/17/2001	1104	11.26	1.7	804	7.31	1	888	14.00	728	1.98	785	50.98	770	14.58	1.5	901	42.39	713	4.66	807	58.53	716	04:30.3	743.33	7855
73	Chris BOYLES	5/2/1980	USA	1	Stadio Tre Stelle, Desenzano del Garda (ITA)	5/14/2006	1104	11.39	-0.5	776	7.23	0.9	869	14.90	784	2.09	887	50.48	793	15.18	-1.3	828	41.97	705	4.90	880	58.25	712	04:49.6	621.82	7855
69	Alexis CHIVÁS	11/7/1983	CUB	2	La Habana (CUB)	3/20/2010	1104	10.7	-0.8	929	7.37	0.2	903	14.84	780	1.92	731	51.90	729	14.40	0.7	924	48.13	832	4.60	790	56.06	679	04:45.1	649.03	7855
87	Mihail DUDAŠ	11/1/1989	SRB	3	Kaunas (LTU)	7/17/2009	1104	10.98	1.7	865	7.28	1.4	881	12.76	653	2.00	803	47.86	916	14.80	1.8	874	39.64	657	4.60	790	53.04	634	04:24.3	782.95	7855
76	Aleksandr PARKHOMENKO	3/21/1981	BLR	15	Götzis (AUT)	5/30/2004	1104	11.35	1.1	784	7.14	-1.1	847	15.01	790	1.91	723	51.27	757	14.97	0.4	853	42.7	720	4.70	819	65.65	823	04:31.1	738.10	7854
23	Fredrik SAMUELSSON	2/16/1995	SWE	1	Sunnerbovallen, Ljungby (SWE)	8/2/2020	1104	11.15	-0.4	827	7.42	1.9	915	14.09	734	2.01	813	50.54	790	15.25	-1.8	820	43.6	738	4.85	865	60.82	750	04:52.7	602.98	7854
84	Yordani GARCÍA	11/21/1988	CUB	1	Veracruz (MEX)	11/25/2014	1104	10.71	-0.5	926	7.16	-0.1	852	15.54	823	2.03	831	48.17	901	14.18	0	951	36.98	603	4.00	617	60.13	740	04:51.4	610.99	7854
57	Maurice SMITH	9/28/1980	JAM	3	Sacramento, CA (USA)	6/12/2003	1104	10.93	-0.6	876	7.17	2.3	854	15.18	801	1.90	714	49.38	843	14.50	-3	911	46.5	798	4.30	702	56.51	685	04:41.6	670.57	7854
79	Carlos Eduardo BEZERRA CHININ	5/3/1985	BRA	1	São Paulo (BRA)	6/23/2007	1104	10.86	0.6	892	7.50	-2	935	13.08	672	2.11	906	48.57	882	14.43	0.9	920	38.12	626	4.40	731	50.27	593	04:37.4	697.00	7854
97	Risto LILLEMETS	11/20/1997	EST	3	Antonio Domínguez Stadium, Arona (ESP)	6/9/2019	1103	11.32	-1	791	7.19	0	859	13.79	715	2.02	822	50.30	801	14.98	0	852	41.5	695	4.70	819	61.72	764	04:31.4	735.94	7853
86	Jorge UREÑA	10/8/1993	ESP	1	Castellón (ESP)	8/2/2015	1103	11.08	0.1	843	7.10	-1.3	838	13.30	686	2.05	850	49.79	824	14.23	-0.5	945	36.52	594	4.65	804	61.05	754	04:34.5	715.90	7853
95	Stephan ZEYEN	9/11/1978	GER	9	Arles (FRA)	7/1/2001	1103	10.95	0	872	7.23	-0.5	869	12.97	665	1.92	731	48.76	873	13.96	6.1	980	39.72	659	4.80	849	59.06	724	04:48.0	631.52	7853
88	Yevhen NIKITIN	1/9/1985	UKR	8	Szczecin (POL)	6/28/2009	1103	11.03	-0.6	854	6.89	-0.4	788	14.12	736	1.92	731	49.28	848	14.57	0.9	902	44.96	766	4.70	819	56.72	689	04:33.8	720.42	7853
70	Brent NEWDICK	1/31/1985	NZL	1	Gold Coast (AUS)	4/10/2010	1103	11.02	-0.8	856	7.21	2.1	864	13.95	725	1.97	776	49.20	852	15.11	-1.2	836	43.92	745	4.70	819	55.24	666	04:34.6	714.87	7853
88	Rik TAAM	1/17/1997	NED	1	Amstelveen (NED)	5/21/2018	1103	10.87	0.3	890	7.07	0	830	13.94	725	2.09	887	48.54	883	14.78	-0.4	876	40.55	676	4.45	746	52.51	626	04:34.7	714.74	7853
58	Nikolay AVERYANOV	2/4/1980	RUS	3	Tula (RUS)	8/3/2003	1103	10.84		897	7.27		878	13.97	727	2.00	803	49.62	832	14.60		899	37.26	609	4.90	880	48.17	562	04:26.8	766.58	7853
87	Ingmar VOS	5/28/1986	NED	16	Mösle-Stadium, Götzis (AUT)	5/31/2015	1103	10.93	-0.1	876	7.42	0.7	915	13.50	698	2.03	831	51.09	765	14.35	1.5	930	41.05	686	4.40	731	59.23	726	04:37.8	694.46	7852
85	Niels PITTOMVILS	7/18/1992	BEL	14	Letzigrund, Zürich (SUI)	8/13/2014	1103	11.23	-1.1	810	6.88	-1.1	785	13.33	687	1.98	785	50.42	795	14.63	0.6	895	44.74	761	5.10	941	57.76	704	04:38.6	689.83	7852
89	Joe DELGADO	1/8/1995	USA	4	Eugene, OR (USA)	6/7/2018	1103	10.88	2.3	888	7.20	1.4	862	13.79	715	1.95	758	48.41	889	15.13	-1.5	834	40.2	669	4.61	793	54.01	648	04:22.4	796.03	7852
95	Taylor STEWART	4/11/1991	CAN	1	Abidjan (CIV)	7/26/2017	1103	10.87	0.3	890	7.53	0.7	942	14.51	760	2.00	803	51.98	726	14.40	1.1	924	42.96	725	4.80	849	53.85	646	04:55.3	587.53	7852
89	Maksim ANDRALOITS	6/17/1997	BLR	1	Brest (BLR)	6/17/2018	1103	10.93	0.4	876	7.37	1.4	903	14.98	788	2.03	831	49.35	845	14.88	0.3	864	43	726	4.80	849	49.16	576	04:54.1	594.91	7852
88	Yevgeniy SARANTSEV	2/5/1988	RUS	5	Aubagne (FRA)	7/5/2015	1103	11.37	0.1	780	7.24	1.8	871	14.65	768	1.98	785	50.29	801	15.30	-0.8	814	42.42	714	4.90	880	60.41	744	04:37.8	694.65	7851
59	Hamdi DHOUIBI	1/24/1982	TUN	4	Desenzano del Garda (ITA)	5/11/2003	1103	10.74	0	919	7.25	0	874	13.91	723	1.91	723	47.67	925	14.76	0.6	879	42.64	718	4.82	856	45.33	520	04:34.6	714.87	7851
91	Maicel UIBO	12/27/1992	EST	19	Luzhniki Stadion, Moskva (RUS)	8/11/2013	1103	11.21	-0.1	814	7.26	0	876	13.68	709	2.11	906	50.60	787	15.29	0	815	41.84	702	4.90	880	59.63	732	04:48.3	629.51	7850
86	Attila ZSIVOCZKY-PANDEL	4/29/1977	HUN	1	Budapest (HUN)	7/5/2014	1103	11.27	2	801	6.75	2	755	15.03	792	2.11	906	50.38	797	15.26	-1.6	818	44.1	748	4.50	760	61.78	765	04:35.9	707.10	7849
89	Brent NEWDICK	1/31/1985	NZL	4	Kladno (CZE)	6/24/2009	1103	10.89	2.1	885	7.32	0	891	14.43	755	1.97	776	50.16	807	14.38	0.2	926	42.82	722	4.50	760	54.79	660	04:42.1	667.50	7849
103	Luiz Alberto DE ARAUJO	6/27/1987	BRA	19	Olympic Stadium, London (GBR)	8/9/2012	1103	10.7	0.4	929	7.16	1.2	852	13.52	699	1.93	740	48.25	897	14.79	-0.4	875	44.76	762	4.60	790	51.59	612	04:38.0	693.19	7849
101	Harrison WILLIAMS	3/7/1996	USA	2	Fayetteville, AR (USA)	6/30/2016	1103	10.81	1.1	903	6.69	-1.4	741	13.27	684	1.96	767	47.51	933	14.35	1.9	930	38.6	636	5.25	988	47.59	553	04:34.7	714.55	7849
97	Chad SMITH	1/9/1974	USA	2	Azusa, CA (USA)	4/20/2001	1103	10.88	2.2	888	6.80	1.4	767	14.41	753	1.88	696	50.07	811	14.38	2.7	926	46.37	795	4.90	880	56.57	686	04:45.5	646.69	7848
118	Kristjan ROSENBERG	5/16/1994	EST	4	Stadio Zecchini, Grosseto (ITA)	5/1/2022	1103	10.85	1.9	894	7.07	1.7	830	15.12	797	1.95	758	49.54	836	14.80	-0.6	874	46.46	797	4.55	775	51.33	608	04:40.3	679.10	7848
61	Aleksandr PARKHOMENKO	3/21/1981	BLR	5	Daegu (KOR)	8/29/2003	1103	11.42	0.1	769	7.25	0.1	874	15.05	793	1.98	785	50.86	775	15.24	0.1	821	40.5	675	4.70	819	65.08	815	04:33.7	721.13	7847
98	Keisuke USHIRO	7/24/1986	JPN	1	Municipal Stadium, Nagano (JPN)	6/9/2019	1103	11.32	0.2	791	7.22	2.5	866	15.03	792	1.99	794	51.46	749	15.36	1.8	807	44.47	756	4.80	849	64.28	802	04:46.3	641.78	7847
79	Kip JANVRIN	7/8/1965	USA	6	Walnut, CA (USA)	7/28/2002	1103	11.17	0.5	823	6.64		729	14.03	730	1.82	644	48.68	876	14.97	2.2	853	42.75	721	5.01	913	59.79	735	04:18.3	823.51	7847
87	Bastien AUZEIL	10/22/1989	FRA	7	Toruń (POL)	7/6/2014	1103	11.58	-4.8	736	7.26	3.2	876	14.87	782	1.95	758	49.93	818	14.45	0.5	917	42.8	722	4.90	880	58.12	710	04:45.1	648.72	7847
89	Rene STAUSS	9/17/1987	GER	1	Ulm (GER)	5/28/2015	1103	11.05	1.2	850	7.04	1.3	823	14.23	742	2.13	925	50.27	802	15.35	0	808	44.04	747	4.60	790	58.05	709	04:44.6	651.93	7847
96	Darko PEŠIĆ	11/30/1992	MNE	19	Mösle-Stadium, Götzis (AUT)	5/28/2017	1102	11.25	1.3	806	7.15	2.5	850	15.47	819	1.94	749	51.03	768	14.65	1.4	892	45.56	778	4.20	673	59.56	731	04:24.7	780.06	7846
102	Joe DETMER	9/3/1983	USA	2	Chula Vista, CA (USA)	8/14/2011	1102	10.95	1.5	872	7.38	2.4	905	12.11	613	1.92	731	49.35	845	15.07	3.1	841	40.28	670	4.81	852	57.20	696	04:18.7	821.04	7846
88	John LANE	1/29/1989	GBR	12	Mösle-Stadium, Götzis (AUT)	6/1/2014	1102	10.71	0	926	7.34	0.2	896	13.96	726	1.88	696	48.19	900	14.43	0.9	920	41.64	698	5.06	929	50.20	592	04:59.4	563.80	7846
71	Benjamin JENSEN	4/13/1975	NOR	2	Maribor (SLO)	7/3/2005	1102	11.39	-0.6	776	7.18	1.6	857	13.43	693	2.00	803	49.40	842	14.63	-1.4	895	38.06	625	4.70	819	62.15	770	04:26.8	765.98	7845
102	Marcus NILSSON	5/3/1991	SWE	1	Huddinge (SWE)	6/12/2016	1102	11.53	0.1	746	6.99	2.7	811	14.66	769	1.94	749	50.99	770	14.83	-1.6	870	42.22	710	4.92	886	62.02	768	04:26.8	766.38	7845
80	Lars ALBERT	2/9/1982	GER	11	Götzis (AUT)	6/2/2002	1102	11.13	3.2	832	7.44	2.1	920	14.32	748	1.91	723	50.64	785	14.93	0.7	858	41.95	704	4.80	849	60.11	739	04:38.9	687.93	7845
103	Steffen FRICKE	3/25/1983	GER	3	Chula Vista, CA (USA)	8/14/2011	1102	11.24	2.1	808	7.32	2.4	891	14.22	742	2.07	868	49.26	849	14.79	3.1	875	42.08	707	4.01	620	58.33	713	04:25.9	772.17	7845
103	Gonzalo BARROILHET	8/13/1986	CHI	2	São Paulo (BRA)	8/6/2011	1102	11.17	2	823	7.28	3.5	881	10.44	512	2.02	822	50.91	773	14.05	0.1	968	42.99	726	5.30	1004	57.83	705	04:47.9	631.94	7845
90	Yevhen NIKITIN	1/9/1985	UKR	1	Yalta (UKR)	7/23/2009	1102	11.09	0	841	7.03	0.6	821	14.61	766	1.93	740	49.19	852	14.54	0	906	41.94	704	4.70	819	56.70	688	04:35.7	708.38	7845
91	Aleksandr PARKHOMENKO	3/21/1981	BLR	9	Szczecin (POL)	6/28/2009	1102	11.43	1.2	767	7.07	-0.6	830	15.59	826	1.95	758	51.25	758	15.14	0.3	833	46.04	788	4.50	760	64.91	812	04:35.0	712.74	7844
104	Stephen CAIN	7/23/1984	AUS	1	Melbourne (AUS)	2/26/2012	1102	11.23	2.1	810	6.69	0	741	13.90	722	1.97	776	50.50	792	14.80	0.8	874	43.99	746	4.80	849	64.10	800	04:31.5	734.96	7844
71	Vasiliy KHARLAMOV	1/8/1986	RUS	13	Estadio Olímpico, Barcelona (ESP)	7/29/2010	1102	11.39	0.1	776	7.28	-1.8	881	14.67	769	1.92	731	49.38	843	14.95	0.6	856	46.74	803	4.65	804	57.94	707	04:41.0	674.76	7844
78	Mustafa ABDUR-RAHIM	9/29/1982	USA	6	Sacramento, CA (USA)	7/17/2004	1102	10.88	-1	888	7.05	-0.5	826	14.99	789	1.92	731	48.88	867	14.70	-1.5	886	42.45	715	4.30	702	54.66	658	04:24.4	782.61	7844
89	Fabian ROSENQUIST	4/1/1991	SWE	3	Ribeira Brava (POR)	7/6/2014	1102	11.01	1.7	858	7.35	0.5	898	12.29	624	2.01	813	49.20	852	14.94	1.5	857	40.9	683	4.80	849	52.34	623	04:23.6	787.45	7844
76	William FRULLANI	9/21/1979	ITA	8	Arles (FRA)	7/2/2006	1102	10.56	4.4	961	7.50	0.8	935	14.38	752	2.00	803	50.16	807	14.46	0.7	916	44.22	751	4.50	760	51.82	616	05:03.0	543.13	7844
92	Sergey SVIRIDOV	10/20/1990	RUS	20	Luzhniki Stadion, Moskva (RUS)	8/11/2013	1102	10.98	-0.1	865	7.30	1.2	886	14.20	741	1.90	714	51.13	763	15.23	-0.2	822	45.26	772	4.50	760	69.38	880	04:46.4	640.86	7843
81	Leonel SUÁREZ	9/1/1987	CUB	2	Ponce (PUR)	5/27/2007	1102	11.38	-2.5	778	7.23	2	869	11.97	605	2.12	915	49.38	843	14.90	-0.2	862	39.7	658	4.40	731	65.01	813	04:26.3	769.44	7843
119	Harry KENDALL	10/4/1996	GBR	1	Bedford Athletic Stadium, Bedford (GBR)	5/29/2022	1102	10.77	1.6	912	6.93	-0.3	797	14.49	758	1.98	785	47.79	919	15.15	0.5	831	42.31	712	4.30	702	59.81	735	04:36.1	705.49	7843
90	Bastien AUZEIL	10/22/1989	FRA	4	Stade Pierre Paul Bernard, Talence (FRA)	9/21/2014	1102	11.4	-1.6	774	6.87	0.5	783	15.08	795	1.96	767	49.18	853	14.49	1.3	912	42.71	720	5.00	910	57.55	701	04:48.5	628.48	7843
81	Jan PODĚBRADSKÝ	3/1/1974	CZE	7	Arles (FRA)	6/2/2002	1102	11.03	-1	854	7.13	3.1	845	14.00	728	1.90	714	48.48	886	14.37	1.2	927	41.54	696	4.41	734	52.53	626	04:16.9	833.57	7843
79	William FRULLANI	9/21/1979	ITA	16	Götzis (AUT)	5/30/2004	1102	10.76	0.5	915	7.37	0.3	903	13.95	725	2.06	859	48.46	887	14.43	-0.2	920	42.52	716	4.20	673	51.76	615	04:48.1	630.73	7843
97	Jérémy LELIÈVRE	2/8/1991	FRA	1	Marseille (FRA)	7/15/2017	1102	11.06	-1.6	847	7.54	1.2	945	14.48	758	1.88	696	49.28	848	14.88	-0.8	864	43.66	739	4.50	760	50.62	598	04:23.4	788.94	7843
105	Keisuke USHIRO	7/24/1986	JPN	20	Olympic Stadium, London (GBR)	8/9/2012	1102	11.32	0.7	791	6.86	1.1	781	13.59	703	1.99	794	50.78	779	15.47	-0.9	794	46.66	801	4.90	880	66.38	834	04:39.3	685.02	7842
80	David GÓMEZ	2/13/1981	ESP	1	Cartagena (ESP)	7/18/2004	1102	11.2	1.3	817	7.52	3.3	940	14.12	736	1.93	740	49.86	821	14.61	-0.8	897	42.54	716	4.50	760	59.97	737	04:40.3	678.84	7842
90	Martin ROE	4/1/1992	NOR	2	Mestský Stadion Sletište, Kladno (CZE)	6/13/2015	1102	10.95	-1.7	872	7.42	0.2	915	15.15	799	1.90	714	49.20	852	15.35	0	808	44.81	763	4.45	746	58.21	711	04:42.9	662.33	7842
80	Dean MACEY	12/12/1977	GBR	1	Hexham (GBR)	7/18/2004	1102	11.43	0.2	767	7.33	0	893	15.18	801	1.95	758	50.47	793	14.88	0.3	864	46.22	792	4.40	731	55.42	669	04:25.6	774.51	7842
98	Stefan DREWS	2/12/1979	GER	10	Arles (FRA)	7/1/2001	1102	10.76	0.9	915	6.99	-1.6	811	11.21	559	1.95	758	47.23	947	13.79	5.7	1002	35	564	5.00	910	51.72	614	04:27.3	762.66	7842
105	Gaël QUERIN	6/26/1987	FRA	11	Mösle-Stadium, Götzis (AUT)	5/27/2012	1102	11.26	1	804	7.04	1.1	823	12.80	655	2.00	803	48.81	870	14.62	0.8	896	40.02	665	4.96	898	51.33	608	04:18.8	820.56	7842
103	Harrison WILLIAMS	3/7/1996	USA	1	Austin, TX (USA)	3/31/2016	1102	10.72	3.3	924	6.88	2.6	785	13.02	668	1.90	714	47.26	945	14.35	1.2	930	37.36	611	5.10	941	51.19	606	04:34.1	718.29	7842
62	Óscar GONZÁLEZ	8/8/1976	ESP	1	Alhama de Murcia (ESP)	6/8/2003	1102	10.91		881	7.47		927	13.48	697	2.08	878	49.37	844	14.58		901	40.69	679	4.30	702	47.50	552	04:24.6	781.27	7842
91	Pau TONNESEN	10/24/1992	ESP	2	Inowroclaw (POL)	7/5/2015	1102	11.52	-1.4	748	7.42	0.3	915	13.60	704	2.07	868	51.95	727	15.14	1.6	833	43.14	729	5.20	972	57.77	704	04:46.2	641.96	7841
107	Luiz Alberto DE ARAUJO	6/27/1987	BRA	1	Campinas (BRA)	4/15/2012	1102	10.87	0.1	890	7.37	1.7	903	14.53	761	1.92	731	48.48	886	14.90	1.7	862	44.22	751	4.80	849	51.90	617	04:54.7	591.36	7841
93	Pelle RIETVELD	2/4/1985	NED	21	Luzhniki Stadion, Moskva (RUS)	8/11/2013	1101	11.15	-0.1	827	6.68	0.5	739	13.21	680	1.90	714	48.67	877	14.37	-0.1	927	38.06	625	5.10	941	64.38	804	04:35.9	706.58	7840
99	Maximilian VOLLMER	3/12/1998	GER	4f4	Azusa, CA (USA)	4/18/2019	1101	10.87	0.7	890	6.96	1.9	804	15.00	790	1.87	687	48.83	869	14.98	0.5	852	38.91	642	4.90	880	58.56	716	04:35.3	710.62	7840
105	Dominik DISTELBERGER	3/16/1990	AUT	14	Mösle-Stadium, Götzis (AUT)	5/29/2011	1101	10.79	-0.7	908	7.62	0.5	965	11.66	586	1.94	749	48.16	901	14.28	-0.8	939	39.69	658	4.76	837	50.26	592	04:36.0	705.88	7840
91	Lars Vikan RISE	11/23/1988	NOR	15	Letzigrund, Zürich (SUI)	8/13/2014	1101	11.4	-1.1	774	7.21	-0.8	864	15.43	816	2.04	840	51.09	765	15.74	0.1	762	41.57	697	4.50	760	66.34	834	04:32.8	727.02	7839
98	Ruben GADO	12/13/1993	FRA	2	Abidjan (CIV)	7/26/2017	1101	10.96	0.3	870	7.14	0.8	847	12.23	620	1.97	776	48.79	871	15.08	1.1	840	38.8	640	5.10	941	57.03	693	04:30.5	741.82	7839
73	Trey HARDEE	2/7/1984	USA	1	Austin, TX (USA)	4/7/2005	1101	10.61	1.4	949	7.08	2.5	833	13.15	676	2.01	813	49.11	856	14.41	3.1	922	43.06	727	4.75	834	53.26	637	04:54.5	592.31	7839
67	Aleksandr PARKHOMENKO	3/21/1981	BLR	16	National Stadium, Beijing (CHN)	8/22/2008	1101	11.29	-0.4	797	6.99	0	811	15.49	820	1.93	740	50.71	782	15.06	-0.4	842	45.27	772	4.70	819	64.60	807	04:45.2	648.60	7838
77	Arthur ABELE	7/30/1986	GER	1	Manhattan, KS (USA)	8/6/2006	1101	10.86	-0.1	892	7.34	1.1	896	12.17	617	1.88	696	49.37	844	14.20	1	949	40.97	684	4.35	716	63.18	786	04:28.0	758.55	7838
104	Tim NOWAK	8/13/1995	GER	14	Mösle-Stadium, Götzis (AUT)	5/29/2016	1101	11.09	0.7	841	6.89	-1.9	788	14.07	733	1.94	749	50.29	801	14.82	0	871	45.15	770	4.60	790	60.32	743	04:28.8	752.74	7838
100	Majed Radhi AL SAYED	1/31/1993	KUW	2	Doha (QAT)	4/23/2019	1101	11.22	0.8	812	7.22	0.2	866	12.98	666	1.99	794	48.96	863	15.05	2.2	843	37.66	617	4.80	849	56.28	682	04:15.1	846.12	7838
106	Moritz CLEVE	2/18/1987	GER	8	Des Moines, IA (USA)	6/10/2011	1101	10.94	1.8	874	6.78	0.6	762	14.41	753	1.90	714	48.41	889	14.55	-0.4	905	41.78	701	4.70	819	56.09	679	04:30.5	742.09	7838
120	Trpimir ŠIROKI	9/24/1998	CRO	3	Mike A. Myers Stadium, Austin, TX (USA)	3/24/2022	1101	11.06	1.6	847	7.59	1.2	957	13.37	690	2.11	906	51.01	769	14.32	-3.1	934	38.7	638	4.90	880	53.77	645	04:57.9	572.21	7838
82	Hamdi DHOUIBI	1/24/1982	TUN	1	Algiers (ALG)	7/19/2007	1101	10.88	1.7	888	6.83	-0.6	774	13.89	722	1.85	670	48.65	878	14.36	0.1	929	41.52	696	5.00	910	52.99	633	04:31.1	738.03	7838
82	Raven CEPEDA	6/26/1986	USA	1	Des Moines, IA (USA)	5/13/2007	1101	11.06	2.6	847	6.63	0.2	727	15.55	824	1.94	749	51.28	757	14.43	1.8	920	42.66	719	5.15	957	51.13	605	04:31.8	733.01	7838
109	Ashley BRYANT	5/17/1991	GBR	12	Mösle-Stadium, Götzis (AUT)	5/27/2012	1101	11.02	1	856	7.38	1.1	905	13.42	693	1.82	644	48.87	867	14.69	1.4	887	39.7	658	4.56	778	69.26	878	04:41.5	671.57	7837
94	Ashley BRYANT	5/17/1991	GBR	8	Mösle-Stadium, Götzis (AUT)	5/26/2013	1101	11.23	-0.9	810	7.35	0	898	13.64	706	1.85	670	48.17	901	14.76	-0.1	879	42.28	711	4.46	748	64.93	812	04:36.7	702.04	7837
105	Leonel SUÁREZ	9/1/1987	CUB	8	Stade Pierre Paul Bernard, Talence (FRA)	9/18/2016	1101	11.18	1.3	821	7.07	2.7	830	13.47	696	1.96	767	50.22	804	14.94	0.2	857	42.88	723	4.76	837	62.00	768	04:31.6	734.31	7837
99	Karl Robert SALURI	8/6/1993	EST	3	Kadrioru staadion, Tallinn (EST)	7/2/2017	1101	10.64	-1.1	942	7.43	1.6	918	13.64	706	1.83	653	49.00	861	15.73	0.8	763	42.32	712	4.80	849	58.99	723	04:35.3	710.56	7837
101	Niels PITTOMVILS	7/18/1992	BEL	1	Ribeira Brava (POR)	7/7/2019	1101	11.32	1.1	791	7.15	0.6	850	13.72	711	1.89	705	49.61	833	14.63	-0.1	895	45.53	778	4.80	849	58.61	717	04:35.7	708.18	7837
92	Robert Jacob ARNOLD	1/3/1984	USA	23	Olympiastadion, Berlin (GER)	8/20/2009	1101	11.01	-0.4	858	6.73	2	750	13.97	727	1.96	767	49.07	858	14.40	0.3	924	43.23	730	4.70	819	57.37	698	04:35.9	706.65	7837
92	Brent NEWDICK	1/31/1985	NZL	1	Auckland (NZL)	2/8/2009	1101	11.24	-1.8	808	7.14	1.5	847	14.48	758	1.97	776	49.57	835	15.04	-0.8	845	44.07	748	4.70	819	56.78	690	04:35.2	711.01	7837
99	Scott FILIP	1/28/1995	USA	1	El Paso, TX (USA)	5/12/2017	1101	10.66	1.8	938	7.55	2.3	947	12.35	628	1.99	794	47.58	930	15.04	-1.1	845	37.95	623	4.80	849	56.49	685	04:53.4	598.58	7837
101	Akihiko NAKAMURA	10/23/1990	JPN	3	Doha (QAT)	4/23/2019	1101	10.73	0.8	922	7.33	0.4	893	12.00	606	1.99	794	49.13	855	14.24	2.2	944	34.33	550	4.70	819	53.78	645	04:20.4	809.27	7837
72	Edgars ERIŅŠ	6/18/1986	LAT	1	Kose (EST)	7/10/2010	1101	10.89	2.1	885	7.00	3	814	14.79	777	1.95	758	50.06	812	14.97	-1.7	853	41.53	696	4.44	743	60.55	746	04:28.9	752.27	7836
101	Steven BASTIEN	3/4/1994	USA	4	Sacramento, CA (USA)	6/23/2017	1101	10.71	0.9	926	7.27	1.7	878	13.54	700	1.92	731	48.52	884	14.82	-1.2	871	39.55	655	4.70	819	55.60	672	04:36.9	700.57	7836
74	Chiel WARNERS	4/2/1978	NED	12	Mösle-Stadium, Götzis (AUT)	5/29/2005	1101	10.96	0.4	870	7.61	1.1	962	14.03	730	1.94	749	48.46	887	14.55	-1.2	905	41	685	4.60	790	52.12	620	04:46.8	638.78	7836
68	Haifeng QI	8/7/1983	CHN	17	National Stadium, Beijing (CHN)	8/22/2008	1101	11.15	-0.4	827	7.22	1.6	866	13.40	692	1.93	740	49.39	843	14.60	-0.4	899	46.46	797	4.30	702	63.09	784	04:39.3	685.08	7835
63	Michał MODELSKI	4/16/1975	POL	3	Tallinn (EST)	7/6/2003	1101	11.15	2	827	7.39	0.5	908	14.32	748	2.00	803	49.59	834	14.81	1.9	873	39.39	652	4.80	849	53.06	634	04:35.8	707.74	7835
107	Mikhail LOGVINENKO	4/19/1984	RUS	3	National Stadium, Shenzhen (CHN)	8/18/2011	1101	11.23	0.7	810	7.03	0.4	821	13.62	705	1.92	731	49.11	856	14.52	-0.5	908	46.4	796	5.20	972	43.68	496	04:30.8	740.06	7835
99	Indrek KASEORG	12/16/1967	EST	1	Desenzano del Garda (ITA)	5/13/2001	1101	11.4		774	6.84		776	14.22	742	1.97	776	49.30	847	14.99		851	43.17	729	4.81	852	61.76	764	04:33.3	723.65	7834
73	Aleksandr TABALA	5/23/1986	RUS	2	Cheboksary (RUS)	5/29/2010	1101	11.67	0	717	7.04	0.5	823	14.25	744	2.00	803	52.80	690	14.44	2.2	918	45	767	4.90	880	61.27	757	04:31.6	734.70	7834
103	Jan RUHRMANN	7/14/1997	GER	1	Bernhausen, Filderstadt (GER)	6/2/2019	1101	11.25	-0.1	806	6.92	-0.5	795	15.34	811	1.91	723	48.80	871	15.65	-1	773	47.27	814	4.60	790	59.28	727	04:33.1	724.82	7834
84	Andres RAJA	6/2/1982	EST	6	Tallinn (EST)	7/8/2007	1101	11.06	-0.7	847	7.50	-0.1	935	14.35	750	1.86	679	49.34	845	14.34	-0.6	931	41.51	695	4.70	819	58.89	721	04:51.0	612.91	7834
74	Keisuke USHIRO	7/24/1986	JPN	1	Kawasaki (JPN)	6/13/2010	1100	11.45	-0.9	763	7.18	1.8	857	13.35	689	2.02	822	50.58	788	15.17	0.3	829	45.56	778	4.50	760	68.33	864	04:39.5	683.82	7833
74	Keisuke USHIRO	7/24/1986	JPN	1	Kawasaki (JPN)	6/13/2010	1100	11.45	-0.9	763	7.18	1.8	857	13.35	689	2.02	822	50.58	788	15.17	0.3	829	45.56	778	4.50	760	68.33	864	04:39.5	683.82	7833
69	Pelle RIETVELD	2/4/1985	NED	5	Blankers-Koen Stadion, Hengelo (NED)	6/29/2008	1100	10.98	1.2	865	6.81	1.2	769	13.37	690	1.89	705	48.66	877	14.61	0.4	897	38.11	626	5.00	910	66.83	841	04:44.4	653.28	7833
102	Romain MARTIN	7/12/1988	FRA	5	Antonio Domínguez Stadium, Arona (ESP)	6/13/2021	1100	11.12	1.8	834	7.06	1.2	828	14.63	767	1.98	785	50.38	797	14.80	0	874	41.45	694	4.60	790	65.16	816	04:45.2	648.23	7833
92	Dakotah KEYS	9/27/1991	USA	1	Eugene, OR (USA)	4/17/2015	1100	11.07	2.5	845	7.41	3.5	913	12.73	651	2.03	831	50.83	777	14.99	0.9	851	39.48	654	4.75	834	63.50	791	04:39.0	686.92	7833
110	José MENDIETA	10/16/1991	CUB	1	La Habana (CUB)	5/5/2012	1100	10.5	0.3	975	7.01	1	816	15.28	807	1.96	767	50.88	774	14.41	0.9	922	41.03	686	4.40	731	62.65	778	04:47.7	633.22	7833
104	Daniel GOLUBOVIC	11/29/1993	USA	4	Antonio Domínguez Stadium, Arona (ESP)	6/9/2019	1100	11.46	-1	761	6.80	0	767	14.85	780	1.90	714	50.86	775	14.60	0.9	899	48.79	845	4.60	790	61.71	764	04:31.0	738.42	7833
75	Andrei KRAUCHANKA	1/4/1986	BLR	13	Mösle-Stadium, Götzis (AUT)	5/29/2005	1100	11.06	1.6	847	7.57	1.1	952	12.96	665	2.15	944	49.43	841	14.59	-1.4	900	33.5	534	4.20	673	58.26	712	04:26.9	765.65	7833
102	Akihiko NAKAMURA	10/23/1990	JPN	1	Municipal Stadium, Nagano (JPN)	6/13/2021	1100	10.77	0.9	912	7.36	2.8	900	12.84	657	1.94	749	49.38	843	14.34	-0.6	931	34.81	560	4.80	849	56.18	681	04:29.0	751.48	7833
83	Sebastian KNABE	10/13/1978	GER	5	Stadionring, Ratingen (GER)	6/27/2004	1100	11.01		858	7.38	0.4	905	13.66	708	1.98	785	48.45	887	14.36		929	44.86	764	4.60	790	54.62	657	05:01.7	550.65	7833
84	Klaus AMBROSCH	5/23/1973	AUT	12	Götzis (AUT)	6/2/2002	1100	11.16	0.7	825	6.94	1.2	799	14.06	732	1.88	696	49.37	844	14.43	2.2	920	40.78	680	4.50	760	65.57	822	04:28.6	754.25	7832
93	Jiří SÝKORA	1/20/1995	CZE	17	Mösle-Stadium, Götzis (AUT)	5/31/2015	1100	11.06	0.8	847	7.14	0.1	847	14.95	787	1.97	776	49.75	826	14.88	-0.2	864	46.49	798	4.60	790	61.47	760	05:04.0	537.36	7832
76	Robert Jacob ARNOLD	1/3/1984	USA	1	Tucson, AZ (USA)	4/2/2010	1100	11.12	-0.9	834	6.75	0.1	755	14.96	787	1.93	740	50.73	781	14.54	-2.5	906	45.35	774	5.10	941	60.78	750	04:59.2	564.90	7832
111	David GRZESIAK	7/28/1988	USA	3	Madison, WI (USA)	5/12/2012	1100	11.36	3.5	782	6.92	1.6	795	13.40	692	2.11	906	49.47	839	14.78	0.3	876	36.37	591	4.96	898	56.35	683	04:26.1	770.90	7832
76	Vitaliy SMIRNOV	10/25/1978	UZB	7	Arles (FRA)	6/5/2005	1100	11.01	2.2	858	7.21	1.6	864	13.84	719	1.93	740	49.09	857	14.43	3.6	920	44.14	749	4.35	716	55.80	675	04:31.7	734.05	7832
108	Damian WARNER	11/4/1989	CAN	18	DS, Daegu (KOR)	8/28/2011	1100	10.56	-0.5	961	7.35	1.1	898	13.26	683	2.02	822	50.12	809	14.19	-0.8	950	41.71	699	4.50	760	54.61	657	04:54.4	593.08	7832
121	Bruno COMÍN	3/1/2000	ESP	1	Santander (ESP)	7/10/2022	1100	11.02	-0.4	856	7.19	2.8	859	14.51	760	2.05	850	49.07	858	14.89	-1.1	863	42.74	720	4.46	748	54.09	649	04:41.8	669.38	7832
121	Malik DIAKITE	2/8/2000	GER	10	Mösle-Stadium, Götzis (AUT)	5/29/2022	1100	11.06	-0.9	847	7.58	-0.3	955	13.65	707	1.91	723	47.42	937	14.98	0.3	852	41.03	686	4.40	731	53.82	645	04:29.3	749.84	7832
84	André NIKLAUS	8/30/1981	GER	4	Tallinn (EST)	7/4/2004	1100	11.37	2.8	780	7.48	0.6	930	13.64	706	2.00	803	50.50	792	14.68	-0.6	889	37.66	617	4.80	849	60.38	744	04:33.6	721.39	7831
104	Jannis WOLFF	5/16/1998	GER	4	Stadionring, Ratingen (GER)	6/20/2021	1100	10.67	2.6	935	6.99	1.4	811	13.12	675	1.97	776	49.35	845	14.70	1.3	886	40.76	680	4.70	819	58.03	708	04:37.5	696.62	7831
84	Jānis KARLIVĀNS	6/2/1982	LAT	1	Riga (LAT)	7/4/2004	1100	11.27	-0.3	801	7.49	1.8	932	13.75	713	1.98	785	49.67	830	15.19	-1	827	44.24	751	4.60	790	56.99	693	04:35.4	709.79	7831
95	Matthias PREY	8/9/1988	GER	2	Ulm (GER)	5/23/2013	1100	10.95	1.7	872	7.64	0.5	970	15.97	849	1.81	636	50.22	804	14.60	1.6	899	46.79	804	4.20	673	55.23	666	04:43.6	658.05	7831
77	Óscar GONZÁLEZ	8/8/1976	ESP	4	Almería (ESP)	6/30/2005	1100	11.26		804	7.50		935	12.86	659	2.08	878	49.06	858	14.78	-0.9	876	40.43	673	4.50	760	50.18	591	04:22.1	797.65	7831
77	Franck LOGEL	1/8/1985	FRA	2	Valence (FRA)	7/9/2010	1100	11.05	2.5	850	7.42	2.3	915	13.22	681	1.99	794	48.94	864	14.57	0.8	902	40.29	670	4.90	880	49.45	580	04:37.7	695.35	7831
96	Patrick SPINNER	11/28/1985	GER	3	Chula Vista, CA (USA)	7/28/2013	1100	10.87	2.5	890	7.53	3.1	942	13.99	728	1.89	705	50.02	814	14.89	2.4	863	40.61	677	4.45	746	68.83	872	04:41.8	669.82	7830
85	Benjamin JENSEN	4/13/1975	NOR	7	Talence (FRA)	9/22/2002	1100	11.2	-0.6	817	7.00	1.6	814	13.21	680	1.97	776	49.50	838	14.57	0.4	902	40.97	684	4.95	895	59.82	735	04:38.7	689.26	7830
106	Kale WOLKEN	9/13/1993	USA	1	Gulf Shores, AL (USA)	5/27/2016	1100	10.94	1	874	7.16	1.7	852	13.15	676	1.97	776	49.77	825	14.88	3.3	864	43.79	742	4.85	865	57.16	695	04:43.0	661.96	7830
92	Eelco SINTNICOLAAS	4/7/1987	NED	5	Stade Pierre Paul Bernard, Talence (FRA)	9/21/2014	1100	11.21	-1	814	7.15	1.2	850	13.44	694	1.90	714	49.82	823	14.57	1.3	902	40.34	671	5.20	972	56.82	690	04:36.9	700.45	7830
93	Marek LUKÁŠ	7/16/1991	CZE	4	Ribeira Brava (POR)	7/6/2014	1100	10.98	1.9	865	6.85	0.8	778	14.07	733	1.86	679	49.74	827	14.48	-1.5	913	40.28	670	4.60	790	66.76	840	04:31.6	734.44	7829
107	Solomon SIMMONS	9/26/1993	USA	6	Hayward Field, Eugene, OR (USA)	7/3/2016	1100	10.79	1.8	908	6.86	1.9	781	14.91	784	1.88	696	49.44	841	14.18	1.2	951	45.45	776	4.45	746	57.83	705	04:46.4	641.22	7829
24	Rafael RAAP	3/18/1999	NED	2	Emmeloord (NED)	9/6/2020	1100	10.95	2.4	872	7.21	1.7	864	13.05	670	1.97	776	49.89	820	14.69	0.3	887	43	726	4.80	849	56.63	687	04:40.4	678.53	7829
24	Eduard MIKHAN	6/7/1989	BLR	3	Dinamo National Olympic Stadium, Minsk (BLR)	8/1/2020	1100	10.78	0.3	910	7.06	0	828	14.54	761	1.92	731	49.20	852	15.15	-2	831	47.59	820	4.40	731	56.27	682	04:39.6	683.19	7829
123	Aleksandr KOMAROV	3/4/2001	ANA	3	Olympic Stadium, Cheboksary (RUS)	8/3/2022	1100	10.87	1.6	890	7.31	0.8	888	14.22	742	1.99	794	48.84	869	14.99	-0.6	851	41.75	700	4.60	790	53.18	636	04:41.9	669.13	7829
93	Mathias BRUGGER	8/6/1992	GER	2	Marburg (GER)	7/27/2014	1100	11.17	-1.3	823	7.06	-1.7	828	14.23	742	2.05	850	49.28	848	14.65	1.6	892	43.01	726	4.81	852	52.81	630	04:46.8	638.65	7829
113	Ivan GRIGORYEV	10/27/1989	RUS	5	Cheboksary (RUS)	6/3/2012	1100	10.84	1.6	897	7.12	0.2	842	12.96	665	1.97	776	49.52	837	15.18	0.6	828	41.12	687	4.70	819	59.54	731	04:29.7	746.81	7828
70	Gonzalo BARROILHET	8/13/1986	CHI	2	Austin, TX (USA)	4/3/2008	1100	11.04	1.8	852	6.99	2.2	811	13.53	700	1.96	767	50.71	782	13.92	3.3	985	43.1	728	5.15	957	57.50	700	05:02.4	546.72	7828
94	William FRULLANI	9/21/1979	ITA	1	Zaragoza (ESP)	6/28/2009	1100	10.84	1.2	897	7.07	-0.6	830	14.27	745	2.01	813	49.42	842	14.94	0.1	857	44.94	766	4.60	790	57.14	695	04:54.3	593.67	7828
78	Brent NEWDICK	1/31/1985	NZL	11	Stade Pierre Paul Bernard, Talence (FRA)	9/19/2010	1100	11.03	2.4	854	7.21	3.6	864	14.40	753	1.93	740	50.66	784	14.80	-0.2	874	44.48	756	4.76	837	56.30	682	04:39.5	684.14	7828
95	Akihiko NAKAMURA	10/23/1990	JPN	3	Incheon (KOR)	10/1/2014	1100	10.66	1.7	938	7.36	1.3	900	11.75	591	1.99	794	48.19	900	14.33	1.9	932	34.75	559	4.50	760	52.05	619	04:16.5	835.92	7828
109	Gray HORN	2/18/1990	USA	1	Athens, GA (USA)	5/13/2011	1100	11.02	-0.8	856	7.43	0.4	918	13.13	675	1.94	749	49.80	824	14.25	0.9	942	41.82	702	4.80	849	51.88	616	04:37.3	697.96	7828
105	Andrei KRAUCHANKA	1/4/1986	BLR	1	Vitebsk (BLR)	6/9/2019	1099	11.62	-0.9	728	7.25	0	874	14.44	755	2.10	896	51.26	757	14.92	-1	859	45.26	772	4.60	790	61.70	763	04:52.3	605.37	7827
105	Aaron BOOTH	9/12/1996	NZL	1	Napoli (ITA)	7/10/2019	1099	11.09	-0.7	841	7.19	0.6	859	12.96	665	2.00	803	49.77	825	15.37	-1.8	805	41.65	698	4.80	849	60.51	746	04:31.4	736.07	7827
94	Tim NOWAK	8/13/1995	GER	2	Ulm (GER)	5/28/2015	1099	11.2	1.2	817	7.10	1.1	838	14.13	736	1.98	785	49.73	827	14.79	0	875	41.66	698	4.70	819	60.19	741	04:38.3	691.35	7827
108	Darko PEŠIĆ	11/30/1992	MNE	1	Pitesti (ROU)	6/26/2016	1099	11.38	-0.6	778	7.33	0.4	893	14.67	769	1.99	794	51.04	767	14.59	-0.6	900	44.01	746	4.40	731	59.27	727	04:33.5	722.29	7827
110	Matthias PREY	8/9/1988	GER	4	Chula Vista, CA (USA)	8/14/2011	1099	11.28	1.1	799	7.38	2	905	16.20	864	1.86	679	51.00	769	15.05	1.5	843	50.88	889	4.21	676	58.87	721	04:39.8	682.18	7827
78	Robert Jacob ARNOLD	1/3/1984	USA	3	Indianapolis, IN (USA)	6/24/2006	1099	11.23	0.5	810	6.83	-0.1	774	14.27	745	1.99	794	49.48	839	14.67	-0.9	890	38.78	640	4.90	880	58.61	717	04:31.0	738.29	7827
124	Gerson IZAGUIRRE	8/3/1995	VEN	1	La Nucia (ESP)	5/21/2022	1099	10.85	2.7	894	7.33	3.8	893	14.50	759	1.95	758	50.40	796	14.26	0	941	44.16	750	4.50	760	53.13	635	04:46.4	641.22	7827
102	Andri OBERHOLZER	7/24/1996	SUI	6	Bydgoszcz (POL)	7/16/2017	1099	11.13	-0.4	832	7.54	0.1	945	13.62	705	2.08	878	50.99	770	14.78	1.7	876	39.42	653	4.90	880	51.59	612	04:40.8	676.08	7827
95	Pascal BEHRENBRUCH	1/19/1985	GER	3	Stadionring, Ratingen (GER)	6/28/2015	1099	11.27	-0.4	801	6.76	0.4	757	15.52	822	1.98	785	51.45	749	14.35	1.1	930	44.43	755	4.80	849	66.74	840	05:03.8	538.71	7826
79	Rico FREIMUTH	3/14/1988	GER	1	Bernhausen, Filderstadt (GER)	5/23/2010	1099	10.82	0.8	901	7.02	0.2	818	14.14	737	1.88	696	49.04	859	14.23	0.4	945	47.01	808	4.20	673	56.52	686	04:36.5	703.26	7826
111	Roman Andres GASTALDI	9/25/1989	ARG	5	Guadalajara (MEX)	10/25/2011	1099	10.65	1.6	940	7.37	-0.7	903	14.01	729	1.99	794	49.54	836	14.71	1.7	885	43.08	727	4.20	673	55.97	677	04:42.9	662.33	7826
88	Stefan SCHMID	5/6/1970	GER	3	Bydgoszcz (POL)	6/30/2002	1099	11.24	-1.4	808	7.25	1.2	874	13.19	679	1.89	705	49.39	843	14.80	-0.9	874	39.89	662	4.90	880	65.82	826	04:40.9	674.89	7825
78	Vitaliy SMIRNOV	10/25/1978	UZB	2	Salo (ITA)	5/8/2005	1099	11.28	-1.3	799	6.85	-0.8	778	14.13	736	2.00	803	49.45	840	15.05	-1.7	843	44.2	750	4.60	790	61.52	761	04:32.9	725.99	7825
96	Romain MARTIN	7/12/1988	FRA	3	Mestský Stadion Sletište, Kladno (CZE)	6/13/2015	1099	11.16	-1.7	825	6.97	0	807	14.22	742	2.02	822	49.25	849	14.81	-1.7	873	39.26	650	4.75	834	59.18	726	04:37.3	697.83	7825
85	Vitaliy SMIRNOV	10/25/1978	UZB	2	Stadio Tre Stelle, Desenzano del Garda (ITA)	5/6/2007	1099	11.36	0.8	782	6.85	1.9	778	15.08	795	1.94	749	49.91	819	14.92	-0.7	859	43.85	743	4.70	819	58.67	718	04:27.2	763.85	7825
104	Manuel EITEL	1/28/1997	GER	7	Stade Pierre Paul Bernard, Talence (FRA)	9/17/2017	1099	10.51	-0.1	973	7.14	0	847	13.18	678	1.99	794	49.62	832	14.85	0.2	868	40.01	665	4.65	804	57.25	697	04:42.1	667.44	7825
96	Sergey TIMSHIN	11/25/1992	RUS	6	Aubagne (FRA)	7/5/2015	1099	11.2	0.3	817	7.20	0	862	13.69	709	2.04	840	48.73	874	14.68	-0.9	889	41.83	702	4.60	790	53.63	642	04:36.8	700.76	7825
105	Dario DESTER	7/22/2000	ITA	6	Antonio Domínguez Stadium, Arona (ESP)	6/13/2021	1099	10.94	1.8	874	7.61	1.9	962	13.66	708	1.98	785	48.36	892	14.46	0	916	38.21	628	4.40	731	53.33	638	04:38.3	691.79	7825
107	Akihiko NAKAMURA	10/23/1990	JPN	2	Municipal Stadium, Nagano (JPN)	6/9/2019	1099	10.86	0	892	7.57	0.7	952	12.24	621	2.02	822	50.06	812	14.06	2.1	967	36.51	594	4.50	760	50.96	603	04:21.3	802.87	7825
97	Garrett SCANTLING	5/19/1993	USA	2	Athens, GA (USA)	4/12/2013	1099	10.85	1.8	894	7.06	-1.4	828	14.46	757	2.08	878	49.97	816	14.94	1.2	857	35.87	581	4.85	865	65.26	817	05:05.1	531.33	7824
108	Daniel GOLUBOVIC	11/29/1993	USA	6	Drake Stadium, Des Moines, IA (USA)	7/26/2019	1099	11.24	1.8	808	6.93	2	797	14.13	736	1.97	776	50.93	772	14.51	1.5	910	43.09	728	4.70	819	61.59	762	04:34.3	716.80	7824
98	Bastien AUZEIL	10/22/1989	FRA	6	Stade Pierre Paul Bernard, Talence (FRA)	9/20/2015	1099	11.28	1	799	7.12	-0.3	842	14.68	770	1.95	758	50.14	808	14.75	-0.1	880	42.66	719	4.95	895	59.31	727	04:49.0	625.21	7823
114	Marcus NILSSON	5/3/1991	SWE	6	Des Moines, IA (USA)	6/7/2012	1099	11.12	3.2	834	6.91	-0.4	792	12.76	653	2.02	822	49.69	829	15.24	-0.6	821	42.4	713	4.80	849	56.45	685	04:18.0	825.71	7823
98	Pau TONNESEN	10/24/1992	ESP	1	Los Angeles, CA (USA)	5/10/2015	1099	11.26	0	804	7.18	-0.5	857	15.13	798	2.11	906	51.81	733	15.05	1.5	843	44.45	756	4.93	889	51.44	610	04:48.6	627.75	7823
96	Liam RAMSAY	11/18/1992	GBR	1	Woerden (NED)	8/31/2014	1099	10.92		878	7.11		840	13.03	669	2.00	803	47.97	911	14.67		890	38.25	629	4.54	772	54.33	653	04:25.1	777.79	7822
109	Miller MOSS	3/14/1988	USA	1	Chula Vista, CA (USA)	5/29/2016	1099	11.01	1.1	858	7.19	0	859	14.32	748	1.91	723	49.11	856	14.24	1.8	944	42.19	709	4.80	849	49.83	586	04:38.5	690.08	7822
125	Fredrik SAMUELSSON	2/16/1995	SWE	2	Sollentunavallen, Sollentuna (SWE)	7/3/2022	1099	11.14	0.6	830	7.11	1.1	840	14.06	732	1.95	758	49.64	831	14.93	0.3	858	42.46	715	4.82	856	61.31	758	04:46.1	643.06	7821
89	Florian SCHÖNBECK	1/13/1974	GER	4	Bydgoszcz (POL)	6/30/2002	1099	11.45	-1.4	763	7.01	0.4	816	13.11	674	1.83	653	49.34	845	15.07	-2.2	841	46.62	800	5.10	941	60.26	742	04:29.9	746.02	7821
103	Romain BARRAS	8/1/1980	FRA	4	Amsterdam (NED)	7/13/2001	1099	11.17	0.3	823	6.95	0	802	14.31	747	1.95	758	48.97	863	14.31	-1.2	935	36.95	603	4.70	819	59.30	727	04:30.1	744.18	7821
95	Mateo SOSSAH	4/28/1988	USA	1	Coral Gables, FL (USA)	4/17/2009	1099	11.45	1.3	763	7.27	0.7	878	13.49	697	2.04	840	49.44	841	14.92	1.4	859	44.62	759	4.25	688	57.23	696	04:21.6	800.84	7821
80	Simon WALTER	3/13/1985	SUI	1	Blankers-Koen Stadion, Hengelo (NED)	6/27/2010	1098	11.16	-0.8	825	7.07	2.4	830	13.31	686	2.01	813	48.90	866	15.02	-2.1	847	41.12	687	4.80	849	58.72	719	04:37.2	698.41	7820
71	Chris HELWICK	3/18/1985	USA	1	Santo Domingo (DOM)	6/1/2008	1098	11.21	2.1	814	7.20	3	862	13.49	697	1.97	776	50.35	799	15.12	0.5	835	43.26	731	4.80	849	54.98	663	04:22.6	794.40	7820
88	Arkadiy VASILYEV	1/19/1987	RUS	3	Stadio Tre Stelle, Desenzano del Garda (ITA)	5/6/2007	1098	11.25	1.3	806	7.37	0.8	903	14.22	742	1.97	776	49.28	848	14.90	-0.7	862	43.35	733	4.60	790	53.21	636	04:33.2	724.11	7820
92	Marcus NILSSON	5/3/1991	SWE	12	Olympiastadion, Berlin (GER)	8/8/2018	1098	11.37	-0.2	780	7.13	0.3	845	13.90	722	1.99	794	51.07	766	14.73	0.1	882	44.73	761	4.60	790	59.67	733	04:29.9	746.02	7819
106	Pablo TRESCOLI	3/4/1995	ESP	7	Antonio Domínguez Stadium, Arona (ESP)	6/13/2021	1098	10.83	1.8	899	7.35	0.9	898	13.73	712	1.86	679	49.38	843	14.50	0	911	43.17	729	4.50	760	55.61	672	04:34.4	716.54	7819
112	Cedric NOLF	6/18/1989	BEL	4	National Stadium, Shenzhen (CHN)	8/18/2011	1098	11.09	0.7	841	7.55	0.2	947	13.70	710	1.95	758	51.30	756	14.90	-0.4	862	39.76	660	4.90	880	66.89	842	04:59.7	562.19	7818
112	Patrick SPINNER	11/28/1985	GER	1	Bernhausen, Filderstadt (GER)	6/5/2011	1098	10.98	0.3	865	7.47	0.3	927	14.37	751	1.92	731	49.69	829	15.32	-0.1	811	38.86	641	4.50	760	63.93	797	04:36.0	706.45	7818
93	Bastien AUZEIL	10/22/1989	FRA	6	Stade Pierre Paul Bernard, Talence (FRA)	9/16/2018	1098	11.39	0.1	776	6.85	0.5	778	14.93	785	1.96	767	50.03	813	14.78	-0.9	876	45.05	768	4.85	865	59.70	733	04:43.7	657.49	7818
97	Rene STAUSS	9/17/1987	GER	3	Marburg (GER)	7/27/2014	1098	11.15	-0.6	827	7.01	-0.1	816	14.41	753	2.14	934	50.07	811	15.24	0.8	821	44.43	755	4.71	822	55.72	674	04:48.5	628.05	7818
81	Mourad SOUISSI	7/7/1984	ALG	2	Nyayo National Stadium, Nairobi (KEN)	7/29/2010	1098	11.12	-1.2	834	7.22	-1.1	866	14.53	761	1.92	731	47.64	927	14.55	0	905	41.73	700	4.60	790	54.31	653	04:44.7	651.25	7818
105	Jérémy LELIÈVRE	2/8/1991	FRA	1	Montpellier (FRA)	5/14/2017	1098	10.94	1.1	874	7.27	0.9	878	14.99	789	1.84	661	48.80	871	14.96	0.3	854	42.01	706	4.60	790	51.92	617	04:24.9	778.86	7818
115	Isaac MURPHY	5/10/1990	USA	7	Des Moines, IA (USA)	6/7/2012	1098	10.76	0.4	915	7.08	0	833	12.94	664	1.90	714	48.20	899	14.66	1	891	40.65	678	4.80	849	48.77	570	04:21.0	805.19	7818
98	Dakotah KEYS	9/27/1991	USA	11	Eugene, OR (USA)	6/6/2013	1098	11.18	1.4	821	7.16	3.9	852	13.28	684	2.02	822	51.15	762	14.97	2.8	853	34.61	556	4.90	880	65.31	818	04:26.3	769.71	7817
82	Marcin DRÓŻDŻ	3/21/1983	POL	9	Kladno (CZE)	6/16/2010	1098	11.28	-0.3	799	7.08	0.3	833	13.43	693	2.09	887	51.09	765	14.76	2.3	879	44.88	764	5.00	910	57.78	704	04:56.0	583.24	7817
126	František DOUBEK	4/4/2002	CZE	11	Mösle-Stadium, Götzis (AUT)	5/29/2022	1098	10.79	0.8	908	7.14	0.5	847	13.45	695	1.97	776	49.18	853	15.08	0.3	840	42.31	712	4.60	790	56.87	691	04:36.1	705.62	7817
100	Yury YAREMICH	10/25/1995	BLR	1	Brest (BLR)	6/5/2015	1098	10.62	1.9	947	7.79	0.7	1007	12.38	629	2.04	840	50.14	808	14.98	-0.8	852	36.21	588	4.80	849	55.44	669	04:48.5	628.30	7817
89	Yunior DIAZ	4/28/1987	CUB	3	Ponce (PUR)	5/27/2007	1098	10.92	-2.5	878	7.73	2.8	992	14.61	766	1.91	723	47.64	927	15.04	-0.2	845	40.38	672	4.00	617	54.29	652	04:30.2	744.05	7816
83	Luiz Alberto DE ARAUJO	6/27/1987	BRA	1	San Fernando (ESP)	6/5/2010	1098	11.08	-2.1	843	7.33	2	893	14.48	758	1.91	723	49.37	844	14.44	-0.3	918	44.17	750	4.60	790	51.71	614	04:39.5	683.76	7816
98	Janek ÕIGLANE	4/25/1994	EST	1	Tampere (FIN)	6/15/2014	1098	11.56	3	740	7.06	2.4	828	13.74	712	2.03	831	51.13	763	14.90	0	862	40.26	670	4.73	828	71.11	906	04:40.9	675.26	7815
79	Jaakko OJANIEMI	8/28/1980	FIN	11	Stade Pierre Paul Bernard, Talence (FRA)	9/18/2005	1098	10.88	1.2	888	7.44	1.7	920	15.53	822	1.95	758	50.14	808	15.48	0.5	792	36.62	596	4.40	731	64.88	812	04:38.8	688.56	7815
108	Fredrik SAMUELSSON	2/16/1995	SWE	3	Sportplatz Lana, Lana (ITA)	4/25/2021	1098	11.31	0.6	793	7.14	1.5	847	14.20	741	2.01	813	50.24	804	15.34	-1.3	809	44.18	750	4.75	834	62.01	768	04:44.0	656.01	7815
65	Aleksandr SHTEPA	5/15/1979	RUS	9	Götzis (AUT)	6/1/2003	1098	11.33	-1.3	789	6.91	1.2	792	15.43	816	1.94	749	51.28	757	14.73	0.4	882	48.79	845	4.50	760	61.15	755	04:41.6	670.88	7815
110	Fredrik SAMUELSSON	2/16/1995	SWE	15	Mösle-Stadium, Götzis (AUT)	5/29/2016	1098	10.98	0	865	7.40	-0.3	910	14.02	730	2.00	803	49.94	817	14.52	0	908	39.2	648	4.60	790	55.51	671	04:41.1	673.82	7815
65	Claston BERNARD	3/22/1979	JAM	8	Götzis (AUT)	6/1/2003	1098	10.97	-1.3	867	6.99	1.2	811	15.06	793	2.09	887	49.22	851	14.59	-1.2	900	46.81	804	4.00	617	53.84	646	04:46.7	639.08	7815
94	Marek LUKÁŠ	7/16/1991	CZE	3	Kladno (CZE)	6/17/2018	1097	11.09	1.6	841	6.97	2	807	14.58	764	1.90	714	51.38	752	14.75	-0.7	880	42.59	717	4.80	849	64.66	808	04:39.7	682.56	7814
114	Chris RANDOLPH	4/25/1984	USA	1	Claremont, CA (USA)	5/13/2011	1097	11.25	1.2	806	6.99	3.3	811	13.32	687	1.94	749	50.48	793	14.88	3.2	864	46.06	789	4.73	828	61.54	761	04:32.8	726.89	7814
81	Rudy BOURGUIGNON	7/16/1979	FRA	10	Arles (FRA)	7/2/2006	1097	11.22	2.4	812	7.25	1.4	874	13.91	723	1.88	696	51.56	744	15.27	1.2	817	44.02	747	5.20	972	61.25	757	04:41.3	672.63	7814
111	Mikk PAHAPILL	7/18/1983	EST	3	Mestský Stadion Sletište, Kladno (CZE)	6/11/2016	1097	11.37	-0.2	780	7.04	-0.1	823	15.14	798	1.95	758	52.15	718	14.89	0.9	863	47.08	810	4.80	849	61.18	756	04:43.5	659.23	7814
127	Jente HAUTTEKEETE	3/14/2002	BEL		Amiens (FRA)	7/3/2022	1097	10.89	1.4	885	7.22	1.5	866	13.20	679	2.08	878	49.60	833	14.66	1.5	891	38.33	631	4.60	790	53.29	637	04:33.2	724.43	7814
115	Aleksandr PARKHOMENKO	3/21/1981	BLR	1	Staiki (BLR)	6/8/2011	1097	11.54	-0.2	744	6.90	0.2	790	15.05	793	1.91	723	50.69	783	15.28	0.2	816	45.33	774	4.80	849	65.21	817	04:33.1	724.62	7813
106	Cody WALTON	6/14/1995	USA	7	Eugene, OR (USA)	6/8/2017	1097	11.14	0.5	830	7.23	1.7	869	13.96	726	1.98	785	50.27	802	14.66	2.5	891	42.36	713	4.71	822	63.24	787	04:55.1	588.83	7813
90	Agustín FÉLIX	3/14/1979	ESP	5	Stade Pierre Paul Bernard, Talence (FRA)	9/23/2007	1097	11.23	0.4	810	7.35	0.4	898	13.91	723	2.01	813	51.82	733	14.88	-0.2	864	43.68	740	5.05	926	58.02	708	04:53.5	598.23	7813
95	Artem LUKYANENKO	1/30/1990	RUS	2	Smolensk (RUS)	7/6/2018	1097	11.26	-0.2	804	6.66	0	734	14.80	777	1.95	758	49.34	845	14.31	0.8	935	42.95	725	5.00	910	56.60	687	04:46.9	638.23	7813
109	Fredriech PRETORIUS	8/4/1995	RSA	1	Germiston (RSA)	4/26/2019	1097	11.32	-3.1	791	7.52	0.8	940	14.10	734	2.04	840	50.50	792	14.47	-1.5	915	42.34	712	5.00	910	56.67	688	05:12.5	490.39	7812
82	Nadir EL FASSI	9/23/1983	FRA	10	Stade Pierre Paul Bernard, Talence (FRA)	9/17/2006	1097	11.19	0.4	819	7.29	0.9	883	12.78	654	2.01	813	50.20	805	14.94	-0.7	857	40.31	671	4.80	849	55.97	677	04:23.7	786.71	7812
112	Rene STAUSS	9/17/1987	GER	1	Marburg (GER)	5/22/2016	1097	11.42	-1.9	769	7.08	0.5	833	14.30	747	2.09	887	50.95	771	15.47	-1	794	44.21	751	5.00	910	55.22	666	04:39.4	684.26	7812
128	Gerson IZAGUIRRE	8/3/1995	VEN	3	Antonio Domínguez Stadium, Arona (ESP)	6/5/2022	1097	10.98	0.5	865	7.22	0	866	13.99	728	1.98	785	50.27	802	14.21	0.4	948	40.97	684	4.90	880	53.65	643	04:51.3	611.05	7812
107	Atsu NYAMADI	1/6/1994	GHA	1	Charlottesville, VA (USA)	4/22/2017	1097	11.24	1.2	808	7.62	1.7	965	13.71	711	1.93	740	50.49	792	14.71	1.9	885	45.76	783	4.40	731	59.54	731	04:42.5	665.07	7811
96	Ruben GADO	12/13/1993	FRA		Oyonnax (FRA)	6/24/2018	1097	10.77	2.1	912	7.13	2.4	845	13.41	692	1.96	767	49.41	842	15.51	-0.4	789	36.87	601	5.00	910	54.50	655	04:22.0	798.74	7811
110	Axel HUBERT	2/16/1996	FRA	1	Norman, OK (USA)	5/11/2019	1097	11.09	1.3	841	7.36	0.8	900	14.08	733	1.83	653	49.99	815	14.45	0.4	917	40.92	683	4.75	834	62.11	770	04:42.6	664.76	7810
97	Nils BÜKER	6/8/1905	GER	4	Stadionring, Ratingen (GER)	6/21/2009	1097	10.78	1.7	910	7.51	1.8	937	13.35	689	1.93	740	49.05	859	15.33	1.2	810	41.64	698	4.50	760	60.25	742	04:42.5	665.01	7810
100	Felipe DOS SANTOS	7/30/1994	BRA	1	São Paulo (BRA)	8/2/2014	1097	10.79	0.7	908	7.27	1.1	878	13.67	708	2.01	813	48.16	901	14.43	0.8	920	38.52	635	4.40	731	58.52	716	04:53.2	600.19	7810
68	David LEMEN	11/13/1979	USA	6	Palo Alto, CA (USA)	6/22/2003	1097	11.22	1.7	812	7.38	1.8	905	12.75	652	1.90	714	50.94	772	14.58	0.8	901	40.12	667	5.30	1004	65.83	826	05:00.6	556.89	7809
97	Suttisak SINGKHON	10/5/1996	THA	2	Jakarta (INA)	8/26/2018	1097	10.85	1.5	894	7.54	-0.2	945	13.71	711	2.00	803	48.49	886	14.88	-0.8	864	44.42	755	4.20	673	57.07	694	04:55.9	584.12	7809
99	Vasiliy KHARLAMOV	1/8/1986	RUS	5	Stade Pierre Paul Bernard, Talence (FRA)	9/15/2013	1097	11.49	-0.9	755	7.11	0.8	840	15.52	822	1.93	740	51.02	768	14.82	-0.2	871	49.19	854	4.57	781	62.24	772	04:52.3	605.19	7808
116	Lars Vikan RISE	11/23/1988	NOR	1	Norman, OK (USA)	5/14/2011	1097	11.26	2.9	804	7.34	2.9	896	15.04	792	1.96	767	50.77	779	15.42	0.6	799	46.25	793	4.53	769	59.60	732	04:40.6	677.34	7808
116	Yunior DIAZ	4/28/1987	CUB	1	La Habana (CUB)	3/3/2012	1097	11.12	-1.3	834	7.46	2.7	925	15.56	824	1.96	767	48.98	862	15.54	-2.9	785	42.96	725	4.20	673	58.36	713	04:36.8	700.83	7808
84	Mikk-Mihkel ARRO	3/28/1984	EST	2	Rakvere (EST)	8/19/2010	1097	11.01	2.7	858	7.31	1.4	888	14.54	761	1.90	714	50.83	777	14.85	2.4	868	45.08	768	4.60	790	57.86	706	04:40.4	678.22	7808
98	Alexis CHIVÁS	11/7/1983	CUB	3	La Habana (CUB)	5/30/2009	1097	11.1	0.2	838	7.46	0.1	925	15.54	823	1.98	785	52.68	695	14.55	-0.1	905	45.5	777	4.60	790	53.06	634	04:47.2	636.15	7808
84	Kun-Woo KIM	2/29/1980	KOR	2	Guangzhou (CHN)	11/25/2010	1097	11.05	1.3	850	7.29	0.1	883	13.17	678	1.91	723	48.46	887	15.17	1.3	829	38.16	627	4.80	849	52.52	626	04:13.6	856.52	7808
108	Keisuke USHIRO	7/24/1986	JPN	2	Nagano (JPN)	6/11/2017	1096	11.22	2.2	812	6.87	-0.4	783	14.44	755	1.93	740	52.27	713	14.93	0.6	858	46.57	799	4.80	849	68.74	870	04:48.5	628.36	7807
94	Paolo CASARSA	7/2/1975	ITA	10	Olympiastadion, München (GER)	8/8/2002	1096	11.27	0.4	801	7.01	1.3	816	15.13	798	1.91	723	51.37	753	14.50	0	911	42.72	720	4.80	849	66.16	831	04:52.3	605.07	7807
101	Wesley BRAY	4/11/1988	USA	2	Sacramento, CA (USA)	6/27/2014	1096	11	1.9	861	7.26	1.4	876	13.67	708	1.96	767	49.73	827	15.08	1.5	840	40.98	684	4.60	790	57.54	701	04:28.7	753.79	7807
129	Yuma MARUYAMA	6/3/1998	JPN	1	Yanmar Stadium Nagai, Osaka (JPN)	5/1/2022	1096	11.01	-0.2	858	7.37	-0.5	903	12.30	625	2.02	822	48.96	863	14.13	1.2	958	41.95	704	4.50	760	56.38	684	04:48.1	630.73	7807
70	Laurent HERNU	8/22/1976	FRA	10	Götzis (AUT)	6/1/2003	1096	11.38	-1.3	778	7.21	2.5	864	13.96	726	1.97	776	50.51	791	14.43	0	920	42.07	707	5.00	910	54.71	659	04:40.7	676.58	7807
84	William FRULLANI	9/21/1979	ITA	2	Stadio Tre Stelle, Desenzano del Garda (ITA)	5/14/2006	1096	10.92	-0.7	878	7.35	0.9	898	14.30	747	2.00	803	49.06	858	14.98	-1.3	852	45.75	782	4.50	760	53.14	635	04:54.2	594.38	7807
113	Jérémy LELIÈVRE	2/8/1991	FRA	3	Angers (FRA)	6/25/2016	1096	10.84	0.3	897	7.12	1.6	842	14.67	769	1.86	679	49.31	847	14.55	1	905	43.12	728	4.40	731	51.86	616	04:22.8	793.19	7807
109	Sam BLACK	11/15/1995	USA	2	Ray McDonald, Sr., Track Complex, Mount Olive, NC (USA)	5/15/2021	1096	10.63	0.8	945	7.00	0	814	14.07	733	2.08	878	48.72	875	14.39	1.9	925	39.44	653	4.15	659	50.68	599	04:32.8	726.76	7807
102	Alex MCCUNE	4/7/1993	USA	6	Eugene, OR (USA)	6/12/2014	1096	11	2.4	861	7.48	1.6	930	13.04	670	1.90	714	50.63	786	14.56	1.5	903	41.28	691	4.80	849	60.51	746	04:43.9	656.69	7806
95	Zsolt KÜRTÖSI	3/21/1971	HUN	11	Olympiastadion, München (GER)	8/8/2002	1096	11.07	0.4	845	6.93	1.1	797	15.08	795	1.97	776	50.23	804	14.62	0	896	46.25	793	4.60	790	58.32	713	04:53.6	597.75	7806
87	Dennis LEYCKES	4/20/1982	GER	1	Wesel (GER)	5/16/2004	1096	11.15	0.7	827	6.96		804	14.24	743	1.88	696	49.25	849	14.77	0.8	878	39.15	647	5.00	910	57.85	706	04:29.8	746.61	7806
86	Yevhen NIKITIN	1/9/1985	UKR	1	Yalta (UKR)	5/28/2010	1096	11.11	1	836	6.92	1.2	795	14.50	759	1.88	696	49.20	852	14.74	0	881	45.09	769	4.70	819	55.75	674	04:33.0	725.47	7806
117	Isaac MURPHY	5/10/1990	USA	9	Des Moines, IA (USA)	6/10/2011	1096	10.57	2.8	959	7.22	1	866	12.54	639	1.84	661	48.28	896	14.65	1	892	42.18	709	4.60	790	52.53	626	04:26.5	768.31	7806
101	Yevgeniy LIKHANOV	1/10/1995	RUS	6	Tallinn (EST)	7/12/2015	1096	11.14	1.9	830	7.63	3.2	967	13.94	725	2.07	868	50.48	793	14.80	0.6	874	43.81	742	4.70	819	51.50	611	04:57.1	577.04	7806
101	Harrison WILLIAMS	3/7/1996	USA	4	Eugene, OR (USA)	6/11/2015	1096	10.83	1.2	899	6.98	2.3	809	13.29	685	1.90	714	47.16	950	14.68	1.6	889	37.98	624	5.00	910	49.89	587	04:30.9	739.27	7806
101	Felipe DOS SANTOS	7/30/1994	BRA	3	Arona (ESP)	6/7/2015	1096	10.71	1.1	926	7.16	0.9	852	13.52	699	1.95	758	48.50	885	14.48	-2	913	43.24	731	4.75	834	49.11	575	04:47.6	633.77	7806
117	Ingmar VOS	5/28/1986	NED	21	Olympic Stadium, London (GBR)	8/9/2012	1096	10.98	-0.7	865	7.27	0.5	878	13.77	714	1.96	767	49.62	832	14.61	1	897	42.26	711	4.50	760	61.60	762	04:50.0	619.10	7805
114	Romain MARTIN	7/12/1988	FRA	2	Hexham (GBR)	7/10/2016	1096	11.02	1.4	856	7.17	2.4	854	13.99	728	2.05	850	49.93	818	14.79	0.8	875	37.08	605	4.85	865	60.81	750	04:52.5	604.24	7805
85	Andrei KRAUCHANKA	1/4/1986	BLR	3	Yalta (UKR)	7/2/2006	1096	11.24	-0.2	808	7.23	0	869	12.46	634	2.10	896	48.74	874	14.58	2	901	38.69	638	4.60	790	56.18	681	04:34.7	714.35	7805
110	Austin WEST		USA	3	Demirjian Park, Champaign, IL (USA)	5/15/2021	1096	10.66	1.5	938	7.48	0.5	930	13.76	714	1.85	670	47.05	956	14.84	2	869	42.37	713	4.00	617	55.12	665	04:31.8	733.33	7805
104	Gonzalo BARROILHET	8/13/1986	CHI	2	Athens, GA (USA)	4/9/2015	1096	11.23	0.8	810	6.88	0.1	785	13.96	726	2.03	831	51.16	762	14.48	0.1	913	42.59	717	5.25	988	54.54	656	04:50.3	617.36	7805
109	Willem COERTZEN	12/30/1982	RSA	2	Mestský Stadion Sletište, Kladno (CZE)	6/18/2017	1096	11.12	2.3	834	7.23	-0.5	869	13.38	690	1.90	714	49.82	823	14.53	1.3	907	42.56	717	4.20	673	66.77	840	04:31.1	737.83	7804
98	Aleksandr POGORELOV	1/10/1980	RUS	5	Bydgoszcz (POL)	6/30/2002	1096	11.32	-2	791	7.28	0.4	881	14.69	771	2.10	896	51.02	768	14.46	-1.9	916	43.38	734	4.70	819	53.85	646	04:56.2	582.36	7804
92	Chris BOYLES	5/2/1980	USA	5	Indianapolis, IN (USA)	6/23/2007	1096	11.35	0.3	784	7.18	2.3	857	15.33	810	2.08	878	51.09	765	14.90	1.4	862	41.33	692	5.00	910	53.70	644	04:52.8	602.45	7804
100	Daniel GOORIS	9/28/1989	USA	4	Chula Vista, CA (USA)	7/28/2013	1096	11.3	2.5	795	6.88	1.6	785	13.90	722	1.95	758	51.09	765	14.86	2.4	867	41.26	690	5.25	988	52.77	630	04:21.1	804.51	7804
130	Dylan COOPER		USA	6	Hilmer Lodge Stadium, Walnut, CA (USA)	4/14/2022	1096	11.27	1.9	801	6.96	2.3	804	14.80	777	1.95	758	51.22	759	14.49	2.1	912	43.16	729	4.50	760	63.10	785	04:34.1	718.48	7803
99	Daniel ALMGREN	11/30/1979	SWE	24	Olympiastadion, Berlin (GER)	8/20/2009	1096	10.92	0	878	7.29	0	883	13.43	693	1.99	794	47.68	925	15.14	0	833	34.33	550	4.30	702	56.69	688	04:13.5	857.22	7803
130	Nils LASERICH	10/30/2001	GER	7	St. Mark's School of Texas, Dallas, TX (USA)	7/10/2022	1096	10.91	-1.4	881	7.28	0	881	14.64	768	1.87	687	48.68	876	15.48	1.2	792	45.62	780	4.41	734	56.19	681	04:33.4	723.20	7803
98	Scott FILIP	1/28/1995	USA	5	Eugene, OR (USA)	6/7/2018	1096	10.66	0.5	938	7.78	2.8	1005	12.99	667	2.01	813	49.13	855	15.17	-0.7	829	37.84	621	4.41	734	53.71	644	04:37.3	697.58	7803
103	Ashley BRYANT	5/17/1991	GBR	2	Stadio Luigi Ridolfi, Firenze (ITA)	5/3/2014	1096	11.08	1.4	843	7.42	1.5	915	13.51	698	1.89	705	49.60	833	15.06	0.1	842	41.81	701	4.55	775	63.00	783	04:35.7	707.99	7802
110	Taavi TŠERNJAVSKI	3/4/1995	EST	1	Arona (ESP)	6/4/2017	1096	11.16	1	825	7.01	0.8	816	13.57	702	1.91	723	49.31	847	14.92	0	859	44.54	757	4.60	790	61.02	753	04:32.2	730.40	7802
119	Kevin LAZAS	1/25/1992	USA	10	Des Moines, IA (USA)	6/10/2011	1096	10.96	1.6	870	7.39	1.7	908	13.15	676	1.96	767	50.58	788	15.29	0	815	40.46	674	4.90	880	58.78	720	04:36.3	704.02	7802
90	Phil MCMULLEN	2/3/1975	USA	9	Talence (FRA)	9/26/2004	1096	10.83	1.6	899	7.31	0	888	13.76	714	2.13	925	49.91	819	14.38	0	926	44.41	755	4.42	737	56.37	683	04:45.1	649.34	7802
99	Dmitriy IVANOV	3/23/1977	RUS	13	Götzis (AUT)	6/2/2002	1096	11.16	-0.5	825	7.34	1	896	14.12	736	1.88	696	48.60	880	14.64	0.7	894	41.43	694	4.90	880	55.31	668	04:47.7	633.10	7802
119	Kai KAZMIREK	1/28/1991	GER	1	Bernhausen, Filderstadt (GER)	6/5/2011	1096	10.97	0.6	867	7.27	0.8	878	12.56	640	2.10	896	48.16	901	14.86	-0.3	867	39.29	650	4.70	819	48.80	571	04:34.9	713.52	7802
87	Michael MORRISON	3/18/1988	USA	2	Eugene, OR (USA)	6/11/2010	1095	11	0.5	861	7.24	0.6	871	12.00	606	1.99	794	48.63	879	14.93	1.2	858	39.73	659	4.90	880	58.87	721	04:41.4	672.07	7801
111	Vasil IVANITSKIY	1/29/1991	UKR	4	Kadrioru staadion, Tallinn (EST)	7/2/2017	1095	11.19	-1.1	819	7.59	2.4	957	12.35	628	2.01	813	50.76	780	14.62	0.8	896	40.48	674	4.60	790	58.44	714	04:32.3	730.34	7801
110	Jörg GOEDICKE	6/25/1974	GER	1	Vaterstetten (GER)	8/26/2001	1095	11.19	-1.3	819	7.35	0	898	14.88	782	2.00	803	50.57	789	14.46	-0.1	916	38.43	633	4.90	880	53.31	638	04:45.9	643.86	7801
111	Hunter PRICE	8/28/1994	USA	3	Azusa, CA (USA)	4/13/2017	1095	10.73	1.8	922	7.43	2.3	918	12.46	634	1.99	794	48.65	878	13.98	2.4	977	37.56	615	4.40	731	52.55	626	04:36.0	706.26	7801
105	Maxime MAUGEIN	9/27/1992	FRA	7	Aubagne (FRA)	7/5/2015	1095	11.19	0.1	819	6.96	1.2	804	13.71	711	1.95	758	49.47	839	14.52	-0.8	908	41.4	693	4.90	880	51.83	616	04:25.7	773.44	7801
104	Petter OLSON	2/14/1991	SWE	5	Ribeira Brava (POR)	7/6/2014	1095	10.7	1.9	929	7.19	0.4	859	13.35	689	1.95	758	48.50	885	14.39	-1.5	925	33.36	531	5.00	910	49.84	586	04:32.4	729.43	7801
115	Atsu NYAMADI	1/6/1994	GHA	4	Athens, GA (USA)	4/7/2016	1095	11.15	1.8	827	7.51	-0.5	937	13.76	714	2.00	803	50.06	812	14.63	1.5	895	45.35	774	3.75	549	64.07	799	04:38.5	690.40	7800
115	Adam Sebastian HELCELET	10/27/1991	CZE	9	Stade Pierre Paul Bernard, Talence (FRA)	9/18/2016	1095	11.03	1.3	854	7.05	0.3	826	14.21	741	1.99	794	50.79	779	14.44	0.5	918	43.22	730	4.86	868	62.22	771	05:07.2	519.42	7800
73	Brandon HOSKINS	5/29/1985	USA	3	Austin, TX (USA)	4/3/2008	1095	10.99	1.8	863	6.59	1.6	718	13.72	711	1.90	714	48.31	894	14.85	2.3	868	43.46	735	4.95	895	61.19	756	04:45.6	646.20	7800
121	Anderson ESTEVAO VENANCIO	1/6/1987	BRA	3	São Paulo (BRA)	8/6/2011	1095	10.8	1.7	906	7.09	3.1	835	13.96	726	1.93	740	49.36	844	14.65	0.1	892	39.99	664	5.00	910	59.39	729	05:01.0	554.43	7800
132	Nils LASERICH	10/30/2001	GER	2	Fleinsbachstadion, Bernhausen, Filderstadt (GER)	8/28/2022	1095	10.97	1.6	867	7.41	0.2	913	14.16	738	1.91	723	48.79	871	15.21	0.2	824	42.82	722	4.30	702	58.97	722	04:34.0	718.80	7800
121	Yunior DIAZ	4/28/1987	CUB	1	Barquisimeto (VEN)	7/28/2011	1095	10.84	2.1	897	7.54	1	945	14.41	753	1.99	794	47.58	930	14.99	1.1	851	43.55	737	4.40	731	55.03	663	05:10.8	499.42	7800
121	Kai KAZMIREK	1/28/1991	GER	6	Ostrava (CZE)	7/15/2011	1095	10.93	1.6	876	7.38	2.2	905	12.14	615	2.04	840	46.75	971	14.56	-0.9	903	37.42	612	4.50	760	54.06	649	04:41.8	669.57	7800
111	Leonel SUÁREZ	9/1/1987	CUB	5	Lima (PER)	8/7/2019	1095	11.38	1.6	778	6.89	0.1	788	14.08	733	1.97	776	50.79	779	14.81	1.4	873	43.25	731	4.50	760	69.15	876	04:36.2	705.17	7799
113	Marcus NILSSON	5/3/1991	SWE	8	Stade Pierre Paul Bernard, Talence (FRA)	9/17/2017	1095	11.34	0.8	786	6.77	-1.6	760	14.64	768	1.90	714	51.17	761	14.90	0.2	862	45.65	780	4.85	865	61.81	765	04:31.1	738.23	7799
72	Dmitriy IVANOV	3/23/1977	RUS	6	Arles (FRA)	6/8/2003	1095	11.1	-0.7	838	7.20	0.5	862	13.78	715	1.90	714	48.44	888	15.18	-1.6	828	43.87	744	4.81	852	60.32	743	04:50.6	615.37	7799
88	Aleksandr KISLOV	11/4/1984	RUS	3	Cheboksary (RUS)	5/29/2010	1095	11.37	0	780	7.14	0.7	847	14.97	788	2.03	831	52.61	698	14.44	2.2	918	43.4	734	5.00	910	53.14	635	04:43.8	657.31	7799
111	Óscar GONZÁLEZ	8/8/1976	ESP	6	Ried im Innkreis (AUT)	7/1/2001	1095	10.92	0.9	878	7.55	1.5	947	11.53	578	2.07	868	48.87	867	14.53	0.6	907	39.33	651	4.40	731	50.91	602	04:26.1	770.84	7799
88	Aleksandr KISLOV	11/4/1984	RUS	1	Asikkala (FIN)	7/15/2010	1095	11.38	0.6	778	7.07	-0.5	830	14.98	788	1.99	794	51.54	745	14.44	1.2	918	43.22	730	5.00	910	50.65	598	04:35.7	708.18	7799
124	Gaël QUERIN	6/26/1987	FRA	3	Toruń (POL)	7/3/2011	1095	11.35	1.2	784	7.24	-0.5	871	12.79	654	1.95	758	47.84	917	14.55	0.7	905	38.7	638	4.70	819	49.10	575	04:10.5	878.34	7799
115	Jérémy LELIÈVRE	2/8/1991	FRA	5	Kadrioru staadion, Tallinn (EST)	7/2/2017	1095	11.03	-1.9	854	7.55	3.5	947	14.39	752	1.83	653	49.00	861	14.64	-0.4	894	40.49	675	4.50	760	50.94	603	04:21.8	799.82	7798
106	John LANE	1/29/1989	GBR	18	Mösle-Stadium, Götzis (AUT)	5/31/2015	1095	10.79	-0.1	908	7.07	0.3	830	13.71	711	1.97	776	48.92	865	14.57	0.5	902	40.17	668	4.90	880	50.19	591	04:42.2	667.13	7798
118	André NIKLAUS	8/30/1981	GER	4	Ulm (GER)	5/25/2012	1095	11.47	0	759	6.94	0.3	799	14.02	730	1.97	776	51.41	751	14.70	-0.4	886	45.84	784	4.90	880	62.30	773	04:43.5	659.23	7797
90	Matthias PREY	8/9/1988	GER	2	Bernhausen, Filderstadt (GER)	5/23/2010	1095	11.15	0.8	827	7.38	1.3	905	14.38	752	1.82	644	50.69	783	14.95	0.4	856	47.55	819	4.40	731	61.13	755	04:33.0	725.47	7797
118	Kai KAZMIREK	1/28/1991	GER	6	Stade Pierre Paul Bernard, Talence (FRA)	9/16/2012	1095	10.95	0.9	872	7.15	0.5	850	12.78	654	2.04	840	47.56	931	14.84	-0.5	869	35.88	581	4.62	796	59.39	729	04:40.9	675.39	7797
125	Yevhen NIKITIN	1/9/1985	UKR	1	Donetsk (UKR)	8/3/2011	1095	11.09	1.1	841	6.97	0	807	14.43	755	1.97	776	49.68	829	15.22	1.1	823	42.18	709	4.70	819	59.87	736	04:37.0	700.06	7795
117	Martin ROE	4/1/1992	NOR	11	Olympisch Stadion, Amsterdam (NED)	7/7/2016	1095	10.86	-1.6	892	7.50	-0.3	935	14.58	764	1.89	705	50.13	809	16.04	-2.3	728	47.74	823	4.50	760	57.14	695	04:39.4	684.33	7795
82	Phil MCMULLEN	2/3/1975	USA	3	Carson, CA (USA)	6/24/2005	1095	11.63	-0.6	725	6.64	-0.6	729	14.44	755	1.85	670	49.97	816	14.91	-1.4	860	48.39	837	5.00	910	55.91	676	04:19.2	817.81	7795
95	François GOURMET	12/28/1982	BEL	4	Stadionring, Ratingen (GER)	6/17/2007	1095	10.63	1.2	945	7.20	0.6	862	13.89	722	1.89	705	47.93	913	15.21	1.3	824	39.39	652	4.60	790	55.75	674	04:35.6	708.83	7795
96	Andres RAJA	6/2/1982	EST	16	Yanmar Stadium Nagai, Osaka (JPN)	9/1/2007	1094	10.92	0.2	878	7.42	-0.3	915	14.26	744	1.85	670	48.89	866	14.51	-0.2	910	37.07	605	4.70	819	60.34	743	04:45.8	644.54	7794
101	Dominik DISTELBERGER	3/16/1990	AUT	9	Mösle-Stadium, Götzis (AUT)	5/26/2013	1094	10.73	1.1	922	7.30	-0.2	886	12.36	628	1.91	723	49.14	855	14.63	-0.5	895	40.16	668	4.76	837	56.09	679	04:36.7	701.53	7794
118	Bas MARKIES	7/24/1984	NED	1	Amsterdam (NED)	6/18/2016	1094	10.81	2.5	903	7.33	0.1	893	14.36	750	1.92	731	50.59	788	14.35	0.2	930	37.96	623	4.90	880	52.01	618	04:40.4	678.34	7794
113	Ladji DOUCOURÉ	3/28/1983	FRA	4	Arles (FRA)	6/10/2001	1094	10.6	-0.6	952	7.57	1.5	952	12.74	651	1.87	687	46.82	967	13.77	1.3	1004	36.05	585	4.45	746	45.90	528	04:33.4	722.75	7794
120	Dakotah KEYS	9/27/1991	USA	1	Eugene, OR (USA)	5/6/2012	1094	11.16	1.4	825	7.20	1.6	862	12.86	659	2.06	859	51.11	764	14.88	1.1	864	36.92	602	4.80	849	63.38	789	04:33.8	720.09	7793
74	Vitaliy SMIRNOV	10/25/1978	UZB	6f	Arles (FRA)	6/8/2008	1094	11.19	3.6	819	6.98	3	809	13.94	725	1.93	740	50.52	791	14.92	3.2	859	44.03	747	4.65	804	60.22	741	04:28.0	758.15	7793
107	Aleksandr FROLOV	4/13/1990	RUS	5	Cheboksary (RUS)	6/9/2015	1094	11.46	2.2	761	7.02	4.4	818	15.31	809	2.06	859	53.19	673	15.84	-1.6	751	47.99	829	4.90	880	59.17	725	04:38.8	688.18	7793
99	Akihiko NAKAMURA	10/23/1990	JPN	2	Tokyo (JPN)	4/22/2018	1094	10.9	0.2	883	7.42	4.2	915	12.25	622	2.01	813	48.89	866	14.22	1.1	946	34.68	557	4.70	819	48.46	566	04:20.8	806.95	7793
111	Leo NEUGEBAUER	6/19/2000	GER	1	RV Christian Track, Manhattan, KS (USA)	5/15/2021	1094	10.95	2.6	872	7.43	3.5	918	14.53	761	1.99	794	50.45	794	15.10	0.3	837	48.52	840	4.91	883	46.41	536	05:00.3	558.21	7793
121	José MENDIETA	10/16/1991	CUB	1	Ottawa (CAN)	5/27/2012	1094	10.9	2.4	883	7.34	0.5	896	14.55	762	1.96	767	49.14	855	14.78	1.4	876	40.86	682	4.20	673	60.32	743	04:44.0	655.76	7792
[truncated: 10,763 more rows]
